# Supplementary material for: Variation in secondary metabolite production potential in the Fusarium incarnatum-equiseti species complex revealed by comparative analysis of 13 genomes
Source: BMC Genomics. 2019 Apr 24;20:314. doi: 10.1186/s12864-019-5567-7 (PMC6480918; doi:10.1186/s12864-019-5567-7)
Supplement: Supplementary file 3 — Results of BLASTn analysis to assess presence and absence of genes or gene clusters for which the secondary metabolic products are known. (XLSX 25 kb) [file 12864_2019_5567_MOESM3_ESM.xlsx]

## Sheet: Sheet1
Metabolite/Gene Query	F_camptoceras	F. scirpi	FIESC 5	FIESC 12	FIESC 14	FIESC 15	FIESC 23	FIESC 25	FIESC 28	FIESC 29	FIESC 33	FIESC 33	Predicted Function	Source	Additional Information
	13381	66328	11348	11294	11363	31160	7155	6748	1616	10392	10395	11401
Polyketides
Aurofusarin_aurR1	No	No	No	No	No	No	No	No	No	No	No	No	Zn2Cys6 transcription factor	F. graminearum	FGSG_02320
Aurofusarin_aurO	No	No	No	No	No	No	No	No	No	No	No	No	FAD domain protein	F. graminearum	FGSG_02321
Aurofusarin_aurT	No	No	No	No	No	No	No	No	No	No	No	No	MFS transporter	F. graminearum	FGSG_02322
Aurofusarin_aurR2	No	No	No	No	No	No	No	No	No	No	No	No	Zn2Cys6 transcription factor	F. graminearum	FGSG_02323
Aurofusarin_PKS12	No	No	No	No	No	No	No	No	No	No	No	No	Polyketide synthase	F. graminearum	FGSG_02324
Aurofusarin_FGSG_02325	No	No	No	No	No	No	No	No	No	No	No	No	?	F. graminearum	FGSG_02325
Aurofusarin_aurJ	No	No	No	No	No	No	No	No	No	No	No	No	Winged helix DNA binding	F. graminearum	FGSG_02326
Aurofusarin_aurF	No	No	No	No	No	No	No	No	No	No	No	No	FAD monooxygenase	F. graminearum	FGSG_02327
Aurofusarin_gip1	No	No	No	No	No	No	No	No	No	No	No	No	multi-copper oxidase	F. graminearum	FGSG_02328
Aurofusarin_FGSG_02329	No	No	No	No	No	No	No	No	No	No	No	No	repeated domain	F. graminearum	FGSG_02329
Aurofusarin_aurL2	Yes	Yes	Yes	Yes	Yes	Yes	Yes	Yes	Yes	Yes	Yes	Yes	multi-copper oxidase	F. graminearum	FGSG_02330
Bikaverin_BIK1	No	No	No	No	No	No	No	No	No	No	No	No	Polyketide synthase	F. verticillioides	FVEG_03379
Bikaverin_BIK2	No	No	No	No	No	No	No	No	No	No	No	No	FAD-dependent monooxygenase	F. verticillioides	FVEG_03380
Bikaverin_BIK3	No	No	No	No	No	No	No	No	No	No	No	No	O-methyltransferase	F. verticillioides	FVEG_03381
Bikaverin_BIK4	No	No	No	No	No	No	No	No	No	No	No	No	nmrA-like protein	F. verticillioides	FVEG_03382
Bikaverin_BIK5	No	No	No	No	No	No	No	No	No	No	No	No	Zn2Cys6 transcription factor	F. verticillioides	FVEG_03383
Bikaverin_BIK6	No	No	No	No	No	No	No	No	No	No	No	No	MFS transporter	F. verticillioides	FVEG_03384
Depudecin_DEP1	No	No	No	No	No	No	No	No	No	No	No	No	unknown
Depudecin_DEP2	No	No	No	No	No	No	No	No	No	No	No	No	Cytochrome P450 monooxygenase
Depudecin_DEP3	Yes 65% identical	Yes 65% identical	Yes 65% identical	Yes 65% identical	Yes 65% identical	Yes 65% identical	Yes 66% identical	Yes 67% identical	Yes 65% identical	Yes 65% identical	Yes 65% identical	Yes 65% identical	MFS transporter
Depudecin_DEP4	No	No	No	No	No	No	No	No	No	No	No	No	Cytochrome P450 monooxygenase
Depudecin_DEP5	No	No	No	No	No	No	No	No	No	No	No	No	Polyketide synthase
Depudecin_DEP6	No	No	No	No	No	No	No	No	No	No	No	No	Zn2Cys6 transcription factor
Equisetin_EQX1_cr	Yes	Yes	Yes	Yes	Yes	Yes	Yes	Yes	Yes	Yes	Yes	Yes	?	F. heterosporum
Equisetin_EQXS_cr	Yes	Yes	Yes	Yes	Yes	Yes	Yes	Yes	~10%	~15%	Yes	Yes	Polyketide synthase -NRPS	F. heterosporum
Equisetin_EQX3_cr	Yes	Yes	Yes	Yes	Yes	Yes	50% partial deletion	Yes	50% partial deletion	50% partial deletion	Yes	Yes	?	F. heterosporum
Equisetin_EQXC_cr	Yes	Yes	Yes	Yes	Yes	Yes	80% partial deletion	Yes	~75% partial deletion	~75% partial deletion	Yes	Yes	trans ER-like	F. heterosporum
Equisetin_EQXD_cr	Yes	Yes	Yes	Yes	Yes	Yes	No	Yes	No	No	Yes	Yes	methyltransferase	F. heterosporum
Equisetin_EQXR_cr	Yes	Yes	Yes	Yes	Yes	Yes	No	Yes	No	No	Yes	Yes	Regulator	F. heterosporum
Equisetin_EQXF_cr	Yes	Yes	Yes	Yes	Yes	Yes	Yes	Yes	Yes	Yes	Yes	Yes	Regulator	F. heterosporum
Equisetin_EQXG_cr	Yes	Yes	Yes	Yes	Yes	Yes	Yes	Yes	Yes	Yes	Yes	Yes	transporter	F. heterosporum
Equisetin_EQX9_cr	Yes	Yes	Yes	Yes	Yes	Yes	Yes	Yes	Yes	Yes	Yes	Yes	?	F. heterosporum
Equisetin_EQXH_cr	Yes	Yes	Yes	Yes	Yes	Yes	Yes	Yes	Yes	Yes	Yes	Yes	oxidase	F. heterosporum
Equisetin_EQX11_cr	Yes	Yes	Yes	Yes	Yes	Yes	0.5	Yes	Yes	Yes	Yes	Yes	?	F. heterosporum
Fujikurin_PKS19	No	No	No	No	No	No	No	No	No	No	No	No	Polyketide synthase	F. fujikuroi	FFUJ_12239
Fujikurin_TOXD-like	No	No	No	No	No	No	No	No	No	No	No	No	TOXD-like protein	F. fujikuroi	FFUJ_12240
Fujikurin_DltD-domain	No	No	No	No	No	No	No	No	No	No	No	No	DltD-domain protein	F. fujikuroi	FFUJ_12241
Fujikurin_transporter	No	No	No	No	No	No	No	No	No	No	No	No	monocarboxylate transporter	F. fujikuroi	FFUJ_12242
Fujikurin_Hyp_ptn	No	No	No	No	No	No	No	No	No	No	No	No	hypothetical protein	F. fujikuroi	FFUJ_12243
Fujikurin_oxidoreductase	No	No	No	No	No	No	No	No	No	No	No	No	oxidoreductase	F. fujikuroi	FFUJ_12244
Fumonisin_FUM1_cri	No	No	No	No	No	No	No	No	No	No	No	No	Polyketide synthase	F. verticillioides
Fumonisin_FUM2_cri	No	No	No	No	No	No	No	No	No	No	No	No	Cytochrome P450 monooxygenase	F. verticillioides
Fumonisin_FUM3_cr	No	No	No	No	No	No	No	No	No	No	No	No	Dioxygenase	F. verticillioides
Fumonisin_FUM6_cri	No	No	No	No	No	No	No	No	No	No	No	No	Cytochrome P450 monooxygenase	F. verticillioides
Fumonisin_FUM7_cr	No	No	No	No	No	No	No	No	No	No	No	No	dehydrogenase	F. verticillioides
Fumonisin_FUM8_cr	No	No	No	No	No	No	No	No	No	No	No	No	Amino transferase	F. verticillioides
Fumonisin_FUM10_cri	No	No	No	No	No	No	No	No	No	No	No	No	Acyl-Co synthase/ligase	F. verticillioides
Fumonisin_FUM11_cri	No	No	No	No	No	No	No	No	No	No	No	No	tricarboxylate transporter	F. verticillioides
Fumonisin_FUM13_cr	No	No	No	No	No	No	No	No	No	No	No	No	Short-chain dehydrogenase	F. verticillioides
Fumonisin_FUM14_cri	No	No	No	No	No	No	No	No	No	No	No	No	AMP-binding protein	F. verticillioides
Fumonisin_FUM15_cri	No	No	No	No	No	No	No	No	No	No	No	No	Cytochrome P450 monooxygenase	F. verticillioides
Fumonisin_FUM16_cri	No	No	No	No	No	No	No	No	No	No	No	No	Acyl-Co synthase/ligase	F. verticillioides
Fumonisin_FUM17_cri	No	No	No	No	No	No	No	No	No	No	No	No	Ceramide synthase	F. verticillioides
Fumonisin_FUM18_cri	No	No	No	No	No	No	No	No	No	No	No	No	Ceramide synthase	F. verticillioides
Fumonisin_FUM19_cri	No	No	No	No	No	No	No	No	No	No	No	No	ABC transporter	F. verticillioides
Fumonisin_FUM21_cri	No	No	No	No	No	No	No	No	No	No	No	No	Zn2Cys6 transcription factor	F. verticillioides
Fusaric_Acid_FUB1_cr	No	No	No	No	No	No	No	No	No	No	No	No	Polyketide synthase	F. fujikuroi	FFUJ_02105
Fusaric_Acid_FUB2_cr	No	No	No	No	No	No	No	No	No	No	No	No	Hypothetical protein	F. fujikuroi	FFUJ_02106
Fusaric_Acid_FUB3_cr	No	No	No	No	Parital 64% id	Yes 64% id	Yes 64% id	Yes 65% id	Yes 65% id	Yes 65% id	No	No	Amino acid kinase	F. fujikuroi	FFUJ_02107
Fusaric_Acid_FUB4_cr	No	No	No	No	No	No	No	No	No	No	No	No	Hydrolase	F. fujikuroi	FFUJ_01208
Fusaric_Acid_FUB5_cr	No	Yes 67% identical	Partial 68% identical	Yes 67% identical	Yes 69% identical	Yes 68% identical	Yes 68% identical	Yes 68% identical	Yes 68% identical	Yes 68% identical	No	Partial 65% identical	Acetyltransferase	F. fujikuroi	FFUJ_01209
Fusaric_Acid_FUB6_cr	No	No	No	No	No	No	No	No	No	No	No	No	Dehydrogenase	F. fujikuroi	FFUJ_02113
Fusaric_Acid_FUB7_cr	No	Yes 70% identical	Yes 71% identical	Yes 70% identical	Yes 71% identical	Yes 71% identical	Yes 71% identical	Yes 70% identical	Yes 70% identical	Yes 70% identical	No	Yes 70% identical	Sulfhydrylase	F. fujikuroi	FFUJ_02114
Fusaric_Acid_FUB8_cr	No	No	No	No	No	No	No	No	No	No	No	No	Dehydrogenase/PP/CoA ligase	F. fujikuroi	FFUJ_02115
Fusaric_Acid_FUB9_cr	No	No	No	No	No	No	No	No	No	No	No	No	Oxidase	F. fujikuroi	FFUJ_02116
Fusaric_Acid_FUB10_cr	No	No	No	No	No	No	No	No	No	No	No	No	Zn2Cys6 transcription factor	F. fujikuroi	FFUJ_02117
Fusaric_Acid_FUB11_cr	Yes	Yes 73% identical	Yes 73% identical	Yes 73% identical	Yes 74% identical	Yes 73% identical	Yes 74% identical	Yes 74% identical	Yes 72% identical	Yes 72% identical	Yes	Yes 72% identical	MFS Transporter	F. fujikuroi	FFUJ_02118
Fusaric_Acid_FUB12_cr	Partial	Yes 68% identical	Partial	Yes 68% identical	Yes 70% identical	Yes 70% identical	Yes 70% identical	Yes 70% identical	Yes 68% identical	Yes 70% identical	Partial	Partial	Zn2Cys6 transcription factor	F. fujikuroi	FFUJ_02119
Fusaridione_fsdK	Yes	No	No	No	No	Yes	Yes	Yes	No	No	No	No	prenyltransferase	F. heterosporum
Fusaridione_fsdD	Yes	No	No	No	No	Yes	Yes	Yes	No	No	No	No	methyltransferase	F. heterosporum
Fusaridione_fsdH	Yes	No	No	No	No	Yes	Yes	Yes	No	No	No	No	oxidase	F. heterosporum
Fusaridione_fsdG	Yes	No	No	No	No	Yes	Yes	Yes	No	No	No	No	transporter	F. heterosporum
Fusaridione_fsdS	Yes	No	No	No	No	Yes	Yes	Yes	No	No	No	No	Polyketide synthase -NRPS	F. heterosporum
Fusaridione_fsdC	Yes	Yes 91% identical	Yes	Yes 91% identical	Yes 89% identical	Yes	Yes	Yes	Yes	Yes	Yes	Yes	trans ER-like	F. heterosporum
Fusarielin_FSL1_cri	No	No	No	No	No	No	No	No	No	No	No	No	Polyketide synthase	F. graminearum	FGSG_10464
Fusarielin_FSL2_cr	No	No	No	No	No	No	No	No	No	No	No	No	Esterase/lipase	F. graminearum	FGSG_10463
Fusarielin_FSL3_cri	No	No	No	No	No	No	No	No	No	No	No	No	Aldolase 1-epimerase	F. graminearum	FGSG_10462_FGSG_17368
Fusarielin_FSL4_cri	No	No	No	No	No	No	No	No	No	No	No	No	Cytochrome P450 monooxygenase	F. graminearum	FGSG_10461
Fusarielin_FSL5_cri	No	No	No	No	No	No	No	No	No	No	No	No	Enoyl reductase	F. graminearum	FGSG_10460
Fusarielin_FSL6_cri	No	No	No	No	No	No	No	No	No	No	No	No	AMP-binding domain protein	F. graminearum	FGSG_10459
Fusarielin_FSL7_cr	No	No	No	No	No	No	No	No	No	No	No	No	Transcription factor	F. graminearum	FGSG_10458
Fusarin_FUS1_cri	No	Yes	No	No	No	No	No	Yes	Yes	No	No	No	Polyketide synthase-NRPS	F. verticillioides	FVEG_11086
Fusarin_FUS2_cr	No	Yes	No	No	No	No	No	Yes	Yes	No	No	No	Hydrolase	F. verticillioides	FVEG_11085
Fusarin_FUS3_cri	No	Yes	No	No	No	No	No	Yes	Yes	No	No	No	Elongation factor subunit	F. verticillioides	FVEG_11084
Fusarin_FUS4_cri	No	Yes	No	No	No	No	No	Yes	Yes	No	No	No	Peptidase	F. verticillioides	FVEG_11083
Fusarin_FUS5_cr	No	Yes	No	No	No	No	No	Yes	Yes	No	No	No	Serine hydrolase	F. verticillioides	FVEG_11082
Fusarin_FUS6_cr	No	Yes	No	No	No	No	No	Yes	Yes	No	No	No	MFS transporter	F. verticillioides	FVEG_11081
Fusarin_FUS7_cri	No	Yes	No	No	No	No	No	Yes	Yes	No	No	No	Dehydrogenase	F. verticillioides	FVEG_11080
Fusarin_FUS8_cri	No	Yes	No	No	No	No	No	Yes	Yes	No	No	No	Cytochrome P450 monooxygenase	F. verticillioides	FVEG_11079
Fusarin_FUS9_cri	No	Yes	No	No	No	No	No	Yes	Yes	No	No	No	O-methyltransferase	F. verticillioides	FVEG_11078
Fusarubin_FSR1	Yes	Yes	Yes	Yes	Yes	Yes	Yes	Yes	Yes	Yes	Yes	Yes	Polyketide synthase	F. fujikuroi	FFUJ_03984
Fusarubin_FSR2	Yes	Yes	Yes	Yes	Yes	Yes	Yes	Yes	Yes	Yes	Yes	Yes	O-methyltransferase	F. fujikuroi	FFUJ_03985
Fusarubin_FSR3	Yes	Yes	Yes	Yes	Yes	Yes	Yes	Yes	Yes	Yes	Yes	Yes	Monooxygenase	F. fujikuroi	FFUJ_03986
Fusarubin_FSR4	Yes	Yes	Yes	Yes	Yes	Yes	Yes	Yes	Yes	Yes	Yes	Yes	Dehydrogenase	F. fujikuroi	FFUJ_03987
Fusarubin_FSR5	Yes	Yes	Yes	Yes	Yes	Yes	Yes	Yes	Yes	Yes	Yes	Yes	Dehydrogenase (short chain)	F. fujikuroi	FFUJ_03988
Fusarubin_FSR6	Yes	Yes	Yes	Yes	Yes	Yes	Yes	Yes	Yes	Yes	Yes, but not annotated	Yes	Zn2Cys6 transcription factor	F. fujikuroi	FFUJ_03989
Zearalenone_ZEA2_NRPKS	No	No	Yes	Yes	Yes	No	No	No	No	Yes	No	No	Polyketide synthase-Nonreducing	F. graminearum	FGSG_15980
Zearalenone_ZEA1_RPKS	No	No	Yes	Yes	Yes	No	No	No	No	Yes	No	No	Polyketide synthase-Reducing	F. graminearum	FGSG_15981
Zearalenone_ZEB1	No	No	Yes	Yes	Yes	No	No	No	No	Yes	No	No	FAD-binding oxidase	F. graminearum	FGSG_15892
Zearalenone_ZEB2	No	No	Yes	Yes	Yes	No	No	No	No	Yes	No	No	basic leucine zipper (bZIP) protein	F. graminearum	FGSG_02398
Non-ribosomal Peptides
Apicidin_APS1	No	Yes	No	Yes	No	No	No	No	No	No	No	No	Non-ribosomal peptide synthase	F. fujikuroi	FFUJ_00003
Apicidin_APS11	No	Yes	No	Yes	No	No	No	No	No	No	No	No	ABC Transporter	F. fujikuroi	FFUJ_00004
Apicidin_APS9	No	Yes	No	Yes	No	No	No	No	No	No	No	No	oxidase	F. fujikuroi	FFUJ_00005
Apicidin_APS8	No	Yes	No	Yes	No	No	No	No	No	No	No	No	Cytochrome P450 monooxygenase	F. fujikuroi	FFUJ_00006
Apicidin_APS7	No	Yes	No	Yes	No	No	No	No	No	No	No	No	Cytochrome P450 monooxygenase	F. fujikuroi	FFUJ_00007
Apicidin_APS6	No	Yes	No	Yes	No	No	No	No	No	No	No	No	O-methyltransferase	F. fujikuroi	FFUJ_00008
Apicidin_APS12	No	Yes	No	Yes	No	No	No	No	No	No	No	No	hypothetical protein	F. fujikuroi	FFUJ_00009
Apicidin_APS5	No	Yes	No	Yes	No	Partial 65% identical	No	No	No	No	No	No	FAS alpha unit	F. fujikuroi	FFUJ_00010
Apicidin_APS4	No	Yes	No	Yes	No	No	No	No	No	No	No	No	amino acid transferase	F. fujikuroi	FFUJ_00011
Apicidin_APS2	No	Yes	No	Yes	No	No	No	No	No	No	No	No	Hypothetical protein	F. fujikuroi	FFUJ_00012
Apicidin_APS3	No	Yes	No	Yes	No	No	No	No	No	No	No	No	reductase	F. fujikuroi	FFUJ_00013
Enniatin_Esyn1	No	No	No	No	No	No	Yes	No	Yes	No	No	No	Non-ribosomal peptide synthase	F. oxysporum	FOIG_15793
Ferricrocin_ SIDC_FGSG_05372	Yes	Yes	Yes	Yes	Yes	Yes	Yes	Yes	Yes	Yes	Yes	Yes	Non-ribosomal peptide synthase	F. graminearum	FGSG_05372
Fusarinine_ SIDD_FGSG_03747	Yes	Yes	Yes	Yes	Yes	Yes	Yes	Yes	Yes	Yes	Yes	Yes	Non-ribosomal peptide synthase	F. graminearum	FGSG_03747
Malonichrome_NRPS1_FGSG_11206 Non-ribosomal peptide synthase	Yes	Yes	Yes	Yes	Yes	Yes	Yes	Yes	Yes	Yes	Yes	Yes	F. graminearum	FGSG_11206
Polyketide-Non-ribosomal peptides
Fusaristatin_FGSG_17085	No	No	No	No	No	No	No	No	No	No	No	No	Aminotransferase	F. graminearum	FGSG_17085
Fusaristatin_FGSG_08206	No	Partial 70%	Partial 70%	Partial 70%	Partial 70%	Partial 75%	No	Partial 75%	Partial 70%	Partial 70%	Partial	Partial 73%	Hypothetical protein	F. graminearum	FGSG_08206
Fusaristatin_FGSG_08207	No	No	No	No	No	No	No	No	No	No	No	No	Cytochrome P450 monooxygenase	F. graminearum	FGSG_08207
Fusaristatin_FGSG_08208_PKS6	No	No	No	No	No	No	No	No	No	No	No	No	Polyketide synthase	F. graminearum	FGSG_08208
Fusaristatin_FGSG_08209_NRPS7	No	No	No	No	No	No	No	No	No	No	No	No	Non-ribosomal peptide synthase	F. graminearum	FGSG_08209
W493-B_FPSE_09183_NRPS32	No	No	No	No	No	No	No	No	No	No	No	No	Non-ribosomal peptide synthase	F. pseudograminearum	FPSE_09183
W493-B_FPSE_09184	No	No	No	No	No	No	No	No	No	No	No	No	Acyl-CoA ligase	F. pseudograminearum	FPSE_09184
W493-B_FPSE_09185	Yes 65% identical	Yes ~65% identical	Yes 65% identical	Yes ~65% identical	Yes ~64% identical	Yes ~65% identical	Yes ~65% identical	Yes ~65% identical	Yes ~65% identical	Yes ~65% identical	Yes ~65% identical	Yes ~65% identical	ABC Transporter	F. pseudograminearum	FPSE_09185
W493-B_FPSE_09186	No	No	No	No	No	No	No	No	No	No	No	No	Thioesterase	F. pseudograminearum	FPSE_09186
W493-B_FPSE_09187_PKS40	No	No	No	No	No	No	No	No	No	No	No	No	Polyketide synthase	F. pseudograminearum	FPSE_09187
Terpenes
Acorenol_STC6	Yes 76% identical	Yes 75% identical	Yes 77% identical	Yes 77% identical	Yes 74% identical	Yes 76% identical	Yes 74% identical	Yes 74% identical	Yes 74% identical	Yes 74% identical	Yes 77% identical	Yes 77% identical	Terpene synthase
Eremophilene_STC3	No	No	No	No	No	No	No	No	No	No	No	No	Terpene synthase
Guaia-6,10(14)-diene_STC5	No	No	No	No	No	No	No	No	No	No	No	No	Terpene synthase
Koraiol_STC4	Yes 67% identical	Yes 67% identical	Yes 67% identical	Yes 67% identical	Yes 67% identical	Yes 67% identical	Yes 66% identical	Yes 67% identical	Yes 67% identical	Yes 67% identical	Yes 67% identical	Yes 67% identical	Terpene synthase
Carotenoid_carX_gcs	Yes	Yes	Yes	Yes	Yes	Yes	Yes	Yes	Yes	Yes	Yes	Yes	Dioxygenase	F. fujikuroi	FFUJ_11801
Carotenoid_carRA_gcs	Yes	Yes	Yes	Yes	Yes	Yes	Yes	Yes	Yes	Yes	Yes	Yes	Terpene synthase	F. fujikuroi	FFUJ_11802
Carotenoid_carB_gcs	Yes	Yes	Yes	Yes	Yes	Yes	Yes	Yes	Yes	Yes	Yes	Yes	Dehydrogenase	F. fujikuroi	FFUJ_11803
Carotenoid_carO_gcs	0.5	~75%	0.75	~75%	~75%	~75%	~75%	~75%	~75%	~75%	0.5	0.5	opsin-like protein	F. fujikuroi	FFUJ_11804
Culmorin_CLM1	No	No	No	No	No	No	Yes!	No	No	No	No	No	Terpene synthase	F. graminearum	FGSG_10397
Culmorin_CLM2	No	No	No	No	No	No	No	No	No	No	No	No	Cytochrome P450 monooxygenase	F. graminearum	FGSG_17598
Gibberellin_DES	No	No	No	No	No	No	No	No	No	No	No	No	Desaturase	F. fujikuroi	FFUJ_14331
Gibberellin_P450-4	No	No	No	No	No	No	No	No	No	No	No	No	Cytochrome P450 monooxygenase	F. fujikuroi	FFUJ_14332
Gibberellin_P450-1	No	No	No	No	No	No	No	No	No	No	No	No	Cytochrome P450 monooxygenase	F. fujikuroi	FFUJ_14333
Gibberellin_P450-2	No	No	No	No	No	No	No	No	No	No	No	No	Cytochrome P450 monooxygenase	F. fujikuroi	FFUJ_14334
Gibberellin_GGS2	No	No	No	No	No	No	No	No	No	No	No	No	gerenyl-gerenyl synthase	F. fujikuroi	FFUJ_14335
Gibberellin_CPS-KS	No	No	No	No	No	No	No	No	No	No	No	No	terpene synthase	F. fujikuroi	FFUJ_14336
Gibberellin_P450-3	No	No	No	No	No	No	No	No	No	No	No	No	Cytochrome P450 monooxygenase	F. fujikuroi	FFUJ_14337
Trichothecene_TRI3	Yes	Yes	Yes	Yes	Yes	Yes	Yes	Yes	Yes	Yes	Yes	Yes	Cytochrome P450 monooxygenase	F. sporotrichioides
Trichothecene_TRI4	Yes	Yes	Yes	Yes	Yes	Yes	Yes	Yes	Yes	Yes	Yes	Yes	Cytochrome P450 monooxygenase	F. sporotrichioides
Trichothecene_TRI5	Yes	Yes	Yes	Yes	Yes	Yes	Yes	Yes	Yes	Yes	Yes	Yes	Terpene synthase/cyclase	F. sporotrichioides
Trichothecene_TRI6	Yes	Yes	Yes	Yes	Yes	Yes	Yes	Yes	Yes	Yes	Yes	Yes	Zn2His2 transcription factor	F. sporotrichioides
Trichothecene_TRI7	No	Yes	Yes	Yes	Yes	Yes	Yes	Yes	Yes	Yes	Yes	Yes	Acetyl transferase	F. sporotrichioides
Trichothecene_TRI8	Yes	Yes	Yes	Yes	Yes	Yes	Yes	Yes	Yes	Yes	Yes	Yes	Esterase/lipase/deacetylase	F. sporotrichioides
Trichothecene_TRI9	Yes	No?	Yes	Yes	Yes	Yes	Yes	Yes	Yes	Yes	Yes	Yes	Hypothetical protein	F. sporotrichioides
Trichothecene_TRI10	Yes	Yes	Yes	Yes	Yes	Yes	Yes	Yes	Yes	Yes	Yes	Yes	regulatory protein	F. sporotrichioides
Trichothecene_TRI11	Yes	Yes	Yes	Yes	Yes	Yes	Yes	Yes	Yes	Yes	Yes	Yes	Cytochrome P450 monooxygenase	F. sporotrichioides
Trichothecene_TRI12	No	No	No	No	No	No	No	No	No	No	No	No	MFS transporter	F. sporotrichioides
Trichothecene_TRI13	No	Yes	Yes	Yes	Yes	Yes	Yes	Yes	Yes	Yes	Yes	Yes	Cytochrome P450 monooxygenase	F. sporotrichioides
Trichothecene_TRI14	Yes	Yes	Yes	Yes	Yes	Yes	Yes	Yes	Yes	Yes	Yes	Yes	Hypothetical protein	F. sporotrichioides
Trichothecene_TRI1	Yes	Yes	Yes	Yes	Yes	Yes	No	No	No	Yes	Yes	Yes	Cytochrome P450 monooxygenase	F. sporotrichioides
Trichothecene_TRI16	No	Yes	Yes	Yes	Yes	Yes	No	No	No	No	Yes	Yes	Acyl transferase	F. sporotrichioides
Trichothecene_TRI101	Yes	Yes	Yes	Yes	Yes	Yes	Yes	Yes	Yes	Yes	Yes	Yes	Acetyl transferase	F. sporotrichioides
Other metabolites
Butenolide_FGSG_08077_gcs	Yes	No	No	No	No	Yes	No	Yes	No	No	Yes	Yes	FMN-binding oxidoreductase	F. graminearum	FGSG_08077
Butenolide_FGSG_08078_gcs	Yes	No	No	No	No	Yes	No	Yes	No	No	Yes	Yes	Hypothetical protein	F. graminearum	FGSG_08078
Butenolide_FGSG_08079_gcs	Yes	No	No	No	No	Yes	No	Yes	No	No	Yes	Yes	Cytochrome P450 monooxygenase	F. graminearum	FGSG_08079
Butenolide_FGSG_08080_gcs	Yes	No	No	No	No	Yes	No	Yes	No	No	Yes	Yes	Zn2Cys6 transcription factor	F. graminearum	FGSG_08080
Butenolide_FGSG_08081_gcs	Yes	No	No	No	No	Yes	No	Yes	No	No	Yes	Yes	2OG-Fe(II) oxygenase superfamily	F. graminearum	FGSG_08081
Butenolide_FGSG_08082_gcs	Yes	No	No	No	No	Yes	No	Yes	No	No	Yes	Yes	Hypothetical protein	F. graminearum	FGSG_08082
Butenolide_FGSG_08083_gcs	Yes	No	No	No	No	Yes	No	Yes	No	No	Yes	Yes	Hypothetical protein	F. graminearum	FGSG_08083
Butenolide_FGSG_08084_gcs	Yes	No	No	No	No	Yes	No	Yes	No	No	Yes	Yes	MFS transporter	F. graminearum	FGSG_08084
