# Supplementary material for: Variation in secondary metabolite production potential in the Fusarium incarnatum-equiseti species complex revealed by comparative analysis of 13 genomes
Source: BMC Genomics. 2019 Apr 24;20:314. doi: 10.1186/s12864-019-5567-7 (PMC6480918; doi:10.1186/s12864-019-5567-7)
Supplement: Supplementary file 8 — Results of the dS analyses. (XLSX 1391 kb) [file 12864_2019_5567_MOESM8_ESM.xlsx]

## Sheet: dS 30HK
		30HK
TAXON_1	TAXON_2	dS	SE_dS
F_avenaceum	F_acuminatum	0.10094	0.00236
F_aywerte	F_acuminatum	0.55549	0.00779
F_aywerte	F_avenaceum	0.56031	0.00783
F_beomiforme	F_acuminatum	0.59793	0.00831
F_beomiforme	F_avenaceum	0.59978	0.00835
F_beomiforme	F_aywerte	0.62083	0.00862
F_camptoceras	F_acuminatum	0.5875	0.00816
F_camptoceras	F_avenaceum	0.58383	0.00812
F_camptoceras	F_aywerte	0.37295	0.00559
F_camptoceras	F_beomiforme	0.64369	0.00887
F_circinatum	F_acuminatum	0.60046	0.00835
F_circinatum	F_avenaceum	0.59921	0.00833
F_circinatum	F_aywerte	0.63915	0.00889
F_circinatum	F_beomiforme	0.40224	0.00596
F_circinatum	F_camptoceras	0.65093	0.00898
F_culmorum	F_acuminatum	0.58544	0.00811
F_culmorum	F_avenaceum	0.58264	0.00808
F_culmorum	F_aywerte	0.35264	0.00536
F_culmorum	F_beomiforme	0.66537	0.00919
F_culmorum	F_camptoceras	0.40667	0.00598
F_culmorum	F_circinatum	0.67305	0.00932
F_fujikuroi	F_acuminatum	0.60053	0.00834
F_fujikuroi	F_avenaceum	0.60166	0.00834
F_fujikuroi	F_aywerte	0.62851	0.00875
F_fujikuroi	F_beomiforme	0.39962	0.00596
F_fujikuroi	F_camptoceras	0.65315	0.00903
F_fujikuroi	F_circinatum	0.13726	0.00286
F_fujikuroi	F_culmorum	0.66713	0.00923
F_gaditjirrii	F_acuminatum	0.6061	0.00844
F_gaditjirrii	F_avenaceum	0.59653	0.0083
F_gaditjirrii	F_aywerte	0.62499	0.0087
F_gaditjirrii	F_beomiforme	0.39094	0.0058
F_gaditjirrii	F_camptoceras	0.64186	0.00888
F_gaditjirrii	F_circinatum	0.16965	0.00326
F_gaditjirrii	F_culmorum	0.66021	0.00915
F_gaditjirrii	F_fujikuroi	0.16477	0.0032
F_graminearum	F_acuminatum	0.58744	0.0082
F_graminearum	F_avenaceum	0.58628	0.00815
F_graminearum	F_aywerte	0.35416	0.00539
F_graminearum	F_beomiforme	0.66981	0.00929
F_graminearum	F_camptoceras	0.40885	0.006
F_graminearum	F_circinatum	0.67198	0.00927
F_graminearum	F_culmorum	0.03401	0.00127
F_graminearum	F_fujikuroi	0.66863	0.00924
F_graminearum	F_gaditjirrii	0.6602	0.00913
F_langsethiae	F_acuminatum	0.57369	0.00801
F_langsethiae	F_avenaceum	0.57893	0.00803
F_langsethiae	F_aywerte	0.34218	0.00525
F_langsethiae	F_beomiforme	0.65121	0.00908
F_langsethiae	F_camptoceras	0.3987	0.0059
F_langsethiae	F_circinatum	0.66008	0.00916
F_langsethiae	F_culmorum	0.21845	0.0038
F_langsethiae	F_fujikuroi	0.64892	0.00901
F_langsethiae	F_gaditjirrii	0.64591	0.00896
F_langsethiae	F_graminearum	0.22057	0.00384
F_longipes	F_acuminatum	0.60806	0.00842
F_longipes	F_avenaceum	0.61292	0.00849
F_longipes	F_aywerte	0.37905	0.00574
F_longipes	F_beomiforme	0.69232	0.00961
F_longipes	F_camptoceras	0.42623	0.00622
F_longipes	F_circinatum	0.68772	0.00957
F_longipes	F_culmorum	0.33521	0.00517
F_longipes	F_fujikuroi	0.68937	0.00954
F_longipes	F_gaditjirrii	0.67787	0.00941
F_longipes	F_graminearum	0.33706	0.0052
F_longipes	F_langsethiae	0.33251	0.00515
F_miscanthi	F_acuminatum	0.59766	0.00831
F_miscanthi	F_avenaceum	0.59096	0.00823
F_miscanthi	F_aywerte	0.61576	0.00856
F_miscanthi	F_beomiforme	0.38633	0.00574
F_miscanthi	F_camptoceras	0.63289	0.00874
F_miscanthi	F_circinatum	0.1654	0.0032
F_miscanthi	F_culmorum	0.64788	0.00894
F_miscanthi	F_fujikuroi	0.16131	0.00315
F_miscanthi	F_gaditjirrii	0.09745	0.00235
F_miscanthi	F_graminearum	0.65056	0.00902
F_miscanthi	F_langsethiae	0.63933	0.00888
F_miscanthi	F_longipes	0.6716	0.00931
F_nygamai	F_acuminatum	0.58805	0.00821
F_nygamai	F_avenaceum	0.58594	0.00814
F_nygamai	F_aywerte	0.62173	0.00863
F_nygamai	F_beomiforme	0.39243	0.0058
F_nygamai	F_camptoceras	0.63905	0.00883
F_nygamai	F_circinatum	0.11928	0.00259
F_nygamai	F_culmorum	0.65638	0.00908
F_nygamai	F_fujikuroi	0.11983	0.00262
F_nygamai	F_gaditjirrii	0.15498	0.00308
F_nygamai	F_graminearum	0.65898	0.00913
F_nygamai	F_langsethiae	0.64502	0.00896
F_nygamai	F_longipes	0.67625	0.00935
F_nygamai	F_miscanthi	0.15107	0.00304
F_oxysporum_Fol4287	F_acuminatum	0.56773	0.00792
F_oxysporum_Fol4287	F_avenaceum	0.56319	0.00786
F_oxysporum_Fol4287	F_aywerte	0.59633	0.00833
F_oxysporum_Fol4287	F_beomiforme	0.35129	0.00533
F_oxysporum_Fol4287	F_camptoceras	0.60996	0.00845
F_oxysporum_Fol4287	F_circinatum	0.12988	0.00276
F_oxysporum_Fol4287	F_culmorum	0.63401	0.00879
F_oxysporum_Fol4287	F_fujikuroi	0.12552	0.00271
F_oxysporum_Fol4287	F_gaditjirrii	0.11068	0.00252
F_oxysporum_Fol4287	F_graminearum	0.63502	0.0088
F_oxysporum_Fol4287	F_langsethiae	0.6197	0.00861
F_oxysporum_Fol4287	F_longipes	0.65554	0.00907
F_oxysporum_Fol4287	F_miscanthi	0.10492	0.00243
F_oxysporum_Fol4287	F_nygamai	0.11282	0.00254
F_oxysporum_FOSC3a	F_acuminatum	0.57128	0.00799
F_oxysporum_FOSC3a	F_avenaceum	0.56613	0.00788
F_oxysporum_FOSC3a	F_aywerte	0.59379	0.0083
F_oxysporum_FOSC3a	F_beomiforme	0.36039	0.00547
F_oxysporum_FOSC3a	F_camptoceras	0.60113	0.00832
F_oxysporum_FOSC3a	F_circinatum	0.13979	0.0029
F_oxysporum_FOSC3a	F_culmorum	0.62425	0.00866
F_oxysporum_FOSC3a	F_fujikuroi	0.13552	0.00283
F_oxysporum_FOSC3a	F_gaditjirrii	0.12008	0.00264
F_oxysporum_FOSC3a	F_graminearum	0.62584	0.00867
F_oxysporum_FOSC3a	F_langsethiae	0.62183	0.00869
F_oxysporum_FOSC3a	F_longipes	0.64512	0.00892
F_oxysporum_FOSC3a	F_miscanthi	0.11415	0.00256
F_oxysporum_FOSC3a	F_nygamai	0.12432	0.00271
F_oxysporum_FOSC3a	F_oxysporum_Fol4287	0.02161	0.00105
F_poae	F_acuminatum	0.59191	0.00821
F_poae	F_avenaceum	0.59349	0.00823
F_poae	F_aywerte	0.36976	0.00557
F_poae	F_beomiforme	0.67731	0.00938
F_poae	F_camptoceras	0.42267	0.00617
F_poae	F_circinatum	0.67814	0.00938
F_poae	F_culmorum	0.24917	0.00417
F_poae	F_fujikuroi	0.66955	0.00927
F_poae	F_gaditjirrii	0.66884	0.00926
F_poae	F_graminearum	0.2513	0.00421
F_poae	F_langsethiae	0.22142	0.00386
F_poae	F_longipes	0.35107	0.00536
F_poae	F_miscanthi	0.66366	0.0092
F_poae	F_nygamai	0.6639	0.0092
F_poae	F_oxysporum_Fol4287	0.64214	0.00891
F_poae	F_oxysporum_FOSC3a	0.63411	0.00878
F_proliferatum	F_acuminatum	0.59781	0.0083
F_proliferatum	F_avenaceum	0.59922	0.00832
F_proliferatum	F_aywerte	0.62678	0.00872
F_proliferatum	F_beomiforme	0.3973	0.00588
F_proliferatum	F_camptoceras	0.65573	0.00908
F_proliferatum	F_circinatum	0.13588	0.00283
F_proliferatum	F_culmorum	0.66684	0.0092
F_proliferatum	F_fujikuroi	0.03077	0.00123
F_proliferatum	F_gaditjirrii	0.16486	0.0032
F_proliferatum	F_graminearum	0.6695	0.00925
F_proliferatum	F_langsethiae	0.65011	0.00902
F_proliferatum	F_longipes	0.69019	0.00956
F_proliferatum	F_miscanthi	0.16152	0.00315
F_proliferatum	F_nygamai	0.11916	0.00259
F_proliferatum	F_oxysporum_Fol4287	0.1249	0.0027
F_proliferatum	F_oxysporum_FOSC3a	0.1344	0.00282
F_proliferatum	F_poae	0.67193	0.00929
F_pseudograminearum	F_acuminatum	0.59464	0.00823
F_pseudograminearum	F_avenaceum	0.59077	0.00819
F_pseudograminearum	F_aywerte	0.35952	0.00545
F_pseudograminearum	F_beomiforme	0.65462	0.00908
F_pseudograminearum	F_camptoceras	0.41805	0.00611
F_pseudograminearum	F_circinatum	0.65083	0.00902
F_pseudograminearum	F_culmorum	0.08497	0.00212
F_pseudograminearum	F_fujikuroi	0.64646	0.00893
F_pseudograminearum	F_gaditjirrii	0.64404	0.00891
F_pseudograminearum	F_graminearum	0.09043	0.00221
F_pseudograminearum	F_langsethiae	0.21735	0.00381
F_pseudograminearum	F_longipes	0.34873	0.00534
F_pseudograminearum	F_miscanthi	0.63252	0.00875
F_pseudograminearum	F_nygamai	0.63649	0.0088
F_pseudograminearum	F_oxysporum_Fol4287	0.61872	0.00862
F_pseudograminearum	F_oxysporum_FOSC3a	0.63365	0.00877
F_pseudograminearum	F_poae	0.25678	0.00426
F_pseudograminearum	F_proliferatum	0.64764	0.00901
F_scirpi	F_acuminatum	0.57705	0.00803
F_scirpi	F_avenaceum	0.5758	0.00798
F_scirpi	F_aywerte	0.36097	0.00546
F_scirpi	F_beomiforme	0.62459	0.00865
F_scirpi	F_camptoceras	0.11498	0.00253
F_scirpi	F_circinatum	0.63766	0.00882
F_scirpi	F_culmorum	0.39516	0.00585
F_scirpi	F_fujikuroi	0.633	0.00873
F_scirpi	F_gaditjirrii	0.62612	0.00868
F_scirpi	F_graminearum	0.39843	0.00588
F_scirpi	F_langsethiae	0.38861	0.00577
F_scirpi	F_longipes	0.41771	0.00613
F_scirpi	F_miscanthi	0.61851	0.00855
F_scirpi	F_nygamai	0.62764	0.00868
F_scirpi	F_oxysporum_Fol4287	0.59709	0.00828
F_scirpi	F_oxysporum_FOSC3a	0.58903	0.00817
F_scirpi	F_poae	0.41	0.00604
F_scirpi	F_proliferatum	0.63559	0.00877
F_scirpi	F_pseudograminearum	0.40635	0.00599
F_solani	F_acuminatum	0.7487	0.01018
F_solani	F_avenaceum	0.75083	0.01019
F_solani	F_aywerte	0.76994	0.0105
F_solani	F_beomiforme	0.82013	0.01119
F_solani	F_camptoceras	0.76871	0.01045
F_solani	F_circinatum	0.80895	0.01104
F_solani	F_culmorum	0.7721	0.01053
F_solani	F_fujikuroi	0.80594	0.011
F_solani	F_gaditjirrii	0.80585	0.01101
F_solani	F_graminearum	0.77616	0.01059
F_solani	F_langsethiae	0.76984	0.01049
F_solani	F_longipes	0.80595	0.011
F_solani	F_miscanthi	0.79348	0.01083
F_solani	F_nygamai	0.79737	0.01089
F_solani	F_oxysporum_Fol4287	0.77645	0.01059
F_solani	F_oxysporum_FOSC3a	0.77784	0.01058
F_solani	F_poae	0.7995	0.01089
F_solani	F_proliferatum	0.80687	0.011
F_solani	F_pseudograminearum	0.77822	0.01058
F_solani	F_scirpi	0.75982	0.01034
F_sporotrichioides	F_acuminatum	0.57995	0.00808
F_sporotrichioides	F_avenaceum	0.58299	0.00811
F_sporotrichioides	F_aywerte	0.3428	0.00527
F_sporotrichioides	F_beomiforme	0.65833	0.00914
F_sporotrichioides	F_camptoceras	0.40013	0.00591
F_sporotrichioides	F_circinatum	0.66508	0.00926
F_sporotrichioides	F_culmorum	0.21832	0.00412
F_sporotrichioides	F_fujikuroi	0.65197	0.00908
F_sporotrichioides	F_gaditjirrii	0.65017	0.00899
F_sporotrichioides	F_graminearum	0.22112	0.00385
F_sporotrichioides	F_langsethiae	0.04053	0
F_sporotrichioides	F_longipes	0.33492	0.00518
F_sporotrichioides	F_miscanthi	0.64548	0.00895
F_sporotrichioides	F_nygamai	0.65117	0.00902
F_sporotrichioides	F_oxysporum_Fol4287	0.62566	0.00872
F_sporotrichioides	F_oxysporum_FOSC3a	0.62691	0.00871
F_sporotrichioides	F_poae	0.22335	0.00388
F_sporotrichioides	F_proliferatum	0.6545	0.00908
F_sporotrichioides	F_pseudograminearum	0.21763	0.00381
F_sporotrichioides	F_scirpi	0.39058	0.00579
F_sporotrichioides	F_solani	0.77283	0.01054
F_temperatum	F_acuminatum	0.59752	0.0083
F_temperatum	F_avenaceum	0.59632	0.00827
F_temperatum	F_aywerte	0.63285	0.0088
F_temperatum	F_beomiforme	0.4005	0.00592
F_temperatum	F_camptoceras	0.65022	0.009
F_temperatum	F_circinatum	0.04112	0.00146
F_temperatum	F_culmorum	0.66835	0.00923
F_temperatum	F_fujikuroi	0.13325	0.00281
F_temperatum	F_gaditjirrii	0.17124	0.00328
F_temperatum	F_graminearum	0.66928	0.00925
F_temperatum	F_langsethiae	0.65473	0.00909
F_temperatum	F_longipes	0.68733	0.00957
F_temperatum	F_miscanthi	0.1639	0.00318
F_temperatum	F_nygamai	0.11851	0.00262
F_temperatum	F_oxysporum_Fol4287	0.1266	0.00272
F_temperatum	F_oxysporum_FOSC3a	0.13659	0.00285
F_temperatum	F_poae	0.67709	0.00937
F_temperatum	F_proliferatum	0.13213	0.0028
F_temperatum	F_pseudograminearum	0.64637	0.00894
F_temperatum	F_scirpi	0.63835	0.00882
F_temperatum	F_solani	0.80676	0.011
F_temperatum	F_sporotrichioides	0.65929	0.00913
F_torreyae	F_acuminatum	0.47051	0.00675
F_torreyae	F_avenaceum	0.48371	0.00691
F_torreyae	F_aywerte	0.52463	0.00741
F_torreyae	F_beomiforme	0.56232	0.00787
F_torreyae	F_camptoceras	0.56756	0.00792
F_torreyae	F_circinatum	0.57089	0.008
F_torreyae	F_culmorum	0.56948	0.00796
F_torreyae	F_fujikuroi	0.56811	0.00793
F_torreyae	F_gaditjirrii	0.56348	0.00791
F_torreyae	F_graminearum	0.57313	0.00799
F_torreyae	F_langsethiae	0.5535	0.00775
F_torreyae	F_longipes	0.58272	0.00813
F_torreyae	F_miscanthi	0.55623	0.00782
F_torreyae	F_nygamai	0.55699	0.0078
F_torreyae	F_oxysporum_Fol4287	0.52949	0.00748
F_torreyae	F_oxysporum_FOSC3a	0.53184	0.0075
F_torreyae	F_poae	0.57801	0.00805
F_torreyae	F_proliferatum	0.56625	0.00793
F_torreyae	F_pseudograminearum	0.57061	0.00796
F_torreyae	F_scirpi	0.55021	0.0077
F_torreyae	F_solani	0.69427	0.00944
F_torreyae	F_sporotrichioides	0.55737	0.00781
F_torreyae	F_temperatum	0.57117	0.00799
F_udum	F_acuminatum	0.59161	0.00823
F_udum	F_avenaceum	0.58856	0.00818
F_udum	F_aywerte	0.61785	0.00859
F_udum	F_beomiforme	0.3944	0.00588
F_udum	F_camptoceras	0.63642	0.00879
F_udum	F_circinatum	0.13239	0.0028
F_udum	F_culmorum	0.65008	0.00899
F_udum	F_fujikuroi	0.12911	0.00276
F_udum	F_gaditjirrii	0.16622	0.00322
F_udum	F_graminearum	0.65169	0.00903
F_udum	F_langsethiae	0.65022	0.00903
F_udum	F_longipes	0.67047	0.0093
F_udum	F_miscanthi	0.1615	0.00316
F_udum	F_nygamai	0.10118	0.00236
F_udum	F_oxysporum_Fol4287	0.12255	0.00268
F_udum	F_oxysporum_FOSC3a	0.12072	0.00265
F_udum	F_poae	0.66278	0.00917
F_udum	F_proliferatum	0.12789	0.00275
F_udum	F_pseudograminearum	0.65343	0.00903
F_udum	F_scirpi	0.62444	0.00863
F_udum	F_solani	0.80014	0.01092
F_udum	F_sporotrichioides	0.65611	0.00909
F_udum	F_temperatum	0.12976	0.00277
F_udum	F_torreyae	0.56044	0.00785
F_venenatum	F_acuminatum	0.58171	0.0081
F_venenatum	F_avenaceum	0.58072	0.00807
F_venenatum	F_aywerte	0.35077	0.00535
F_venenatum	F_beomiforme	0.6683	0.00923
F_venenatum	F_camptoceras	0.40476	0.00596
F_venenatum	F_circinatum	0.67652	0.00937
F_venenatum	F_culmorum	0.22444	0.0039
F_venenatum	F_fujikuroi	0.67009	0.00928
F_venenatum	F_gaditjirrii	0.66471	0.0092
F_venenatum	F_graminearum	0.22684	0.00391
F_venenatum	F_langsethiae	0.20195	0.00362
F_venenatum	F_longipes	0.33178	0.00514
F_venenatum	F_miscanthi	0.65975	0.00914
F_venenatum	F_nygamai	0.66155	0.00916
F_venenatum	F_oxysporum_Fol4287	0.63804	0.00887
F_venenatum	F_oxysporum_FOSC3a	0.6307	0.00875
F_venenatum	F_poae	0.14467	0.00291
F_venenatum	F_proliferatum	0.67361	0.00934
F_venenatum	F_pseudograminearum	0.23076	0.00397
F_venenatum	F_scirpi	0.39453	0.00568
F_venenatum	F_solani	0.78333	0.01068
F_venenatum	F_sporotrichioides	0.20254	0.00364
F_venenatum	F_temperatum	0.67594	0.0094
F_venenatum	F_torreyae	0.56304	0.0079
F_venenatum	F_udum	0.65382	0.00905
F_verticillioides	F_acuminatum	0.60169	0.00838
F_verticillioides	F_avenaceum	0.59856	0.0083
F_verticillioides	F_aywerte	0.63557	0.00888
F_verticillioides	F_beomiforme	0.40886	0.00602
F_verticillioides	F_camptoceras	0.66005	0.00912
F_verticillioides	F_circinatum	0.13796	0.00284
F_verticillioides	F_culmorum	0.67653	0.00935
F_verticillioides	F_fujikuroi	0.13937	0.00297
F_verticillioides	F_gaditjirrii	0.17392	0.00331
F_verticillioides	F_graminearum	0.67776	0.0094
F_verticillioides	F_langsethiae	0.66462	0.00921
F_verticillioides	F_longipes	0.69354	0.00969
F_verticillioides	F_miscanthi	0.16929	0.00323
F_verticillioides	F_nygamai	0.07044	0.00195
F_verticillioides	F_oxysporum_Fol4287	0.13532	0.00283
F_verticillioides	F_oxysporum_FOSC3a	0.14473	0.00295
F_verticillioides	F_poae	0.6768	0.00935
F_verticillioides	F_proliferatum	0.13786	0.00285
F_verticillioides	F_pseudograminearum	0.65208	0.00902
F_verticillioides	F_scirpi	0.64438	0.00889
F_verticillioides	F_solani	0.81417	0.01112
F_verticillioides	F_sporotrichioides	0.6678	0.00931
F_verticillioides	F_temperatum	0.13914	0.00288
F_verticillioides	F_torreyae	0.57607	0.00804
F_verticillioides	F_udum	0.12261	0.00267
F_verticillioides	F_venenatum	0.67769	0.0094
FIESC12	F_acuminatum	0.57019	0.00793
FIESC12	F_avenaceum	0.56924	0.00791
FIESC12	F_aywerte	0.36005	0.00545
FIESC12	F_beomiforme	0.62788	0.00867
FIESC12	F_camptoceras	0.11371	0.00249
FIESC12	F_circinatum	0.6372	0.00881
FIESC12	F_culmorum	0.39628	0.00587
FIESC12	F_fujikuroi	0.63455	0.00876
FIESC12	F_gaditjirrii	0.62563	0.00867
FIESC12	F_graminearum	0.40025	0.00591
FIESC12	F_langsethiae	0.38703	0.00576
FIESC12	F_longipes	0.41741	0.00611
FIESC12	F_miscanthi	0.62145	0.00858
FIESC12	F_nygamai	0.62719	0.00865
FIESC12	F_oxysporum_Fol4287	0.59634	0.00825
FIESC12	F_oxysporum_FOSC3a	0.59152	0.00822
FIESC12	F_poae	0.4108	0.00603
FIESC12	F_proliferatum	0.63556	0.00877
FIESC12	F_pseudograminearum	0.40344	0.00595
FIESC12	F_scirpi	0.0655	0
FIESC12	F_solani	0.74989	0.01021
FIESC12	F_sporotrichioides	0.38971	0.00579
FIESC12	F_temperatum	0.63643	0.00881
FIESC12	F_torreyae	0.54851	0.00768
FIESC12	F_udum	0.62462	0.00862
FIESC12	F_venenatum	0.39531	0.00585
FIESC12	F_verticillioides	0.64234	0.00888
FIESC14	F_acuminatum	0.56815	0.00791
FIESC14	F_avenaceum	0.56787	0.00789
FIESC14	F_aywerte	0.35176	0.00535
FIESC14	F_beomiforme	0.62511	0.00865
FIESC14	F_camptoceras	0.10886	0.00303
FIESC14	F_circinatum	0.6299	0.0087
FIESC14	F_culmorum	0.39171	0.00581
FIESC14	F_fujikuroi	0.6294	0.00869
FIESC14	F_gaditjirrii	0.6171	0.00854
FIESC14	F_graminearum	0.39581	0.00585
FIESC14	F_langsethiae	0.38361	0.00575
FIESC14	F_longipes	0.41221	0.00606
FIESC14	F_miscanthi	0.61237	0.00848
FIESC14	F_nygamai	0.62114	0.00857
FIESC14	F_oxysporum_Fol4287	0.59048	0.00818
FIESC14	F_oxysporum_FOSC3a	0.58578	0.00813
FIESC14	F_poae	0.40635	0.006
FIESC14	F_proliferatum	0.63127	0.00875
FIESC14	F_pseudograminearum	0.39926	0.00589
FIESC14	F_scirpi	0.076	0.00197
FIESC14	F_solani	0.75014	0.01021
FIESC14	F_sporotrichioides	0.38407	0.00573
FIESC14	F_temperatum	0.63003	0.00873
FIESC14	F_torreyae	0.54478	0.00764
FIESC14	F_udum	0.6209	0.00858
FIESC14	F_venenatum	0.38986	0.00577
FIESC14	F_verticillioides	0.63642	0.00878
FIESC14	FIESC12	0.06852	0.00178
FIESC15	F_acuminatum	0.57434	0.00797
FIESC15	F_avenaceum	0.57393	0.00797
FIESC15	F_aywerte	0.36619	0.0055
FIESC15	F_beomiforme	0.62943	0.00868
FIESC15	F_camptoceras	0.13659	0.0031
FIESC15	F_circinatum	0.63485	0.00874
FIESC15	F_culmorum	0.40502	0.00596
FIESC15	F_fujikuroi	0.63383	0.00874
FIESC15	F_gaditjirrii	0.62096	0.00856
FIESC15	F_graminearum	0.40716	0.00598
FIESC15	F_langsethiae	0.39811	0.00588
FIESC15	F_longipes	0.42614	0.00621
FIESC15	F_miscanthi	0.61697	0.00854
FIESC15	F_nygamai	0.62581	0.00863
FIESC15	F_oxysporum_Fol4287	0.59163	0.00818
FIESC15	F_oxysporum_FOSC3a	0.58744	0.00813
FIESC15	F_poae	0.41247	0.00605
FIESC15	F_proliferatum	0.63756	0.0088
FIESC15	F_pseudograminearum	0.41171	0.00602
FIESC15	F_scirpi	0.11441	0.00262
FIESC15	F_solani	0.75618	0.01029
FIESC15	F_sporotrichioides	0.39783	0.00588
FIESC15	F_temperatum	0.63323	0.00873
FIESC15	F_torreyae	0.55483	0.00773
FIESC15	F_udum	0.62195	0.00858
FIESC15	F_venenatum	0.39959	0.00589
FIESC15	F_verticillioides	0.64432	0.0089
FIESC15	FIESC12	0.11015	0.00239
FIESC15	FIESC14	0.10552	0.00232
FIESC23	F_acuminatum	0.57461	0.00797
FIESC23	F_avenaceum	0.57274	0.00794
FIESC23	F_aywerte	0.36633	0.00553
FIESC23	F_beomiforme	0.63173	0.00873
FIESC23	F_camptoceras	0.13564	0.00272
FIESC23	F_circinatum	0.64174	0.00886
FIESC23	F_culmorum	0.40341	0.00593
FIESC23	F_fujikuroi	0.63943	0.00881
FIESC23	F_gaditjirrii	0.62646	0.00864
FIESC23	F_graminearum	0.40519	0.00595
FIESC23	F_langsethiae	0.39673	0.00586
FIESC23	F_longipes	0.4266	0.00622
FIESC23	F_miscanthi	0.62106	0.00856
FIESC23	F_nygamai	0.6294	0.00868
FIESC23	F_oxysporum_Fol4287	0.59709	0.00823
FIESC23	F_oxysporum_FOSC3a	0.59274	0.00819
FIESC23	F_poae	0.41491	0.00608
FIESC23	F_proliferatum	0.64247	0.00884
FIESC23	F_pseudograminearum	0.41192	0.00604
FIESC23	F_scirpi	0.11109	0.0024
FIESC23	F_solani	0.76053	0.01034
FIESC23	F_sporotrichioides	0.3979	0.00587
FIESC23	F_temperatum	0.64148	0.00883
FIESC23	F_torreyae	0.55304	0.0077
FIESC23	F_udum	0.62775	0.00863
FIESC23	F_venenatum	0.40104	0.00596
FIESC23	F_verticillioides	0.64849	0.00894
FIESC23	FIESC12	0.10849	0.00233
FIESC23	FIESC14	0.10458	0.0036
FIESC23	FIESC15	0.06167	0.00183
FIESC25	F_acuminatum	0.57693	0.00802
FIESC25	F_avenaceum	0.57797	0.00802
FIESC25	F_aywerte	0.37121	0.00559
FIESC25	F_beomiforme	0.63358	0.00876
FIESC25	F_camptoceras	0.14096	0.00284
FIESC25	F_circinatum	0.64417	0.00888
FIESC25	F_culmorum	0.40897	0.006
FIESC25	F_fujikuroi	0.64109	0.00882
FIESC25	F_gaditjirrii	0.62543	0.00864
FIESC25	F_graminearum	0.41155	0.00603
FIESC25	F_langsethiae	0.40154	0.00593
FIESC25	F_longipes	0.43025	0.00627
FIESC25	F_miscanthi	0.62232	0.00861
FIESC25	F_nygamai	0.63295	0.00871
FIESC25	F_oxysporum_Fol4287	0.60093	0.00831
FIESC25	F_oxysporum_FOSC3a	0.59731	0.00825
FIESC25	F_poae	0.41911	0.00611
FIESC25	F_proliferatum	0.64437	0.00889
FIESC25	F_pseudograminearum	0.41629	0.00609
FIESC25	F_scirpi	0.11572	0.00254
FIESC25	F_solani	0.76	0.01032
FIESC25	F_sporotrichioides	0.40356	0.00596
FIESC25	F_temperatum	0.64402	0.00887
FIESC25	F_torreyae	0.55702	0.00775
FIESC25	F_udum	0.63104	0.00868
FIESC25	F_venenatum	0.40688	0.00597
FIESC25	F_verticillioides	0.65057	0.00896
FIESC25	FIESC12	0.11272	0.00244
FIESC25	FIESC14	0.10943	0.00244
FIESC25	FIESC15	0.07755	0.00204
FIESC25	FIESC23	0.07803	0.00205
FIESC28	F_acuminatum	0.57834	0.00802
FIESC28	F_avenaceum	0.57798	0.00803
FIESC28	F_aywerte	0.36907	0.00555
FIESC28	F_beomiforme	0.63396	0.00873
FIESC28	F_camptoceras	0.13494	0.00292
FIESC28	F_circinatum	0.63682	0.00878
FIESC28	F_culmorum	0.41025	0.00602
FIESC28	F_fujikuroi	0.63724	0.00879
FIESC28	F_gaditjirrii	0.62401	0.0086
FIESC28	F_graminearum	0.412	0.00603
FIESC28	F_langsethiae	0.40075	0.00592
FIESC28	F_longipes	0.42767	0.00625
FIESC28	F_miscanthi	0.61976	0.00854
FIESC28	F_nygamai	0.62882	0.00869
FIESC28	F_oxysporum_Fol4287	0.59867	0.00827
FIESC28	F_oxysporum_FOSC3a	0.59382	0.0082
FIESC28	F_poae	0.41863	0.00611
FIESC28	F_proliferatum	0.6418	0.00882
FIESC28	F_pseudograminearum	0.41601	0.00609
FIESC28	F_scirpi	0.11081	0
FIESC28	F_solani	0.75968	0.01035
FIESC28	F_sporotrichioides	0.40273	0.00594
FIESC28	F_temperatum	0.6372	0.00877
FIESC28	F_torreyae	0.55909	0.00777
FIESC28	F_udum	0.62459	0.0086
FIESC28	F_venenatum	0.40534	0.00597
FIESC28	F_verticillioides	0.64568	0.00887
FIESC28	FIESC12	0.10819	0.00238
FIESC28	FIESC14	0.10506	0.00234
FIESC28	FIESC15	0.06806	0.0019
FIESC28	FIESC23	0.07244	0.00195
FIESC28	FIESC25	0.0809	0.0021
FIESC29	F_acuminatum	0.57779	0.00802
FIESC29	F_avenaceum	0.57301	0.00797
FIESC29	F_aywerte	0.36672	0.00553
FIESC29	F_beomiforme	0.63609	0.0088
FIESC29	F_camptoceras	0.13241	0.00276
FIESC29	F_circinatum	0.63439	0.00876
FIESC29	F_culmorum	0.3999	0.00589
FIESC29	F_fujikuroi	0.63699	0.0088
FIESC29	F_gaditjirrii	0.62272	0.00862
FIESC29	F_graminearum	0.40506	0.00596
FIESC29	F_langsethiae	0.39635	0.00586
FIESC29	F_longipes	0.42309	0.00618
FIESC29	F_miscanthi	0.61993	0.00857
FIESC29	F_nygamai	0.62646	0.00865
FIESC29	F_oxysporum_Fol4287	0.59398	0.00824
FIESC29	F_oxysporum_FOSC3a	0.59038	0.00819
FIESC29	F_poae	0.41489	0.00608
FIESC29	F_proliferatum	0.63832	0.00886
FIESC29	F_pseudograminearum	0.41026	0.00602
FIESC29	F_scirpi	0.10793	0.00241
FIESC29	F_solani	0.75687	0.0103
FIESC29	F_sporotrichioides	0.39741	0.00588
FIESC29	F_temperatum	0.63604	0.00882
FIESC29	F_torreyae	0.55085	0.00769
FIESC29	F_udum	0.62474	0.00862
FIESC29	F_venenatum	0.40074	0.00591
FIESC29	F_verticillioides	0.64526	0.00892
FIESC29	FIESC12	0.10379	0.00237
FIESC29	FIESC14	0.10075	0.0023
FIESC29	FIESC15	0.09469	0
FIESC29	FIESC23	0.09538	0.00222
FIESC29	FIESC25	0.09918	0.00225
FIESC29	FIESC28	0.09407	0.00218
FIESC33_10395	F_acuminatum	0.57853	0.00805
FIESC33_10395	F_avenaceum	0.57797	0.00803
FIESC33_10395	F_aywerte	0.36264	0.00549
FIESC33_10395	F_beomiforme	0.62956	0.00872
FIESC33_10395	F_camptoceras	0.12128	0.00261
FIESC33_10395	F_circinatum	0.63695	0.00878
FIESC33_10395	F_culmorum	0.39866	0.00589
FIESC33_10395	F_fujikuroi	0.635	0.00877
FIESC33_10395	F_gaditjirrii	0.62528	0.00862
FIESC33_10395	F_graminearum	0.39997	0.0059
FIESC33_10395	F_langsethiae	0.39032	0.00579
FIESC33_10395	F_longipes	0.42318	0.00618
FIESC33_10395	F_miscanthi	0.61659	0.00852
FIESC33_10395	F_nygamai	0.625	0.00863
FIESC33_10395	F_oxysporum_Fol4287	0.59548	0.00827
FIESC33_10395	F_oxysporum_FOSC3a	0.59223	0.00822
FIESC33_10395	F_poae	0.41278	0.00604
FIESC33_10395	F_proliferatum	0.63607	0.00878
FIESC33_10395	F_pseudograminearum	0.40693	0.006
FIESC33_10395	F_scirpi	0.05975	0.00169
FIESC33_10395	F_solani	0.75706	0.01031
FIESC33_10395	F_sporotrichioides	0.39173	0.00581
FIESC33_10395	F_temperatum	0.63565	0.00879
FIESC33_10395	F_torreyae	0.54835	0.00768
FIESC33_10395	F_udum	0.62313	0.00862
FIESC33_10395	F_venenatum	0.3965	0.00586
FIESC33_10395	F_verticillioides	0.641	0.00885
FIESC33_10395	FIESC12	0.06765	0.00183
FIESC33_10395	FIESC14	0.07956	0.00196
FIESC33_10395	FIESC15	0.11154	0.00235
FIESC33_10395	FIESC23	0.10925	0.0024
FIESC33_10395	FIESC25	0.11454	0.00248
FIESC33_10395	FIESC28	0.11044	0.00235
FIESC33_10395	FIESC29	0.10579	0.00235
FIESC33_11401	F_acuminatum	0.57752	0.00803
FIESC33_11401	F_avenaceum	0.57403	0.00796
FIESC33_11401	F_aywerte	0.36391	0.00549
FIESC33_11401	F_beomiforme	0.63067	0.00873
FIESC33_11401	F_camptoceras	0.12292	0.0026
FIESC33_11401	F_circinatum	0.63963	0.00882
FIESC33_11401	F_culmorum	0.40146	0.00593
FIESC33_11401	F_fujikuroi	0.63865	0.00882
FIESC33_11401	F_gaditjirrii	0.62665	0.00867
FIESC33_11401	F_graminearum	0.40335	0.00594
FIESC33_11401	F_langsethiae	0.39021	0.00579
FIESC33_11401	F_longipes	0.42268	0.00621
FIESC33_11401	F_miscanthi	0.62103	0.00858
FIESC33_11401	F_nygamai	0.62749	0.00866
FIESC33_11401	F_oxysporum_Fol4287	0.59848	0.0083
FIESC33_11401	F_oxysporum_FOSC3a	0.59543	0.00825
FIESC33_11401	F_poae	0.41468	0.00609
FIESC33_11401	F_proliferatum	0.63943	0.00883
FIESC33_11401	F_pseudograminearum	0.40869	0.006
FIESC33_11401	F_scirpi	0.06305	0.00173
FIESC33_11401	F_solani	0.75439	0.01027
FIESC33_11401	F_sporotrichioides	0.39092	0.0058
FIESC33_11401	F_temperatum	0.63821	0.0088
FIESC33_11401	F_torreyae	0.55115	0.0077
FIESC33_11401	F_udum	0.62671	0.00866
FIESC33_11401	F_venenatum	0.39694	0.00587
FIESC33_11401	F_verticillioides	0.64574	0.00889
FIESC33_11401	FIESC12	0.06914	0.00197
FIESC33_11401	FIESC14	0.08221	0.00206
FIESC33_11401	FIESC15	0.11458	0
FIESC33_11401	FIESC23	0.11384	0.00245
FIESC33_11401	FIESC25	0.11854	0.00254
FIESC33_11401	FIESC28	0.11454	0.00242
FIESC33_11401	FIESC29	0.11004	0.00241
FIESC33_11401	FIESC33_10395	0.03729	0.00137
FIESC5_11348	F_acuminatum	0.57248	0.00794
FIESC5_11348	F_avenaceum	0.57084	0.00793
FIESC5_11348	F_aywerte	0.35911	0.00543
FIESC5_11348	F_beomiforme	0.62515	0.00863
FIESC5_11348	F_camptoceras	0.11622	0.00254
FIESC5_11348	F_circinatum	0.63475	0.00881
FIESC5_11348	F_culmorum	0.39542	0.00586
FIESC5_11348	F_fujikuroi	0.63423	0.00876
FIESC5_11348	F_gaditjirrii	0.62412	0.00863
FIESC5_11348	F_graminearum	0.39892	0.00589
FIESC5_11348	F_langsethiae	0.38679	0.00576
FIESC5_11348	F_longipes	0.41774	0.00611
FIESC5_11348	F_miscanthi	0.61739	0.00855
FIESC5_11348	F_nygamai	0.62596	0.00865
FIESC5_11348	F_oxysporum_Fol4287	0.59318	0.00822
FIESC5_11348	F_oxysporum_FOSC3a	0.58907	0.00818
FIESC5_11348	F_poae	0.41213	0.00606
FIESC5_11348	F_proliferatum	0.63524	0.00876
FIESC5_11348	F_pseudograminearum	0.40251	0.00593
FIESC5_11348	F_scirpi	0.07645	0.00197
FIESC5_11348	F_solani	0.75259	0.01025
FIESC5_11348	F_sporotrichioides	0.3893	0.00578
FIESC5_11348	F_temperatum	0.63384	0.00874
FIESC5_11348	F_torreyae	0.54779	0.00763
FIESC5_11348	F_udum	0.62322	0.0086
FIESC5_11348	F_venenatum	0.39495	0.00584
FIESC5_11348	F_verticillioides	0.64262	0.00888
FIESC5_11348	FIESC12	0.07277	0.00192
FIESC5_11348	FIESC14	0.07212	0.00186
FIESC5_11348	FIESC15	0.11028	0.00239
FIESC5_11348	FIESC23	0.10824	0.00239
FIESC5_11348	FIESC25	0.11274	0.00303
FIESC5_11348	FIESC28	0.11009	0.0024
FIESC5_11348	FIESC29	0.10693	0.0024
FIESC5_11348	FIESC33_10395	0.0794	0.00205
FIESC5_11348	FIESC33_11401	0.08192	0.0021
FIESC5_CS3069	F_acuminatum	0.57588	0.00801
FIESC5_CS3069	F_avenaceum	0.57535	0.00804
FIESC5_CS3069	F_aywerte	0.36118	0.00547
FIESC5_CS3069	F_beomiforme	0.62953	0.00872
FIESC5_CS3069	F_camptoceras	0.11753	0.0025
FIESC5_CS3069	F_circinatum	0.63924	0.00882
FIESC5_CS3069	F_culmorum	0.39783	0.00587
FIESC5_CS3069	F_fujikuroi	0.63808	0.00881
FIESC5_CS3069	F_gaditjirrii	0.62713	0.00865
FIESC5_CS3069	F_graminearum	0.40056	0.0059
FIESC5_CS3069	F_langsethiae	0.38719	0.00577
FIESC5_CS3069	F_longipes	0.4204	0.00614
FIESC5_CS3069	F_miscanthi	0.61885	0.00853
FIESC5_CS3069	F_nygamai	0.6275	0.00867
FIESC5_CS3069	F_oxysporum_Fol4287	0.59698	0.00826
FIESC5_CS3069	F_oxysporum_FOSC3a	0.59314	0.00824
FIESC5_CS3069	F_poae	0.41533	0.00608
FIESC5_CS3069	F_proliferatum	0.64007	0.00886
FIESC5_CS3069	F_pseudograminearum	0.40466	0.00595
FIESC5_CS3069	F_scirpi	0.07811	0
FIESC5_CS3069	F_solani	0.75367	0.01026
FIESC5_CS3069	F_sporotrichioides	0.38963	0.00578
FIESC5_CS3069	F_temperatum	0.63924	0.00882
FIESC5_CS3069	F_torreyae	0.55286	0.00772
FIESC5_CS3069	F_udum	0.62722	0.00867
FIESC5_CS3069	F_venenatum	0.39878	0.00589
FIESC5_CS3069	F_verticillioides	0.64642	0.00895
FIESC5_CS3069	FIESC12	0.07481	0
FIESC5_CS3069	FIESC14	0.07361	0.00193
FIESC5_CS3069	FIESC15	0.11042	0.00237
FIESC5_CS3069	FIESC23	0.10913	0.00239
FIESC5_CS3069	FIESC25	0.11312	0.00247
FIESC5_CS3069	FIESC28	0.10982	0.00244
FIESC5_CS3069	FIESC29	0.10681	0.00237
FIESC5_CS3069	FIESC33_10395	0.08127	0.00214
FIESC5_CS3069	FIESC33_11401	0.08268	0.0021
FIESC5_CS3069	FIESC5_11348	0.01978	0.00097

## Sheet: NRPS1
		30HK					NRPS1
TAXON_1	TAXON_2	dS	SE_dS		TAXON_1	TAXON_2	dS	SE_dS	Comparison	dS NRPS1/HK
F_avenaceum	F_acuminatum	0.10094	0.00236		F_avenaceum	F_acuminatum	0.26343	0.00977	1	2.60977
F_aywerte	F_acuminatum	0.55549	0.00779		F_aywerte	F_acuminatum	1.59147	0.06351	2	2.86498
F_aywerte	F_avenaceum	0.56031	0.00783		F_aywerte	F_avenaceum	1.45775	0.05468	3	2.60168
F_beomiforme	F_acuminatum	0.59793	0.00831		F_beomiforme	F_acuminatum	1.3398	0.04796	4	2.24073
F_beomiforme	F_avenaceum	0.59978	0.00835		F_beomiforme	F_avenaceum	1.3393	0.04782	5	2.23299
F_beomiforme	F_aywerte	0.62083	0.00862		F_beomiforme	F_aywerte	1.5812	0.0628	6	2.54691
F_camptoceras	F_acuminatum	0.5875	0.00816		F_camptoceras	F_acuminatum	1.54711	0.05965	7	2.63338
F_camptoceras	F_avenaceum	0.58383	0.00812		F_camptoceras	F_avenaceum	1.56056	0.06115	8	2.67297
F_camptoceras	F_aywerte	0.37295	0.00559		F_camptoceras	F_aywerte	1.13228	0.03827	9	3.03601
F_camptoceras	F_beomiforme	0.64369	0.00887		F_camptoceras	F_beomiforme	1.64813	0.06655	10	2.56044
F_circinatum	F_acuminatum	0.60046	0.00835		F_circinatum	F_acuminatum	1.40454	0.05181	11	2.33911
F_circinatum	F_avenaceum	0.59921	0.00833		F_circinatum	F_avenaceum	1.43134	0.05331	12	2.38871
F_circinatum	F_aywerte	0.63915	0.00889		F_circinatum	F_aywerte	1.71243	0.07237	13	2.67923
F_circinatum	F_beomiforme	0.40224	0.00596		F_circinatum	F_beomiforme	0.92236	0.0295	14	2.29306
F_circinatum	F_camptoceras	0.65093	0.00898		F_circinatum	F_camptoceras	1.7319	0.07287	15	2.66065
F_culmorum	F_acuminatum	0.58544	0.00811		F_culmorum	F_acuminatum	1.59647	0.06432	16	2.72696
F_culmorum	F_avenaceum	0.58264	0.00808		F_culmorum	F_avenaceum	1.57532	0.06262	17	2.70376
F_culmorum	F_aywerte	0.35264	0.00536		F_culmorum	F_aywerte	0.99988	0.0326	18	2.83541
F_culmorum	F_beomiforme	0.66537	0.00919		F_culmorum	F_beomiforme	1.58005	0.06218	19	2.37469
F_culmorum	F_camptoceras	0.40667	0.00598		F_culmorum	F_camptoceras	1.08037	0.03565	20	2.65663
F_culmorum	F_circinatum	0.67305	0.00932		F_culmorum	F_circinatum	1.57161	0.06187	21	2.33506
F_gaditjirrii	F_acuminatum	0.6061	0.00844		F_gaditjirrii	F_acuminatum	1.38346	0.05037	22	2.28256
F_gaditjirrii	F_avenaceum	0.59653	0.0083		F_gaditjirrii	F_avenaceum	1.3968	0.05173	23	2.34154
F_gaditjirrii	F_aywerte	0.62499	0.0087		F_gaditjirrii	F_aywerte	1.61729	0.06553	24	2.58771
F_gaditjirrii	F_beomiforme	0.39094	0.0058		F_gaditjirrii	F_beomiforme	0.8672	0.02735	25	2.21824
F_gaditjirrii	F_camptoceras	0.64186	0.00888		F_gaditjirrii	F_camptoceras	1.62216	0.06536	26	2.52728
F_gaditjirrii	F_circinatum	0.16965	0.00326		F_gaditjirrii	F_circinatum	0.4288	0.01407	27	2.52756
F_gaditjirrii	F_culmorum	0.66021	0.00915		F_gaditjirrii	F_culmorum	1.5356	0.05911	28	2.32593
F_graminearum	F_acuminatum	0.58744	0.0082		F_graminearum	F_acuminatum	1.60259	0.06409	29	2.72809
F_graminearum	F_avenaceum	0.58628	0.00815		F_graminearum	F_avenaceum	1.54629	0.06009	30	2.63746
F_graminearum	F_aywerte	0.35416	0.00539		F_graminearum	F_aywerte	1.02669	0.03359	31	2.89894
F_graminearum	F_beomiforme	0.66981	0.00929		F_graminearum	F_beomiforme	1.56205	0.06124	32	2.33208
F_graminearum	F_camptoceras	0.40885	0.006		F_graminearum	F_camptoceras	1.14895	0.03865	33	2.8102
F_graminearum	F_circinatum	0.67198	0.00927		F_graminearum	F_circinatum	1.5515	0.06042	34	2.30885
F_graminearum	F_culmorum	0.03401	0.00127		F_graminearum	F_culmorum	0.24575	0.00928	35	7.22582
F_graminearum	F_gaditjirrii	0.6602	0.00913		F_graminearum	F_gaditjirrii	1.51506	0.05759	36	2.29485
F_langsethiae	F_acuminatum	0.57369	0.00801		F_langsethiae	F_acuminatum	1.54528	0.06059	37	2.69358
F_langsethiae	F_avenaceum	0.57893	0.00803		F_langsethiae	F_avenaceum	1.51722	0.0592	38	2.62073
F_langsethiae	F_aywerte	0.34218	0.00525		F_langsethiae	F_aywerte	1.00293	0.03295	39	2.931
F_langsethiae	F_beomiforme	0.65121	0.00908		F_langsethiae	F_beomiforme	1.51756	0.05819	40	2.33037
F_langsethiae	F_camptoceras	0.3987	0.0059		F_langsethiae	F_camptoceras	1.1244	0.03783	41	2.82017
F_langsethiae	F_circinatum	0.66008	0.00916		F_langsethiae	F_circinatum	1.56165	0.06056	42	2.36585
F_langsethiae	F_culmorum	0.21845	0.0038		F_langsethiae	F_culmorum	0.54899	0.01743	43	2.51312
F_langsethiae	F_gaditjirrii	0.64591	0.00896		F_langsethiae	F_gaditjirrii	1.54204	0.05977	44	2.38739
F_langsethiae	F_graminearum	0.22057	0.00384		F_langsethiae	F_graminearum	0.53311	0.017	45	2.41697
F_longipes	F_acuminatum	0.60806	0.00842		F_longipes	F_acuminatum	1.68441	0.07131	46	2.77014
F_longipes	F_avenaceum	0.61292	0.00849		F_longipes	F_avenaceum	1.69985	0.07224	47	2.77336
F_longipes	F_aywerte	0.37905	0.00574		F_longipes	F_aywerte	1.08599	0.03658	48	2.86503
F_longipes	F_beomiforme	0.69232	0.00961		F_longipes	F_beomiforme	1.63971	0.06649	49	2.36843
F_longipes	F_camptoceras	0.42623	0.00622		F_longipes	F_camptoceras	1.24696	0.04409	50	2.92556
F_longipes	F_circinatum	0.68772	0.00957		F_longipes	F_circinatum	1.81147	0.08063	51	2.63402
F_longipes	F_culmorum	0.33521	0.00517		F_longipes	F_culmorum	0.89455	0.02901	52	2.66863
F_longipes	F_gaditjirrii	0.67787	0.00941		F_longipes	F_gaditjirrii	1.73711	0.07437	53	2.5626
F_longipes	F_graminearum	0.33706	0.0052		F_longipes	F_graminearum	0.88356	0.02859	54	2.62137
F_longipes	F_langsethiae	0.33251	0.00515		F_longipes	F_langsethiae	0.83824	0.02691	55	2.52095
F_miscanthi	F_acuminatum	0.59766	0.00831		F_miscanthi	F_acuminatum	1.38408	0.05013	56	2.31583
F_miscanthi	F_avenaceum	0.59096	0.00823		F_miscanthi	F_avenaceum	1.39798	0.05128	57	2.36561
F_miscanthi	F_aywerte	0.61576	0.00856		F_miscanthi	F_aywerte	1.5893	0.06331	58	2.58104
F_miscanthi	F_beomiforme	0.38633	0.00574		F_miscanthi	F_beomiforme	0.85709	0.02695	59	2.21854
F_miscanthi	F_camptoceras	0.63289	0.00874		F_miscanthi	F_camptoceras	1.63718	0.0659	60	2.58683
F_miscanthi	F_circinatum	0.1654	0.0032		F_miscanthi	F_circinatum	0.42822	0.01405	61	2.589
F_miscanthi	F_culmorum	0.64788	0.00894		F_miscanthi	F_culmorum	1.49147	0.05683	62	2.30208
F_miscanthi	F_gaditjirrii	0.09745	0.00235		F_miscanthi	F_gaditjirrii	0.26988	0.00997	63	2.76942
F_miscanthi	F_graminearum	0.65056	0.00902		F_miscanthi	F_graminearum	1.47939	0.05594	64	2.27403
F_miscanthi	F_langsethiae	0.63933	0.00888		F_miscanthi	F_langsethiae	1.49283	0.05648	65	2.33499
F_miscanthi	F_longipes	0.6716	0.00931		F_miscanthi	F_longipes	1.77772	0.07726	66	2.64699
F_nygamai	F_acuminatum	0.58805	0.00821		F_nygamai	F_acuminatum	1.44647	0.05395	67	2.45977
F_nygamai	F_avenaceum	0.58594	0.00814		F_nygamai	F_avenaceum	1.43955	0.0534	68	2.45682
F_nygamai	F_aywerte	0.62173	0.00863		F_nygamai	F_aywerte	1.64915	0.06772	69	2.65252
F_nygamai	F_beomiforme	0.39243	0.0058		F_nygamai	F_beomiforme	0.92427	0.02932	70	2.35525
F_nygamai	F_camptoceras	0.63905	0.00883		F_nygamai	F_camptoceras	1.6662	0.06832	71	2.60731
F_nygamai	F_circinatum	0.11928	0.00259		F_nygamai	F_circinatum	0.38725	0.01296	72	3.24656
F_nygamai	F_culmorum	0.65638	0.00908		F_nygamai	F_culmorum	1.58601	0.06365	73	2.4163
F_nygamai	F_gaditjirrii	0.15498	0.00308		F_nygamai	F_gaditjirrii	0.40286	0.01335	74	2.59943
F_nygamai	F_graminearum	0.65898	0.00913		F_nygamai	F_graminearum	1.56163	0.06127	75	2.36977
F_nygamai	F_langsethiae	0.64502	0.00896		F_nygamai	F_langsethiae	1.57996	0.06226	76	2.44947
F_nygamai	F_longipes	0.67625	0.00935		F_nygamai	F_longipes	1.78136	0.07744	77	2.63417
F_nygamai	F_miscanthi	0.15107	0.00304		F_nygamai	F_miscanthi	0.4131	0.01365	78	2.73449
F_oxysporum_Fol4287	F_acuminatum	0.56773	0.00792		F_oxysporum_Fol4287	F_acuminatum	1.34477	0.04821	79	2.36868
F_oxysporum_Fol4287	F_avenaceum	0.56319	0.00786		F_oxysporum_Fol4287	F_avenaceum	1.34942	0.04883	80	2.39603
F_oxysporum_Fol4287	F_aywerte	0.59633	0.00833		F_oxysporum_Fol4287	F_aywerte	1.63187	0.06582	81	2.73652
F_oxysporum_Fol4287	F_beomiforme	0.35129	0.00533		F_oxysporum_Fol4287	F_beomiforme	0.82246	0.02573	82	2.34126
F_oxysporum_Fol4287	F_camptoceras	0.60996	0.00845		F_oxysporum_Fol4287	F_camptoceras	1.61111	0.06437	83	2.64134
F_oxysporum_Fol4287	F_circinatum	0.12988	0.00276		F_oxysporum_Fol4287	F_circinatum	0.36372	0.01236	84	2.80043
F_oxysporum_Fol4287	F_culmorum	0.63401	0.00879		F_oxysporum_Fol4287	F_culmorum	1.55829	0.06097	85	2.45783
F_oxysporum_Fol4287	F_gaditjirrii	0.11068	0.00252		F_oxysporum_Fol4287	F_gaditjirrii	0.32072	0.01124	86	2.89772
F_oxysporum_Fol4287	F_graminearum	0.63502	0.0088		F_oxysporum_Fol4287	F_graminearum	1.54084	0.05945	87	2.42644
F_oxysporum_Fol4287	F_langsethiae	0.6197	0.00861		F_oxysporum_Fol4287	F_langsethiae	1.51173	0.05718	88	2.43945
F_oxysporum_Fol4287	F_longipes	0.65554	0.00907		F_oxysporum_Fol4287	F_longipes	1.77178	0.0761	89	2.70278
F_oxysporum_Fol4287	F_miscanthi	0.10492	0.00243		F_oxysporum_Fol4287	F_miscanthi	0.30655	0.01089	90	2.92175
F_oxysporum_Fol4287	F_nygamai	0.11282	0.00254		F_oxysporum_Fol4287	F_nygamai	0.32941	0.01147	91	2.91978
F_oxysporum_FOSC3a	F_acuminatum	0.57128	0.00799		F_oxysporum_FOSC3a	F_acuminatum	1.34312	0.04831	92	2.35107
F_oxysporum_FOSC3a	F_avenaceum	0.56613	0.00788		F_oxysporum_FOSC3a	F_avenaceum	1.36366	0.04949	93	2.40874
F_oxysporum_FOSC3a	F_aywerte	0.59379	0.0083		F_oxysporum_FOSC3a	F_aywerte	1.66654	0.06897	94	2.80662
F_oxysporum_FOSC3a	F_beomiforme	0.36039	0.00547		F_oxysporum_FOSC3a	F_beomiforme	0.81967	0.02554	95	2.2744
F_oxysporum_FOSC3a	F_camptoceras	0.60113	0.00832		F_oxysporum_FOSC3a	F_camptoceras	1.6169	0.06457	96	2.68977
F_oxysporum_FOSC3a	F_circinatum	0.13979	0.0029		F_oxysporum_FOSC3a	F_circinatum	0.36687	0.01247	97	2.62444
F_oxysporum_FOSC3a	F_culmorum	0.62425	0.00866		F_oxysporum_FOSC3a	F_culmorum	1.54865	0.06014	98	2.48082
F_oxysporum_FOSC3a	F_gaditjirrii	0.12008	0.00264		F_oxysporum_FOSC3a	F_gaditjirrii	0.31851	0.01118	99	2.65248
F_oxysporum_FOSC3a	F_graminearum	0.62584	0.00867		F_oxysporum_FOSC3a	F_graminearum	1.53858	0.05929	100	2.45842
F_oxysporum_FOSC3a	F_langsethiae	0.62183	0.00869		F_oxysporum_FOSC3a	F_langsethiae	1.50813	0.05712	101	2.42531
F_oxysporum_FOSC3a	F_longipes	0.64512	0.00892		F_oxysporum_FOSC3a	F_longipes	1.74839	0.07491	102	2.71018
F_oxysporum_FOSC3a	F_miscanthi	0.11415	0.00256		F_oxysporum_FOSC3a	F_miscanthi	0.30797	0.01094	103	2.69794
F_oxysporum_FOSC3a	F_nygamai	0.12432	0.00271		F_oxysporum_FOSC3a	F_nygamai	0.32871	0.01147	104	2.64406
F_oxysporum_FOSC3a	F_oxysporum_Fol4287	0.02161	0.00105		F_oxysporum_FOSC3a	F_oxysporum_Fol4287	0.03022	0.0028	105	1.39843
F_poae	F_acuminatum	0.59191	0.00821		F_poae	F_acuminatum	1.62041	0.06601	106	2.7376
F_poae	F_avenaceum	0.59349	0.00823		F_poae	F_avenaceum	1.53362	0.05993	107	2.58407
F_poae	F_aywerte	0.36976	0.00557		F_poae	F_aywerte	1.05214	0.03454	108	2.84547
F_poae	F_beomiforme	0.67731	0.00938		F_poae	F_beomiforme	1.49307	0.05583	109	2.20441
F_poae	F_camptoceras	0.42267	0.00617		F_poae	F_camptoceras	1.18158	0.04006	110	2.79551
F_poae	F_circinatum	0.67814	0.00938		F_poae	F_circinatum	1.57875	0.06179	111	2.32806
F_poae	F_culmorum	0.24917	0.00417		F_poae	F_culmorum	0.59908	0.01875	112	2.4043
F_poae	F_gaditjirrii	0.66884	0.00926		F_poae	F_gaditjirrii	1.56576	0.0606	113	2.34101
F_poae	F_graminearum	0.2513	0.00421		F_poae	F_graminearum	0.61045	0.01909	114	2.42917
F_poae	F_langsethiae	0.22142	0.00386		F_poae	F_langsethiae	0.57773	0.01822	115	2.6092
F_poae	F_longipes	0.35107	0.00536		F_poae	F_longipes	0.91434	0.02949	116	2.60444
F_poae	F_miscanthi	0.66366	0.0092		F_poae	F_miscanthi	1.56793	0.06091	117	2.36255
F_poae	F_nygamai	0.6639	0.0092		F_poae	F_nygamai	1.58655	0.06267	118	2.38974
F_poae	F_oxysporum_Fol4287	0.64214	0.00891		F_poae	F_oxysporum_Fol4287	1.5442	0.05923	119	2.40477
F_poae	F_oxysporum_FOSC3a	0.63411	0.00878		F_poae	F_oxysporum_FOSC3a	1.52614	0.05808	120	2.40674
F_pseudograminearum	F_acuminatum	0.59464	0.00823		F_pseudograminearum	F_acuminatum	1.5439	0.06033	121	2.59636
F_pseudograminearum	F_avenaceum	0.59077	0.00819		F_pseudograminearum	F_avenaceum	1.49817	0.05761	122	2.53596
F_pseudograminearum	F_aywerte	0.35952	0.00545		F_pseudograminearum	F_aywerte	0.99173	0.0321	123	2.75848
F_pseudograminearum	F_beomiforme	0.65462	0.00908		F_pseudograminearum	F_beomiforme	1.51742	0.05851	124	2.31802
F_pseudograminearum	F_camptoceras	0.41805	0.00611		F_pseudograminearum	F_camptoceras	1.07809	0.03548	125	2.57885
F_pseudograminearum	F_circinatum	0.65083	0.00902		F_pseudograminearum	F_circinatum	1.5197	0.05815	126	2.33502
F_pseudograminearum	F_culmorum	0.08497	0.00212		F_pseudograminearum	F_culmorum	0.22346	0.00876	127	2.62987
F_pseudograminearum	F_gaditjirrii	0.64404	0.00891		F_pseudograminearum	F_gaditjirrii	1.49811	0.05655	128	2.32611
F_pseudograminearum	F_graminearum	0.09043	0.00221		F_pseudograminearum	F_graminearum	0.24354	0.00927	129	2.69313
F_pseudograminearum	F_langsethiae	0.21735	0.00381		F_pseudograminearum	F_langsethiae	0.53589	0.01705	130	2.46556
F_pseudograminearum	F_longipes	0.34873	0.00534		F_pseudograminearum	F_longipes	0.86924	0.02792	131	2.49259
F_pseudograminearum	F_miscanthi	0.63252	0.00875		F_pseudograminearum	F_miscanthi	1.4736	0.05536	132	2.32973
F_pseudograminearum	F_nygamai	0.63649	0.0088		F_pseudograminearum	F_nygamai	1.51843	0.0584	133	2.38563
F_pseudograminearum	F_oxysporum_Fol4287	0.61872	0.00862		F_pseudograminearum	F_oxysporum_Fol4287	1.50244	0.05691	134	2.4283
F_pseudograminearum	F_oxysporum_FOSC3a	0.63365	0.00877		F_pseudograminearum	F_oxysporum_FOSC3a	1.49875	0.05645	135	2.36526
F_pseudograminearum	F_poae	0.25678	0.00426		F_pseudograminearum	F_poae	0.58116	0.01817	136	2.26326
F_scirpi	F_acuminatum	0.57705	0.00803		F_scirpi	F_acuminatum	1.51234	0.05758	137	2.62081
F_scirpi	F_avenaceum	0.5758	0.00798		F_scirpi	F_avenaceum	1.55932	0.06151	138	2.70809
F_scirpi	F_aywerte	0.36097	0.00546		F_scirpi	F_aywerte	1.09149	0.03663	139	3.02377
F_scirpi	F_beomiforme	0.62459	0.00865		F_scirpi	F_beomiforme	1.62814	0.06508	140	2.60673
F_scirpi	F_camptoceras	0.11498	0.00253		F_scirpi	F_camptoceras	0.19289	0.00789	141	1.6776
F_scirpi	F_circinatum	0.63766	0.00882		F_scirpi	F_circinatum	1.67136	0.06881	142	2.62108
F_scirpi	F_culmorum	0.39516	0.00585		F_scirpi	F_culmorum	1.08755	0.03588	143	2.75218
F_scirpi	F_gaditjirrii	0.62612	0.00868		F_scirpi	F_gaditjirrii	1.58243	0.06251	144	2.52736
F_scirpi	F_graminearum	0.39843	0.00588		F_scirpi	F_graminearum	1.13213	0.03792	145	2.84148
F_scirpi	F_langsethiae	0.38861	0.00577		F_scirpi	F_langsethiae	1.11123	0.03733	146	2.8595
F_scirpi	F_longipes	0.41771	0.00613		F_scirpi	F_longipes	1.24658	0.04434	147	2.98432
F_scirpi	F_miscanthi	0.61851	0.00855		F_scirpi	F_miscanthi	1.60916	0.06423	148	2.60167
F_scirpi	F_nygamai	0.62764	0.00868		F_scirpi	F_nygamai	1.63836	0.06614	149	2.61035
F_scirpi	F_oxysporum_Fol4287	0.59709	0.00828		F_scirpi	F_oxysporum_Fol4287	1.56698	0.06101	150	2.62436
F_scirpi	F_oxysporum_FOSC3a	0.58903	0.00817		F_scirpi	F_oxysporum_FOSC3a	1.57735	0.06178	151	2.67788
F_scirpi	F_poae	0.41	0.00604		F_scirpi	F_poae	1.18649	0.04041	152	2.89388
F_scirpi	F_pseudograminearum	0.40635	0.00599		F_scirpi	F_pseudograminearum	1.10534	0.03669	153	2.72017
F_solani	F_acuminatum	0.7487	0.01018		F_solani	F_acuminatum	1.82486	0.08151	154	2.43737
F_solani	F_avenaceum	0.75083	0.01019		F_solani	F_avenaceum	1.79929	0.0802	155	2.3964
F_solani	F_aywerte	0.76994	0.0105		F_solani	F_aywerte	1.98681	0.09515	156	2.58047
F_solani	F_beomiforme	0.82013	0.01119		F_solani	F_beomiforme	2.08717	0.10656	157	2.54493
F_solani	F_camptoceras	0.76871	0.01045		F_solani	F_camptoceras	1.87793	0.08728	158	2.44296
F_solani	F_circinatum	0.80895	0.01104		F_solani	F_circinatum	1.96328	0.09597	159	2.42695
F_solani	F_culmorum	0.7721	0.01053		F_solani	F_culmorum	1.93482	0.09291	160	2.50592
F_solani	F_gaditjirrii	0.80585	0.01101		F_solani	F_gaditjirrii	1.83598	0.08387	161	2.27831
F_solani	F_graminearum	0.77616	0.01059		F_solani	F_graminearum	1.96448	0.09468	162	2.53102
F_solani	F_langsethiae	0.76984	0.01049		F_solani	F_langsethiae	1.88772	0.08695	163	2.45209
F_solani	F_longipes	0.80595	0.011		F_solani	F_longipes	1.97788	0.0979	164	2.4541
F_solani	F_miscanthi	0.79348	0.01083		F_solani	F_miscanthi	1.94274	0.09408	165	2.44838
F_solani	F_nygamai	0.79737	0.01089		F_solani	F_nygamai	2.05298	0.10443	166	2.57469
F_solani	F_oxysporum_Fol4287	0.77645	0.01059		F_solani	F_oxysporum_Fol4287	1.85117	0.08451	167	2.38415
F_solani	F_oxysporum_FOSC3a	0.77784	0.01058		F_solani	F_oxysporum_FOSC3a	1.84418	0.08443	168	2.3709
F_solani	F_poae	0.7995	0.01089		F_solani	F_poae	1.87774	0.08611	169	2.34864
F_solani	F_pseudograminearum	0.77822	0.01058		F_solani	F_pseudograminearum	1.91982	0.09151	170	2.46694
F_solani	F_scirpi	0.75982	0.01034		F_solani	F_scirpi	1.86723	0.087	171	2.45746
F_sporotrichioides	F_acuminatum	0.57995	0.00808		F_sporortrichioides	F_acuminatum	1.58672	0.06338	172	2.73596
F_sporotrichioides	F_avenaceum	0.58299	0.00811		F_sporortrichioides	F_avenaceum	1.53678	0.05992	173	2.63603
F_sporotrichioides	F_aywerte	0.3428	0.00527		F_sporortrichioides	F_aywerte	1.02342	0.03384	174	2.98547
F_sporotrichioides	F_beomiforme	0.65833	0.00914		F_sporortrichioides	F_beomiforme	1.52261	0.05838	175	2.31284
F_sporotrichioides	F_camptoceras	0.40013	0.00591		F_sporortrichioides	F_camptoceras	1.11755	0.0373	176	2.79297
F_sporotrichioides	F_circinatum	0.66508	0.00926		F_sporortrichioides	F_circinatum	1.58789	0.06304	177	2.38752
F_sporotrichioides	F_culmorum	0.21832	0.00412		F_sporortrichioides	F_culmorum	0.55212	0.0175	178	2.52895
F_sporotrichioides	F_gaditjirrii	0.65017	0.00899		F_sporortrichioides	F_gaditjirrii	1.59834	0.06408	179	2.45834
F_sporotrichioides	F_graminearum	0.22112	0.00385		F_sporortrichioides	F_graminearum	0.5365	0.01706	180	2.42628
F_sporotrichioides	F_langsethiae	0.04053	0		F_sporortrichioides	F_langsethiae	0.1452	0.00668	181	3.58253
F_sporotrichioides	F_longipes	0.33492	0.00518		F_sporortrichioides	F_longipes	0.85258	0.02752	182	2.54562
F_sporotrichioides	F_miscanthi	0.64548	0.00895		F_sporortrichioides	F_miscanthi	1.57334	0.06209	183	2.43747
F_sporotrichioides	F_nygamai	0.65117	0.00902		F_sporortrichioides	F_nygamai	1.61738	0.06585	184	2.48381
F_sporotrichioides	F_oxysporum_Fol4287	0.62566	0.00872		F_sporortrichioides	F_oxysporum_Fol4287	1.56401	0.0609	185	2.49978
F_sporotrichioides	F_oxysporum_FOSC3a	0.62691	0.00871		F_sporortrichioides	F_oxysporum_FOSC3a	1.5471	0.05975	186	2.46782
F_sporotrichioides	F_poae	0.22335	0.00388		F_sporortrichioides	F_poae	0.57881	0.01825	187	2.59149
F_sporotrichioides	F_pseudograminearum	0.21763	0.00381		F_sporortrichioides	F_pseudograminearum	0.54684	0.01736	188	2.51271
F_sporotrichioides	F_scirpi	0.39058	0.00579		F_sporortrichioides	F_scirpi	1.09936	0.03676	189	2.81469
F_sporotrichioides	F_solani	0.77283	0.01054		F_sporortrichioides	F_solani	1.93516	0.09052	190	2.50399
F_temperatum	F_acuminatum	0.59752	0.0083		F_temperatum	F_acuminatum	1.41647	0.05238	191	2.37058
F_temperatum	F_avenaceum	0.59632	0.00827		F_temperatum	F_avenaceum	1.44895	0.05447	192	2.42982
F_temperatum	F_aywerte	0.63285	0.0088		F_temperatum	F_aywerte	1.73426	0.07436	193	2.7404
F_temperatum	F_beomiforme	0.4005	0.00592		F_temperatum	F_beomiforme	0.92789	0.02968	194	2.31683
F_temperatum	F_camptoceras	0.65022	0.009		F_temperatum	F_camptoceras	1.71935	0.07213	195	2.64426
F_temperatum	F_circinatum	0.04112	0.00146		F_temperatum	F_circinatum	0.13537	0.00643	196	3.29207
F_temperatum	F_culmorum	0.66835	0.00923		F_temperatum	F_culmorum	1.62824	0.06586	197	2.43621
F_temperatum	F_gaditjirrii	0.17124	0.00328		F_temperatum	F_gaditjirrii	0.4291	0.01407	198	2.50584
F_temperatum	F_graminearum	0.66928	0.00925		F_temperatum	F_graminearum	1.55671	0.06082	199	2.32595
F_temperatum	F_langsethiae	0.65473	0.00909		F_temperatum	F_langsethiae	1.55327	0.06037	200	2.37238
F_temperatum	F_longipes	0.68733	0.00957		F_temperatum	F_longipes	1.80439	0.07921	201	2.62522
F_temperatum	F_miscanthi	0.1639	0.00318		F_temperatum	F_miscanthi	0.43099	0.0141	202	2.62959
F_temperatum	F_nygamai	0.11851	0.00262		F_temperatum	F_nygamai	0.37963	0.01277	203	3.20336
F_temperatum	F_oxysporum_Fol4287	0.1266	0.00272		F_temperatum	F_oxysporum_Fol4287	0.36854	0.01247	204	2.91106
F_temperatum	F_oxysporum_FOSC3a	0.13659	0.00285		F_temperatum	F_oxysporum_FOSC3a	0.36807	0.01248	205	2.69471
F_temperatum	F_poae	0.67709	0.00937		F_temperatum	F_poae	1.5909	0.06241	206	2.34961
F_temperatum	F_pseudograminearum	0.64637	0.00894		F_temperatum	F_pseudograminearum	1.55199	0.06014	207	2.40109
F_temperatum	F_scirpi	0.63835	0.00882		F_temperatum	F_scirpi	1.64402	0.0664	208	2.57542
F_temperatum	F_solani	0.80676	0.011		F_temperatum	F_solani	2.01713	0.10146	209	2.50029
F_temperatum	F_sporotrichioides	0.65929	0.00913		F_temperatum	F_sporortrichioides	1.59788	0.06324	210	2.42364
F_torreyae	F_acuminatum	0.47051	0.00675		F_torreyae	F_acuminatum	2.49684	0.17683	211	5.30667
F_torreyae	F_avenaceum	0.48371	0.00691		F_torreyae	F_avenaceum	2.70784	0.22925	212	5.59806
F_torreyae	F_aywerte	0.52463	0.00741		F_torreyae	F_aywerte	2.93034	0.27523	213	5.58554
F_torreyae	F_beomiforme	0.56232	0.00787		F_torreyae	F_beomiforme	2.8152	0.24301	214	5.0064
F_torreyae	F_camptoceras	0.56756	0.00792		F_torreyae	F_camptoceras	2.85789	0.26848	215	5.0354
F_torreyae	F_circinatum	0.57089	0.008		F_torreyae	F_circinatum	3.358	0.44505	216	5.88204
F_torreyae	F_culmorum	0.56948	0.00796		F_torreyae	F_culmorum	2.88398	0.25784	217	5.06423
F_torreyae	F_gaditjirrii	0.56348	0.00791		F_torreyae	F_gaditjirrii	2.64213	0.20597	218	4.68895
F_torreyae	F_graminearum	0.57313	0.00799		F_torreyae	F_graminearum	3.34019	0.41314	219	5.82798
F_torreyae	F_langsethiae	0.5535	0.00775		F_torreyae	F_langsethiae	2.91954	0.295	220	5.27469
F_torreyae	F_longipes	0.58272	0.00813		F_torreyae	F_longipes	3.49147	0.47494	221	5.99168
F_torreyae	F_miscanthi	0.55623	0.00782		F_torreyae	F_miscanthi	2.81974	0.26768	222	5.06938
F_torreyae	F_nygamai	0.55699	0.0078		F_torreyae	F_nygamai	3.40718	0.46933	223	6.11713
F_torreyae	F_oxysporum_Fol4287	0.52949	0.00748		F_torreyae	F_oxysporum_Fol4287	2.84912	0.27927	224	5.38088
F_torreyae	F_oxysporum_FOSC3a	0.53184	0.0075		F_torreyae	F_oxysporum_FOSC3a	2.96651	0.299	225	5.57782
F_torreyae	F_poae	0.57801	0.00805		F_torreyae	F_poae	2.84377	0.24652	226	4.91993
F_torreyae	F_pseudograminearum	0.57061	0.00796		F_torreyae	F_pseudograminearum	3.15138	0.35063	227	5.52283
F_torreyae	F_scirpi	0.55021	0.0077		F_torreyae	F_scirpi	2.5462	0.19193	228	4.62769
F_torreyae	F_solani	0.69427	0.00944		F_torreyae	F_solani	2.26561	0.12735	229	3.2633
F_torreyae	F_sporotrichioides	0.55737	0.00781		F_torreyae	F_sporortrichioides	2.97424	0.26662	230	5.3362
F_torreyae	F_temperatum	0.57117	0.00799		F_torreyae	F_temperatum	3.49288	0.43964	231	6.11531
F_venenatum	F_acuminatum	0.58171	0.0081		F_venenatum	F_acuminatum	1.56424	0.06257	232	2.68904
F_venenatum	F_avenaceum	0.58072	0.00807		F_venenatum	F_avenaceum	1.52042	0.05976	233	2.61816
F_venenatum	F_aywerte	0.35077	0.00535		F_venenatum	F_aywerte	1.0101	0.03294	234	2.87966
F_venenatum	F_beomiforme	0.6683	0.00923		F_venenatum	F_beomiforme	1.4408	0.05373	235	2.15592
F_venenatum	F_camptoceras	0.40476	0.00596		F_venenatum	F_camptoceras	1.07492	0.0355	236	2.6557
F_venenatum	F_circinatum	0.67652	0.00937		F_venenatum	F_circinatum	1.55897	0.06118	237	2.3044
F_venenatum	F_culmorum	0.22444	0.0039		F_venenatum	F_culmorum	0.53835	0.01705	238	2.39864
F_venenatum	F_gaditjirrii	0.66471	0.0092		F_venenatum	F_gaditjirrii	1.55302	0.06025	239	2.33639
F_venenatum	F_graminearum	0.22684	0.00391		F_venenatum	F_graminearum	0.54881	0.01738	240	2.41937
F_venenatum	F_langsethiae	0.20195	0.00362		F_venenatum	F_langsethiae	0.52802	0.01688	241	2.61461
F_venenatum	F_longipes	0.33178	0.00514		F_venenatum	F_longipes	0.87274	0.02812	242	2.63048
F_venenatum	F_miscanthi	0.65975	0.00914		F_venenatum	F_miscanthi	1.48075	0.05606	243	2.24441
F_venenatum	F_nygamai	0.66155	0.00916		F_venenatum	F_nygamai	1.50805	0.05814	244	2.27957
F_venenatum	F_oxysporum_Fol4287	0.63804	0.00887		F_venenatum	F_oxysporum_Fol4287	1.49345	0.05677	245	2.34068
F_venenatum	F_oxysporum_FOSC3a	0.6307	0.00875		F_venenatum	F_oxysporum_FOSC3a	1.49069	0.05703	246	2.36355
F_venenatum	F_poae	0.14467	0.00291		F_venenatum	F_poae	0.41109	0.0136	247	2.84157
F_venenatum	F_pseudograminearum	0.23076	0.00397		F_venenatum	F_pseudograminearum	0.52578	0.01671	248	2.27847
F_venenatum	F_scirpi	0.39453	0.00568		F_venenatum	F_scirpi	1.07034	0.03532	249	2.71295
F_venenatum	F_solani	0.78333	0.01068		F_venenatum	F_solani	1.89317	0.08778	250	2.41682
F_venenatum	F_sporotrichioides	0.20254	0.00364		F_venenatum	F_sporortrichioides	0.52328	0.01677	251	2.58359
F_venenatum	F_temperatum	0.67594	0.0094		F_venenatum	F_temperatum	1.55409	0.06097	252	2.29915
F_venenatum	F_torreyae	0.56304	0.0079		F_venenatum	F_torreyae	2.74259	0.23832	253	4.87104
F_verticillioides	F_acuminatum	0.60169	0.00838		F_verticillioides	F_acuminatum	1.43552	0.05344	254	2.38581
F_verticillioides	F_avenaceum	0.59856	0.0083		F_verticillioides	F_avenaceum	1.42571	0.05303	255	2.3819
F_verticillioides	F_aywerte	0.63557	0.00888		F_verticillioides	F_aywerte	1.67974	0.06992	256	2.64289
F_verticillioides	F_beomiforme	0.40886	0.00602		F_verticillioides	F_beomiforme	0.93538	0.02988	257	2.28778
F_verticillioides	F_camptoceras	0.66005	0.00912		F_verticillioides	F_camptoceras	1.71821	0.07287	258	2.60315
F_verticillioides	F_circinatum	0.13796	0.00284		F_verticillioides	F_circinatum	0.43012	0.01416	259	3.11772
F_verticillioides	F_culmorum	0.67653	0.00935		F_verticillioides	F_culmorum	1.58068	0.06228	260	2.33645
F_verticillioides	F_gaditjirrii	0.17392	0.00331		F_verticillioides	F_gaditjirrii	0.44379	0.01448	261	2.55169
F_verticillioides	F_graminearum	0.67776	0.0094		F_verticillioides	F_graminearum	1.57667	0.06207	262	2.3263
F_verticillioides	F_langsethiae	0.66462	0.00921		F_verticillioides	F_langsethiae	1.4997	0.0574	263	2.25648
F_verticillioides	F_longipes	0.69354	0.00969		F_verticillioides	F_longipes	1.74269	0.07426	264	2.51275
F_verticillioides	F_miscanthi	0.16929	0.00323		F_verticillioides	F_miscanthi	0.43663	0.01427	265	2.57918
F_verticillioides	F_nygamai	0.07044	0.00195		F_verticillioides	F_nygamai	0.25632	0.00961	266	3.63884
F_verticillioides	F_oxysporum_Fol4287	0.13532	0.00283		F_verticillioides	F_oxysporum_Fol4287	0.37958	0.01278	267	2.80505
F_verticillioides	F_oxysporum_FOSC3a	0.14473	0.00295		F_verticillioides	F_oxysporum_FOSC3a	0.38024	0.01281	268	2.62724
F_verticillioides	F_poae	0.6768	0.00935		F_verticillioides	F_poae	1.62679	0.06527	269	2.40365
F_verticillioides	F_pseudograminearum	0.65208	0.00902		F_verticillioides	F_pseudograminearum	1.54004	0.05944	270	2.36173
F_verticillioides	F_scirpi	0.64438	0.00889		F_verticillioides	F_scirpi	1.66942	0.0687	271	2.59074
F_verticillioides	F_solani	0.81417	0.01112		F_verticillioides	F_solani	2.03003	0.10248	272	2.49337
F_verticillioides	F_sporotrichioides	0.6678	0.00931		F_verticillioides	F_sporortrichioides	1.54402	0.06059	273	2.3121
F_verticillioides	F_temperatum	0.13914	0.00288		F_verticillioides	F_temperatum	0.43245	0.01419	274	3.10802
F_verticillioides	F_torreyae	0.57607	0.00804		F_verticillioides	F_torreyae	3.36807	0.52772	275	5.84663
F_verticillioides	F_venenatum	0.67769	0.0094		F_verticillioides	F_venenatum	1.5515	0.06093	276	2.28939
FIESC12	F_acuminatum	0.57019	0.00793		FIESC12	F_acuminatum	1.53879	0.05995	277	2.69873
FIESC12	F_avenaceum	0.56924	0.00791		FIESC12	F_avenaceum	1.5523	0.06115	278	2.72697
FIESC12	F_aywerte	0.36005	0.00545		FIESC12	F_aywerte	1.09501	0.03693	279	3.04127
FIESC12	F_beomiforme	0.62788	0.00867		FIESC12	F_beomiforme	1.67608	0.06852	280	2.66943
FIESC12	F_camptoceras	0.11371	0.00249		FIESC12	F_camptoceras	0.20589	0.00828	281	1.81066
FIESC12	F_circinatum	0.6372	0.00881		FIESC12	F_circinatum	1.6798	0.06941	282	2.63622
FIESC12	F_culmorum	0.39628	0.00587		FIESC12	F_culmorum	1.07753	0.03558	283	2.71911
FIESC12	F_gaditjirrii	0.62563	0.00867		FIESC12	F_gaditjirrii	1.57984	0.06313	284	2.5252
FIESC12	F_graminearum	0.40025	0.00591		FIESC12	F_graminearum	1.12894	0.03796	285	2.82059
FIESC12	F_langsethiae	0.38703	0.00576		FIESC12	F_langsethiae	1.10043	0.03686	286	2.84327
FIESC12	F_longipes	0.41741	0.00611		FIESC12	F_longipes	1.26647	0.04542	287	3.03412
FIESC12	F_miscanthi	0.62145	0.00858		FIESC12	F_miscanthi	1.59154	0.06354	288	2.56101
FIESC12	F_nygamai	0.62719	0.00865		FIESC12	F_nygamai	1.64794	0.06676	289	2.6275
FIESC12	F_oxysporum_Fol4287	0.59634	0.00825		FIESC12	F_oxysporum_Fol4287	1.57112	0.06178	290	2.6346
FIESC12	F_oxysporum_FOSC3a	0.59152	0.00822		FIESC12	F_oxysporum_FOSC3a	1.59028	0.06315	291	2.68846
FIESC12	F_poae	0.4108	0.00603		FIESC12	F_poae	1.1614	0.03948	292	2.82717
FIESC12	F_pseudograminearum	0.40344	0.00595		FIESC12	F_pseudograminearum	1.09213	0.03628	293	2.70704
FIESC12	F_scirpi	0.0655	0		FIESC12	F_scirpi	0.10737	0.00527	294	1.63924
FIESC12	F_solani	0.74989	0.01021		FIESC12	F_solani	1.86677	0.08549	295	2.48939
FIESC12	F_sporotrichioides	0.38971	0.00579		FIESC12	F_sporortrichioides	1.09268	0.03644	296	2.80383
FIESC12	F_temperatum	0.63643	0.00881		FIESC12	F_temperatum	1.66759	0.06824	297	2.62023
FIESC12	F_torreyae	0.54851	0.00768		FIESC12	F_torreyae	2.62431	0.21239	298	4.78443
FIESC12	F_venenatum	0.39531	0.00585		FIESC12	F_venenatum	1.05875	0.03485	299	2.67828
FIESC12	F_verticillioides	0.64234	0.00888		FIESC12	F_verticillioides	1.67158	0.06984	300	2.60233
FIESC14	F_acuminatum	0.56815	0.00791		FIESC14	F_acuminatum	1.52179	0.05787	301	2.6785
FIESC14	F_avenaceum	0.56787	0.00789		FIESC14	F_avenaceum	1.50113	0.05732	302	2.64344
FIESC14	F_aywerte	0.35176	0.00535		FIESC14	F_aywerte	1.11582	0.03792	303	3.17211
FIESC14	F_beomiforme	0.62511	0.00865		FIESC14	F_beomiforme	1.62223	0.06437	304	2.59511
FIESC14	F_camptoceras	0.10886	0.00303		FIESC14	F_camptoceras	0.21706	0.00859	305	1.99394
FIESC14	F_circinatum	0.6299	0.0087		FIESC14	F_circinatum	1.67405	0.06939	306	2.65764
FIESC14	F_culmorum	0.39171	0.00581		FIESC14	F_culmorum	1.07786	0.03555	307	2.75168
FIESC14	F_gaditjirrii	0.6171	0.00854		FIESC14	F_gaditjirrii	1.58063	0.06244	308	2.56138
FIESC14	F_graminearum	0.39581	0.00585		FIESC14	F_graminearum	1.09657	0.03653	309	2.77045
FIESC14	F_langsethiae	0.38361	0.00575		FIESC14	F_langsethiae	1.12514	0.03806	310	2.93303
FIESC14	F_longipes	0.41221	0.00606		FIESC14	F_longipes	1.25705	0.04476	311	3.04954
FIESC14	F_miscanthi	0.61237	0.00848		FIESC14	F_miscanthi	1.58793	0.06277	312	2.59309
FIESC14	F_nygamai	0.62114	0.00857		FIESC14	F_nygamai	1.60235	0.06371	313	2.57969
FIESC14	F_oxysporum_Fol4287	0.59048	0.00818		FIESC14	F_oxysporum_Fol4287	1.56379	0.06137	314	2.64834
FIESC14	F_oxysporum_FOSC3a	0.58578	0.00813		FIESC14	F_oxysporum_FOSC3a	1.57343	0.06184	315	2.68604
FIESC14	F_poae	0.40635	0.006		FIESC14	F_poae	1.173	0.04003	316	2.88667
FIESC14	F_pseudograminearum	0.39926	0.00589		FIESC14	F_pseudograminearum	1.06969	0.03528	317	2.67918
FIESC14	F_scirpi	0.076	0.00197		FIESC14	F_scirpi	0.17172	0.0074	318	2.25947
FIESC14	F_solani	0.75014	0.01021		FIESC14	F_solani	1.92694	0.09239	319	2.56877
FIESC14	F_sporotrichioides	0.38407	0.00573		FIESC14	F_sporortrichioides	1.10529	0.03701	320	2.87783
FIESC14	F_temperatum	0.63003	0.00873		FIESC14	F_temperatum	1.66708	0.06757	321	2.64603
FIESC14	F_torreyae	0.54478	0.00764		FIESC14	F_torreyae	2.53094	0.17783	322	4.6458
FIESC14	F_venenatum	0.38986	0.00577		FIESC14	F_venenatum	1.08572	0.03598	323	2.7849
FIESC14	F_verticillioides	0.63642	0.00878		FIESC14	F_verticillioides	1.66071	0.06857	324	2.60946
FIESC14	FIESC12	0.06852	0.00178		FIESC14	FIESC12	0.18624	0.00777	325	2.71804
FIESC15	F_acuminatum	0.57434	0.00797		FIESC15	F_acuminatum	1.57899	0.06275	326	2.74923
FIESC15	F_avenaceum	0.57393	0.00797		FIESC15	F_avenaceum	1.62484	0.06628	327	2.83108
FIESC15	F_aywerte	0.36619	0.0055		FIESC15	F_aywerte	1.17303	0.04035	328	3.20334
FIESC15	F_beomiforme	0.62943	0.00868		FIESC15	F_beomiforme	1.75667	0.07467	329	2.79089
FIESC15	F_camptoceras	0.13659	0.0031		FIESC15	F_camptoceras	0.34935	0.01195	330	2.55765
FIESC15	F_circinatum	0.63485	0.00874		FIESC15	F_circinatum	1.77494	0.07821	331	2.79584
FIESC15	F_culmorum	0.40502	0.00596		FIESC15	F_culmorum	1.15654	0.03937	332	2.85551
FIESC15	F_gaditjirrii	0.62096	0.00856		FIESC15	F_gaditjirrii	1.64106	0.06735	333	2.64278
FIESC15	F_graminearum	0.40716	0.00598		FIESC15	F_graminearum	1.21675	0.04245	334	2.98838
FIESC15	F_langsethiae	0.39811	0.00588		FIESC15	F_langsethiae	1.16175	0.03996	335	2.91816
FIESC15	F_longipes	0.42614	0.00621		FIESC15	F_longipes	1.32641	0.04891	336	3.11262
FIESC15	F_miscanthi	0.61697	0.00854		FIESC15	F_miscanthi	1.63513	0.06694	337	2.65026
FIESC15	F_nygamai	0.62581	0.00863		FIESC15	F_nygamai	1.67278	0.06952	338	2.67298
FIESC15	F_oxysporum_Fol4287	0.59163	0.00818		FIESC15	F_oxysporum_Fol4287	1.64265	0.06719	339	2.77648
FIESC15	F_oxysporum_FOSC3a	0.58744	0.00813		FIESC15	F_oxysporum_FOSC3a	1.64841	0.06753	340	2.80609
FIESC15	F_poae	0.41247	0.00605		FIESC15	F_poae	1.22092	0.04226	341	2.96002
FIESC15	F_pseudograminearum	0.41171	0.00602		FIESC15	F_pseudograminearum	1.16358	0.03973	342	2.82621
FIESC15	F_scirpi	0.11441	0.00262		FIESC15	F_scirpi	0.31442	0.01107	343	2.74819
FIESC15	F_solani	0.75618	0.01029		FIESC15	F_solani	1.90559	0.0902	344	2.52002
FIESC15	F_sporotrichioides	0.39783	0.00588		FIESC15	F_sporortrichioides	1.13889	0.03853	345	2.86276
FIESC15	F_temperatum	0.63323	0.00873		FIESC15	F_temperatum	1.76233	0.07563	346	2.78308
FIESC15	F_torreyae	0.55483	0.00773		FIESC15	F_torreyae	2.84645	0.25315	347	5.13031
FIESC15	F_venenatum	0.39959	0.00589		FIESC15	F_venenatum	1.14894	0.03898	348	2.8753
FIESC15	F_verticillioides	0.64432	0.0089		FIESC15	F_verticillioides	1.7313	0.0751	349	2.68702
FIESC15	FIESC12	0.11015	0.00239		FIESC15	FIESC12	0.31165	0.01102	350	2.82932
FIESC15	FIESC14	0.10552	0.00232		FIESC15	FIESC14	0.31252	0.01102	351	2.96171
FIESC23	F_acuminatum	0.57461	0.00797		FIESC23	F_acuminatum	1.54638	0.06037	352	2.69118
FIESC23	F_avenaceum	0.57274	0.00794		FIESC23	F_avenaceum	1.55856	0.06146	353	2.72123
FIESC23	F_aywerte	0.36633	0.00553		FIESC23	F_aywerte	1.1312	0.03842	354	3.08793
FIESC23	F_beomiforme	0.63173	0.00873		FIESC23	F_beomiforme	1.68912	0.06961	355	2.6738
FIESC23	F_camptoceras	0.13564	0.00272		FIESC23	F_camptoceras	0.33599	0.0116	356	2.47707
FIESC23	F_circinatum	0.64174	0.00886		FIESC23	F_circinatum	1.70625	0.07191	357	2.65879
FIESC23	F_culmorum	0.40341	0.00593		FIESC23	F_culmorum	1.11374	0.03718	358	2.76081
FIESC23	F_gaditjirrii	0.62646	0.00864		FIESC23	F_gaditjirrii	1.64599	0.06716	359	2.62745
FIESC23	F_graminearum	0.40519	0.00595		FIESC23	F_graminearum	1.13992	0.0386	360	2.8133
FIESC23	F_langsethiae	0.39673	0.00586		FIESC23	F_langsethiae	1.14335	0.03897	361	2.88193
FIESC23	F_longipes	0.4266	0.00622		FIESC23	F_longipes	1.28204	0.04605	362	3.00525
FIESC23	F_miscanthi	0.62106	0.00856		FIESC23	F_miscanthi	1.60429	0.06409	363	2.58315
FIESC23	F_nygamai	0.6294	0.00868		FIESC23	F_nygamai	1.6506	0.06767	364	2.6225
FIESC23	F_oxysporum_Fol4287	0.59709	0.00823		FIESC23	F_oxysporum_Fol4287	1.58821	0.06296	365	2.65992
FIESC23	F_oxysporum_FOSC3a	0.59274	0.00819		FIESC23	F_oxysporum_FOSC3a	1.58025	0.06261	366	2.66601
FIESC23	F_poae	0.41491	0.00608		FIESC23	F_poae	1.20609	0.04167	367	2.90687
FIESC23	F_pseudograminearum	0.41192	0.00604		FIESC23	F_pseudograminearum	1.10327	0.03672	368	2.67836
FIESC23	F_scirpi	0.11109	0.0024		FIESC23	F_scirpi	0.30366	0.01077	369	2.73346
FIESC23	F_solani	0.76053	0.01034		FIESC23	F_solani	1.85678	0.08764	370	2.44143
FIESC23	F_sporotrichioides	0.3979	0.00587		FIESC23	F_sporortrichioides	1.11502	0.03745	371	2.80226
FIESC23	F_temperatum	0.64148	0.00883		FIESC23	F_temperatum	1.67151	0.06942	372	2.60571
FIESC23	F_torreyae	0.55304	0.0077		FIESC23	F_torreyae	2.76178	0.23612	373	4.99382
FIESC23	F_venenatum	0.40104	0.00596		FIESC23	F_venenatum	1.09557	0.03651	374	2.73182
FIESC23	F_verticillioides	0.64849	0.00894		FIESC23	F_verticillioides	1.71179	0.07247	375	2.63966
FIESC23	FIESC12	0.10849	0.00233		FIESC23	FIESC12	0.30256	0.01078	376	2.78883
FIESC23	FIESC14	0.10458	0.0036		FIESC23	FIESC14	0.29411	0.01056	377	2.8123
FIESC23	FIESC15	0.06167	0.00183		FIESC23	FIESC15	0.18441	0.00773	378	2.99027
FIESC25	F_acuminatum	0.57693	0.00802		FIESC25	F_acuminatum	1.50801	0.05779	379	2.61385
FIESC25	F_avenaceum	0.57797	0.00802		FIESC25	F_avenaceum	1.51399	0.05838	380	2.6195
FIESC25	F_aywerte	0.37121	0.00559		FIESC25	F_aywerte	1.11739	0.03767	381	3.01013
FIESC25	F_beomiforme	0.63358	0.00876		FIESC25	F_beomiforme	1.65453	0.067	382	2.6114
FIESC25	F_camptoceras	0.14096	0.00284		FIESC25	F_camptoceras	0.32011	0.01122	383	2.27093
FIESC25	F_circinatum	0.64417	0.00888		FIESC25	F_circinatum	1.66581	0.06963	384	2.58598
FIESC25	F_culmorum	0.40897	0.006		FIESC25	F_culmorum	1.10006	0.03673	385	2.68983
FIESC25	F_gaditjirrii	0.62543	0.00864		FIESC25	F_gaditjirrii	1.57148	0.06285	386	2.51264
FIESC25	F_graminearum	0.41155	0.00603		FIESC25	F_graminearum	1.15122	0.03914	387	2.79728
FIESC25	F_langsethiae	0.40154	0.00593		FIESC25	F_langsethiae	1.12009	0.03803	388	2.78949
FIESC25	F_longipes	0.43025	0.00627		FIESC25	F_longipes	1.26572	0.04546	389	2.94182
FIESC25	F_miscanthi	0.62232	0.00861		FIESC25	F_miscanthi	1.54221	0.06054	390	2.47816
FIESC25	F_nygamai	0.63295	0.00871		FIESC25	F_nygamai	1.5596	0.06178	391	2.46402
FIESC25	F_oxysporum_Fol4287	0.60093	0.00831		FIESC25	F_oxysporum_Fol4287	1.52965	0.05974	392	2.54547
FIESC25	F_oxysporum_FOSC3a	0.59731	0.00825		FIESC25	F_oxysporum_FOSC3a	1.5411	0.06065	393	2.58007
FIESC25	F_poae	0.41911	0.00611		FIESC25	F_poae	1.17444	0.04019	394	2.80222
FIESC25	F_pseudograminearum	0.41629	0.00609		FIESC25	F_pseudograminearum	1.09807	0.03662	395	2.63775
FIESC25	F_scirpi	0.11572	0.00254		FIESC25	F_scirpi	0.29386	0.01053	396	2.53941
FIESC25	F_solani	0.76	0.01032		FIESC25	F_solani	1.89212	0.08923	397	2.48963
FIESC25	F_sporotrichioides	0.40356	0.00596		FIESC25	F_sporortrichioides	1.09802	0.03678	398	2.72083
FIESC25	F_temperatum	0.64402	0.00887		FIESC25	F_temperatum	1.68199	0.07005	399	2.6117
FIESC25	F_torreyae	0.55702	0.00775		FIESC25	F_torreyae	2.66965	0.22443	400	4.79274
FIESC25	F_venenatum	0.40688	0.00597		FIESC25	F_venenatum	1.08584	0.03624	401	2.6687
FIESC25	F_verticillioides	0.65057	0.00896		FIESC25	F_verticillioides	1.66855	0.07023	402	2.56475
FIESC25	FIESC12	0.11272	0.00244		FIESC25	FIESC12	0.28548	0.01034	403	2.53265
FIESC25	FIESC14	0.10943	0.00244		FIESC25	FIESC14	0.28826	0.0104	404	2.6342
FIESC25	FIESC15	0.07755	0.00204		FIESC25	FIESC15	0.18404	0.00772	405	2.37318
FIESC25	FIESC23	0.07803	0.00205		FIESC25	FIESC23	0.16937	0.00731	406	2.17058
FIESC28	F_acuminatum	0.57834	0.00802		FIESC28	F_acuminatum	1.57493	0.06191	407	2.72319
FIESC28	F_avenaceum	0.57798	0.00803		FIESC28	F_avenaceum	1.58595	0.06334	408	2.74395
FIESC28	F_aywerte	0.36907	0.00555		FIESC28	F_aywerte	1.14117	0.03891	409	3.09202
FIESC28	F_beomiforme	0.63396	0.00873		FIESC28	F_beomiforme	1.65445	0.06729	410	2.60971
FIESC28	F_camptoceras	0.13494	0.00292		FIESC28	F_camptoceras	0.32718	0.0114	411	2.42463
FIESC28	F_circinatum	0.63682	0.00878		FIESC28	F_circinatum	1.69481	0.07145	412	2.66136
FIESC28	F_culmorum	0.41025	0.00602		FIESC28	F_culmorum	1.12206	0.03762	413	2.73506
FIESC28	F_gaditjirrii	0.62401	0.0086		FIESC28	F_gaditjirrii	1.59477	0.06407	414	2.55568
FIESC28	F_graminearum	0.412	0.00603		FIESC28	F_graminearum	1.17462	0.0402	415	2.85102
FIESC28	F_langsethiae	0.40075	0.00592		FIESC28	F_langsethiae	1.12816	0.03827	416	2.81512
FIESC28	F_longipes	0.42767	0.00625		FIESC28	F_longipes	1.29381	0.04679	417	3.02525
FIESC28	F_miscanthi	0.61976	0.00854		FIESC28	F_miscanthi	1.56975	0.0623	418	2.53284
FIESC28	F_nygamai	0.62882	0.00869		FIESC28	F_nygamai	1.60333	0.06498	419	2.54974
FIESC28	F_oxysporum_Fol4287	0.59867	0.00827		FIESC28	F_oxysporum_Fol4287	1.57455	0.06263	420	2.63008
FIESC28	F_oxysporum_FOSC3a	0.59382	0.0082		FIESC28	F_oxysporum_FOSC3a	1.58227	0.0628	421	2.66456
FIESC28	F_poae	0.41863	0.00611		FIESC28	F_poae	1.23502	0.04306	422	2.95015
FIESC28	F_pseudograminearum	0.41601	0.00609		FIESC28	F_pseudograminearum	1.1283	0.03803	423	2.71219
FIESC28	F_scirpi	0.11081	0		FIESC28	F_scirpi	0.2917	0.01049	424	2.63243
FIESC28	F_solani	0.75968	0.01035		FIESC28	F_solani	1.84791	0.08483	425	2.43248
FIESC28	F_sporotrichioides	0.40273	0.00594		FIESC28	F_sporortrichioides	1.08855	0.03635	426	2.70293
FIESC28	F_temperatum	0.6372	0.00877		FIESC28	F_temperatum	1.68422	0.06971	427	2.64316
FIESC28	F_torreyae	0.55909	0.00777		FIESC28	F_torreyae	2.68348	0.23057	428	4.79973
FIESC28	F_venenatum	0.40534	0.00597		FIESC28	F_venenatum	1.11056	0.03743	429	2.73982
FIESC28	F_verticillioides	0.64568	0.00887		FIESC28	F_verticillioides	1.67112	0.07017	430	2.58816
FIESC28	FIESC12	0.10819	0.00238		FIESC28	FIESC12	0.28878	0.01044	431	2.66919
FIESC28	FIESC14	0.10506	0.00234		FIESC28	FIESC14	0.28488	0.01032	432	2.71159
FIESC28	FIESC15	0.06806	0.0019		FIESC28	FIESC15	0.16354	0.00717	433	2.40288
FIESC28	FIESC23	0.07244	0.00195		FIESC28	FIESC23	0.15859	0.00702	434	2.18926
FIESC28	FIESC25	0.0809	0.0021		FIESC28	FIESC25	0.16364	0.00716	435	2.02274
FIESC29	F_acuminatum	0.57779	0.00802		FIESC29	F_acuminatum	1.53441	0.05933	436	2.65565
FIESC29	F_avenaceum	0.57301	0.00797		FIESC29	F_avenaceum	1.5698	0.06238	437	2.73957
FIESC29	F_aywerte	0.36672	0.00553		FIESC29	F_aywerte	1.15186	0.03943	438	3.14098
FIESC29	F_beomiforme	0.63609	0.0088		FIESC29	F_beomiforme	1.62708	0.06549	439	2.55794
FIESC29	F_camptoceras	0.13241	0.00276		FIESC29	F_camptoceras	0.3222	0.01126	440	2.43335
FIESC29	F_circinatum	0.63439	0.00876		FIESC29	F_circinatum	1.67441	0.07029	441	2.6394
FIESC29	F_culmorum	0.3999	0.00589		FIESC29	F_culmorum	1.1304	0.03799	442	2.82671
FIESC29	F_gaditjirrii	0.62272	0.00862		FIESC29	F_gaditjirrii	1.61892	0.06574	443	2.59976
FIESC29	F_graminearum	0.40506	0.00596		FIESC29	F_graminearum	1.15322	0.03911	444	2.84704
FIESC29	F_langsethiae	0.39635	0.00586		FIESC29	F_langsethiae	1.15165	0.03923	445	2.90564
FIESC29	F_longipes	0.42309	0.00618		FIESC29	F_longipes	1.24294	0.04409	446	2.93777
FIESC29	F_miscanthi	0.61993	0.00857		FIESC29	F_miscanthi	1.62483	0.06634	447	2.62099
FIESC29	F_nygamai	0.62646	0.00865		FIESC29	F_nygamai	1.59535	0.06393	448	2.54661
FIESC29	F_oxysporum_Fol4287	0.59398	0.00824		FIESC29	F_oxysporum_Fol4287	1.57965	0.06304	449	2.65943
FIESC29	F_oxysporum_FOSC3a	0.59038	0.00819		FIESC29	F_oxysporum_FOSC3a	1.56352	0.06146	450	2.64833
FIESC29	F_poae	0.41489	0.00608		FIESC29	F_poae	1.20804	0.04179	451	2.91171
FIESC29	F_pseudograminearum	0.41026	0.00602		FIESC29	F_pseudograminearum	1.11991	0.03751	452	2.72976
FIESC29	F_scirpi	0.10793	0.00241		FIESC29	F_scirpi	0.28665	0.01035	453	2.65589
FIESC29	F_solani	0.75687	0.0103		FIESC29	F_solani	1.80288	0.08149	454	2.38202
FIESC29	F_sporotrichioides	0.39741	0.00588		FIESC29	F_sporortrichioides	1.1483	0.0391	455	2.88946
FIESC29	F_temperatum	0.63604	0.00882		FIESC29	F_temperatum	1.65704	0.06871	456	2.60524
FIESC29	F_torreyae	0.55085	0.00769		FIESC29	F_torreyae	2.69736	0.22079	457	4.89672
FIESC29	F_venenatum	0.40074	0.00591		FIESC29	F_venenatum	1.10626	0.0371	458	2.76054
FIESC29	F_verticillioides	0.64526	0.00892		FIESC29	F_verticillioides	1.63307	0.06735	459	2.53087
FIESC29	FIESC12	0.10379	0.00237		FIESC29	FIESC12	0.29206	0.0105	460	2.81395
FIESC29	FIESC14	0.10075	0.0023		FIESC29	FIESC14	0.27926	0.01017	461	2.77181
FIESC29	FIESC15	0.09469	0		FIESC29	FIESC15	0.27094	0.00997	462	2.86134
FIESC29	FIESC23	0.09538	0.00222		FIESC29	FIESC23	0.25043	0.00943	463	2.6256
FIESC29	FIESC25	0.09918	0.00225		FIESC29	FIESC25	0.25294	0.00951	464	2.55031
FIESC29	FIESC28	0.09407	0.00218		FIESC29	FIESC28	0.23011	0.00893	465	2.44616
FIESC33_10395	F_acuminatum	0.57853	0.00805		FIESC33_10395	F_acuminatum	1.51275	0.05772	466	2.61482
FIESC33_10395	F_avenaceum	0.57797	0.00803		FIESC33_10395	F_avenaceum	1.54155	0.05993	467	2.66718
FIESC33_10395	F_aywerte	0.36264	0.00549		FIESC33_10395	F_aywerte	1.09612	0.03687	468	3.02261
FIESC33_10395	F_beomiforme	0.62956	0.00872		FIESC33_10395	F_beomiforme	1.65067	0.06679	469	2.62194
FIESC33_10395	F_camptoceras	0.12128	0.00261		FIESC33_10395	F_camptoceras	0.21153	0.00838	470	1.74415
FIESC33_10395	F_circinatum	0.63695	0.00878		FIESC33_10395	F_circinatum	1.73362	0.07402	471	2.72175
FIESC33_10395	F_culmorum	0.39866	0.00589		FIESC33_10395	F_culmorum	1.10186	0.03653	472	2.76391
FIESC33_10395	F_gaditjirrii	0.62528	0.00862		FIESC33_10395	F_gaditjirrii	1.61679	0.06512	473	2.58571
FIESC33_10395	F_graminearum	0.39997	0.0059		FIESC33_10395	F_graminearum	1.12566	0.03779	474	2.81436
FIESC33_10395	F_langsethiae	0.39032	0.00579		FIESC33_10395	F_langsethiae	1.09508	0.03661	475	2.8056
FIESC33_10395	F_longipes	0.42318	0.00618		FIESC33_10395	F_longipes	1.25842	0.04491	476	2.97372
FIESC33_10395	F_miscanthi	0.61659	0.00852		FIESC33_10395	F_miscanthi	1.6352	0.06671	477	2.65201
FIESC33_10395	F_nygamai	0.625	0.00863		FIESC33_10395	F_nygamai	1.67795	0.06938	478	2.68472
FIESC33_10395	F_oxysporum_Fol4287	0.59548	0.00827		FIESC33_10395	F_oxysporum_Fol4287	1.59447	0.06349	479	2.67762
FIESC33_10395	F_oxysporum_FOSC3a	0.59223	0.00822		FIESC33_10395	F_oxysporum_FOSC3a	1.61963	0.06524	480	2.7348
FIESC33_10395	F_poae	0.41278	0.00604		FIESC33_10395	F_poae	1.18343	0.04039	481	2.86698
FIESC33_10395	F_pseudograminearum	0.40693	0.006		FIESC33_10395	F_pseudograminearum	1.11521	0.03727	482	2.74055
FIESC33_10395	F_scirpi	0.05975	0.00169		FIESC33_10395	F_scirpi	0.08607	0.00452	483	1.4405
FIESC33_10395	F_solani	0.75706	0.01031		FIESC33_10395	F_solani	1.91898	0.09114	484	2.53478
FIESC33_10395	F_sporotrichioides	0.39173	0.00581		FIESC33_10395	F_sporortrichioides	1.09637	0.03668	485	2.79879
FIESC33_10395	F_temperatum	0.63565	0.00879		FIESC33_10395	F_temperatum	1.71051	0.07183	486	2.69096
FIESC33_10395	F_torreyae	0.54835	0.00768		FIESC33_10395	F_torreyae	2.63577	0.20926	487	4.80673
FIESC33_10395	F_venenatum	0.3965	0.00586		FIESC33_10395	F_venenatum	1.07201	0.03542	488	2.70368
FIESC33_10395	F_verticillioides	0.641	0.00885		FIESC33_10395	F_verticillioides	1.69536	0.07165	489	2.64487
FIESC33_10395	FIESC12	0.06765	0.00183		FIESC33_10395	FIESC12	0.118	0.00577	490	1.74427
FIESC33_10395	FIESC14	0.07956	0.00196		FIESC33_10395	FIESC14	0.17712	0.00754	491	2.22624
FIESC33_10395	FIESC15	0.11154	0.00235		FIESC33_10395	FIESC15	0.31339	0.01104	492	2.80966
FIESC33_10395	FIESC23	0.10925	0.0024		FIESC33_10395	FIESC23	0.30337	0.01078	493	2.77684
FIESC33_10395	FIESC25	0.11454	0.00248		FIESC33_10395	FIESC25	0.29124	0.0105	494	2.54269
FIESC33_10395	FIESC28	0.11044	0.00235		FIESC33_10395	FIESC28	0.29222	0.01052	495	2.64596
FIESC33_10395	FIESC29	0.10579	0.00235		FIESC33_10395	FIESC29	0.28378	0.01028	496	2.68248
FIESC33_11401	F_acuminatum	0.57752	0.00803		FIESC33_11401	F_acuminatum	1.55819	0.06057	497	2.69807
FIESC33_11401	F_avenaceum	0.57403	0.00796		FIESC33_11401	F_avenaceum	1.57303	0.06208	498	2.74033
FIESC33_11401	F_aywerte	0.36391	0.00549		FIESC33_11401	F_aywerte	1.10646	0.0373	499	3.04048
FIESC33_11401	F_beomiforme	0.63067	0.00873		FIESC33_11401	F_beomiforme	1.66693	0.06789	500	2.64311
FIESC33_11401	F_camptoceras	0.12292	0.0026		FIESC33_11401	F_camptoceras	0.21806	0.00859	501	1.774
FIESC33_11401	F_circinatum	0.63963	0.00882		FIESC33_11401	F_circinatum	1.7077	0.07175	502	2.66982
FIESC33_11401	F_culmorum	0.40146	0.00593		FIESC33_11401	F_culmorum	1.08622	0.03584	503	2.70567
FIESC33_11401	F_gaditjirrii	0.62665	0.00867		FIESC33_11401	F_gaditjirrii	1.57774	0.06223	504	2.51774
FIESC33_11401	F_graminearum	0.40335	0.00594		FIESC33_11401	F_graminearum	1.12791	0.03781	505	2.79636
FIESC33_11401	F_langsethiae	0.39021	0.00579		FIESC33_11401	F_langsethiae	1.10323	0.03698	506	2.82727
FIESC33_11401	F_longipes	0.42268	0.00621		FIESC33_11401	F_longipes	1.2597	0.04481	507	2.98027
FIESC33_11401	F_miscanthi	0.62103	0.00858		FIESC33_11401	F_miscanthi	1.6106	0.06437	508	2.59343
FIESC33_11401	F_nygamai	0.62749	0.00866		FIESC33_11401	F_nygamai	1.65952	0.06787	509	2.6447
FIESC33_11401	F_oxysporum_Fol4287	0.59848	0.0083		FIESC33_11401	F_oxysporum_Fol4287	1.55802	0.06042	510	2.6033
FIESC33_11401	F_oxysporum_FOSC3a	0.59543	0.00825		FIESC33_11401	F_oxysporum_FOSC3a	1.56274	0.06111	511	2.62456
FIESC33_11401	F_poae	0.41468	0.00609		FIESC33_11401	F_poae	1.19204	0.04075	512	2.8746
FIESC33_11401	F_pseudograminearum	0.40869	0.006		FIESC33_11401	F_pseudograminearum	1.08568	0.03592	513	2.65649
FIESC33_11401	F_scirpi	0.06305	0.00173		FIESC33_11401	F_scirpi	0.09288	0.00501	514	1.47312
FIESC33_11401	F_solani	0.75439	0.01027		FIESC33_11401	F_solani	1.93384	0.09298	515	2.56345
FIESC33_11401	F_sporotrichioides	0.39092	0.0058		FIESC33_11401	F_sporortrichioides	1.10065	0.03687	516	2.81554
FIESC33_11401	F_temperatum	0.63821	0.0088		FIESC33_11401	F_temperatum	1.67108	0.06845	517	2.61839
FIESC33_11401	F_torreyae	0.55115	0.0077		FIESC33_11401	F_torreyae	2.4914	0.18216	518	4.52037
FIESC33_11401	F_venenatum	0.39694	0.00587		FIESC33_11401	F_venenatum	1.09255	0.03622	519	2.75243
FIESC33_11401	F_verticillioides	0.64574	0.00889		FIESC33_11401	F_verticillioides	1.65677	0.06786	520	2.56569
FIESC33_11401	FIESC12	0.06914	0.00197		FIESC33_11401	FIESC12	0.13562	0.00638	521	1.96153
FIESC33_11401	FIESC14	0.08221	0.00206		FIESC33_11401	FIESC14	0.18683	0.0078	522	2.27259
FIESC33_11401	FIESC15	0.11458	0		FIESC33_11401	FIESC15	0.33304	0.01152	523	2.90662
FIESC33_11401	FIESC23	0.11384	0.00245		FIESC33_11401	FIESC23	0.31956	0.01118	524	2.8071
FIESC33_11401	FIESC25	0.11854	0.00254		FIESC33_11401	FIESC25	0.30841	0.01092	525	2.60174
FIESC33_11401	FIESC28	0.11454	0.00242		FIESC33_11401	FIESC28	0.30402	0.01079	526	2.65427
FIESC33_11401	FIESC29	0.11004	0.00241		FIESC33_11401	FIESC29	0.29236	0.01051	527	2.65685
FIESC33_11401	FIESC33_10395	0.03729	0.00137		FIESC33_11401	FIESC33_10395	0.08948	0.00505	528	2.39957
FIESC5_11348	F_acuminatum	0.57248	0.00794		FIESC5_11348	F_acuminatum	1.54914	0.06027	529	2.70602
FIESC5_11348	F_avenaceum	0.57084	0.00793		FIESC5_11348	F_avenaceum	1.52298	0.0593	530	2.66796
FIESC5_11348	F_aywerte	0.35911	0.00543		FIESC5_11348	F_aywerte	1.07492	0.03594	531	2.99329
FIESC5_11348	F_beomiforme	0.62515	0.00863		FIESC5_11348	F_beomiforme	1.68185	0.06866	532	2.69031
FIESC5_11348	F_camptoceras	0.11622	0.00254		FIESC5_11348	F_camptoceras	0.25775	0.00961	533	2.21778
FIESC5_11348	F_circinatum	0.63475	0.00881		FIESC5_11348	F_circinatum	1.70824	0.07215	534	2.6912
FIESC5_11348	F_culmorum	0.39542	0.00586		FIESC5_11348	F_culmorum	1.08517	0.03589	535	2.74435
FIESC5_11348	F_gaditjirrii	0.62412	0.00863		FIESC5_11348	F_gaditjirrii	1.57497	0.06217	536	2.52351
FIESC5_11348	F_graminearum	0.39892	0.00589		FIESC5_11348	F_graminearum	1.11939	0.03758	537	2.80605
FIESC5_11348	F_langsethiae	0.38679	0.00576		FIESC5_11348	F_langsethiae	1.10679	0.03735	538	2.86148
FIESC5_11348	F_longipes	0.41774	0.00611		FIESC5_11348	F_longipes	1.24649	0.04386	539	2.98389
FIESC5_11348	F_miscanthi	0.61739	0.00855		FIESC5_11348	F_miscanthi	1.5888	0.06299	540	2.57341
FIESC5_11348	F_nygamai	0.62596	0.00865		FIESC5_11348	F_nygamai	1.6049	0.06456	541	2.5639
FIESC5_11348	F_oxysporum_Fol4287	0.59318	0.00822		FIESC5_11348	F_oxysporum_Fol4287	1.55346	0.06068	542	2.61887
FIESC5_11348	F_oxysporum_FOSC3a	0.58907	0.00818		FIESC5_11348	F_oxysporum_FOSC3a	1.56445	0.06132	543	2.6558
FIESC5_11348	F_poae	0.41213	0.00606		FIESC5_11348	F_poae	1.16765	0.03967	544	2.83321
FIESC5_11348	F_pseudograminearum	0.40251	0.00593		FIESC5_11348	F_pseudograminearum	1.0852	0.03599	545	2.69608
FIESC5_11348	F_scirpi	0.07645	0.00197		FIESC5_11348	F_scirpi	0.19898	0.00809	546	2.60275
FIESC5_11348	F_solani	0.75259	0.01025		FIESC5_11348	F_solani	1.90474	0.08935	547	2.53091
FIESC5_11348	F_sporotrichioides	0.3893	0.00578		FIESC5_11348	F_sporortrichioides	1.11957	0.03775	548	2.87585
FIESC5_11348	F_temperatum	0.63384	0.00874		FIESC5_11348	F_temperatum	1.68628	0.07003	549	2.66042
FIESC5_11348	F_torreyae	0.54779	0.00763		FIESC5_11348	F_torreyae	2.36836	0.15724	550	4.32348
FIESC5_11348	F_venenatum	0.39495	0.00584		FIESC5_11348	F_venenatum	1.05826	0.03492	551	2.67948
FIESC5_11348	F_verticillioides	0.64262	0.00888		FIESC5_11348	F_verticillioides	1.6439	0.06792	552	2.55812
FIESC5_11348	FIESC12	0.07277	0.00192		FIESC5_11348	FIESC12	0.20611	0.00829	553	2.83235
FIESC5_11348	FIESC14	0.07212	0.00186		FIESC5_11348	FIESC14	0.22073	0.00865	554	3.06059
FIESC5_11348	FIESC15	0.11028	0.00239		FIESC5_11348	FIESC15	0.32287	0.01128	555	2.92773
FIESC5_11348	FIESC23	0.10824	0.00239		FIESC5_11348	FIESC23	0.31512	0.01108	556	2.91131
FIESC5_11348	FIESC25	0.11274	0.00303		FIESC5_11348	FIESC25	0.31142	0.01098	557	2.76228
FIESC5_11348	FIESC28	0.11009	0.0024		FIESC5_11348	FIESC28	0.30457	0.01081	558	2.76655
FIESC5_11348	FIESC29	0.10693	0.0024		FIESC5_11348	FIESC29	0.29833	0.01064	559	2.78996
FIESC5_11348	FIESC33_10395	0.0794	0.00205		FIESC5_11348	FIESC33_10395	0.20746	0.0083	560	2.61285
FIESC5_11348	FIESC33_11401	0.08192	0.0021		FIESC5_11348	FIESC33_11401	0.21889	0.0086	561	2.672
FIESC5_CS3069	F_acuminatum	0.57588	0.00801		FIESC5_CS3069	F_acuminatum	1.55698	0.06107	562	2.70365
FIESC5_CS3069	F_avenaceum	0.57535	0.00804		FIESC5_CS3069	F_avenaceum	1.5295	0.05965	563	2.65838
FIESC5_CS3069	F_aywerte	0.36118	0.00547		FIESC5_CS3069	F_aywerte	1.07824	0.03598	564	2.98533
FIESC5_CS3069	F_beomiforme	0.62953	0.00872		FIESC5_CS3069	F_beomiforme	1.66541	0.06764	565	2.64548
FIESC5_CS3069	F_camptoceras	0.11753	0.0025		FIESC5_CS3069	F_camptoceras	0.23631	0.00907	566	2.01064
FIESC5_CS3069	F_circinatum	0.63924	0.00882		FIESC5_CS3069	F_circinatum	1.71956	0.07301	567	2.69001
FIESC5_CS3069	F_culmorum	0.39783	0.00587		FIESC5_CS3069	F_culmorum	1.08008	0.03564	568	2.71493
FIESC5_CS3069	F_gaditjirrii	0.62713	0.00865		FIESC5_CS3069	F_gaditjirrii	1.59666	0.06409	569	2.54598
FIESC5_CS3069	F_graminearum	0.40056	0.0059		FIESC5_CS3069	F_graminearum	1.13063	0.038	570	2.82262
FIESC5_CS3069	F_langsethiae	0.38719	0.00577		FIESC5_CS3069	F_langsethiae	1.09326	0.03661	571	2.82357
FIESC5_CS3069	F_longipes	0.4204	0.00614		FIESC5_CS3069	F_longipes	1.22319	0.04308	572	2.90959
FIESC5_CS3069	F_miscanthi	0.61885	0.00853		FIESC5_CS3069	F_miscanthi	1.60093	0.06397	573	2.58694
FIESC5_CS3069	F_nygamai	0.6275	0.00867		FIESC5_CS3069	F_nygamai	1.62608	0.06596	574	2.59136
FIESC5_CS3069	F_oxysporum_Fol4287	0.59698	0.00826		FIESC5_CS3069	F_oxysporum_Fol4287	1.56244	0.06142	575	2.61724
FIESC5_CS3069	F_oxysporum_FOSC3a	0.59314	0.00824		FIESC5_CS3069	F_oxysporum_FOSC3a	1.57161	0.06228	576	2.64964
FIESC5_CS3069	F_poae	0.41533	0.00608		FIESC5_CS3069	F_poae	1.16318	0.0393	577	2.80062
FIESC5_CS3069	F_pseudograminearum	0.40466	0.00595		FIESC5_CS3069	F_pseudograminearum	1.09989	0.03661	578	2.71806
FIESC5_CS3069	F_scirpi	0.07811	0		FIESC5_CS3069	F_scirpi	0.19656	0.00803	579	2.51645
FIESC5_CS3069	F_solani	0.75367	0.01026		FIESC5_CS3069	F_solani	1.88726	0.08851	580	2.50409
FIESC5_CS3069	F_sporotrichioides	0.38963	0.00578		FIESC5_CS3069	F_sporortrichioides	1.09377	0.03664	581	2.8072
FIESC5_CS3069	F_temperatum	0.63924	0.00882		FIESC5_CS3069	F_temperatum	1.72113	0.07138	582	2.69246
FIESC5_CS3069	F_torreyae	0.55286	0.00772		FIESC5_CS3069	F_torreyae	2.41412	0.16308	583	4.3666
FIESC5_CS3069	F_venenatum	0.39878	0.00589		FIESC5_CS3069	F_venenatum	1.05198	0.03455	584	2.638
FIESC5_CS3069	F_verticillioides	0.64642	0.00895		FIESC5_CS3069	F_verticillioides	1.64622	0.06759	585	2.54667
FIESC5_CS3069	FIESC12	0.07481	0		FIESC5_CS3069	FIESC12	0.20067	0.00812	586	2.6824
FIESC5_CS3069	FIESC14	0.07361	0.00193		FIESC5_CS3069	FIESC14	0.2086	0.00835	587	2.83385
FIESC5_CS3069	FIESC15	0.11042	0.00237		FIESC5_CS3069	FIESC15	0.32078	0.01124	588	2.90509
FIESC5_CS3069	FIESC23	0.10913	0.00239		FIESC5_CS3069	FIESC23	0.30784	0.0109	589	2.82086
FIESC5_CS3069	FIESC25	0.11312	0.00247		FIESC5_CS3069	FIESC25	0.30647	0.01087	590	2.70925
FIESC5_CS3069	FIESC28	0.10982	0.00244		FIESC5_CS3069	FIESC28	0.29818	0.01065	591	2.71517
FIESC5_CS3069	FIESC29	0.10681	0.00237		FIESC5_CS3069	FIESC29	0.28886	0.01041	592	2.70443
FIESC5_CS3069	FIESC33_10395	0.08127	0.00214		FIESC5_CS3069	FIESC33_10395	0.20516	0.00825	593	2.52442
FIESC5_CS3069	FIESC33_11401	0.08268	0.0021		FIESC5_CS3069	FIESC33_11401	0.21422	0.00848	594	2.59095
FIESC5_CS3069	FIESC5_11348	0.01978	0.00097		FIESC5_CS3069	FIESC5_11348	0.07941	0.00467	595	4.01466

## Sheet: NRPS2
		30HK					NRPS1
TAXON_1	TAXON_2	dS	SE_dS		TAXON_1	TAXON_2	dS	SE_dS	Comparison	ds NRPS1/HK
F_avenaceum	F_acuminatum	0.10094	0.00236		F_avenaceum	F_acuminatum	0.14178	0.00632	1	1.4046
F_aywerte	F_acuminatum	0.55549	0.00779		F_aywerte	F_acuminatum	1.23321	0.04215	2	2.22004
F_aywerte	F_avenaceum	0.56031	0.00783		F_aywerte	F_avenaceum	1.24594	0.04259	3	2.22366
F_beomiforme	F_acuminatum	0.59793	0.00831		beomiforme	F_acuminatum	1.24784	0.0423	4	2.08693
F_beomiforme	F_avenaceum	0.59978	0.00835		beomiforme	F_avenaceum	1.24166	0.04185	5	2.07019
F_beomiforme	F_aywerte	0.62083	0.00862		beomiforme	F_aywerte	1.29693	0.04491	6	2.08903
F_camptoceras	F_acuminatum	0.5875	0.00816		F_camptoceras	F_acuminatum	1.39699	0.05024	7	2.37786
F_camptoceras	F_avenaceum	0.58383	0.00812		F_camptoceras	F_avenaceum	1.37413	0.0487	8	2.35365
F_camptoceras	F_aywerte	0.37295	0.00559		F_camptoceras	F_aywerte	0.78921	0.0246	9	2.11613
F_camptoceras	F_beomiforme	0.64369	0.00887		F_camptoceras	beomiforme	1.4347	0.05253	10	2.22887
F_circinatum	F_acuminatum	0.60046	0.00835		F_circinatum	F_acuminatum	1.31052	0.04611	11	2.18253
F_circinatum	F_avenaceum	0.59921	0.00833		F_circinatum	F_avenaceum	1.33257	0.04684	12	2.22388
F_circinatum	F_aywerte	0.63915	0.00889		F_circinatum	F_aywerte	1.38426	0.04988	13	2.16578
F_circinatum	F_beomiforme	0.40224	0.00596		F_circinatum	beomiforme	0.66436	0.0201	14	1.65165
F_circinatum	F_camptoceras	0.65093	0.00898		F_circinatum	F_camptoceras	1.54215	0.05864	15	2.36915
F_culmorum	F_acuminatum	0.58544	0.00811		F_culmorum	F_acuminatum	1.31647	0.04694	16	2.24868
F_culmorum	F_avenaceum	0.58264	0.00808		F_culmorum	F_avenaceum	1.31051	0.04614	17	2.24926
F_culmorum	F_aywerte	0.35264	0.00536		F_culmorum	F_aywerte	0.63856	0.01958	18	1.8108
F_culmorum	F_beomiforme	0.66537	0.00919		F_culmorum	beomiforme	1.34746	0.04762	19	2.02513
F_culmorum	F_camptoceras	0.40667	0.00598		F_culmorum	F_camptoceras	0.8059	0.02481	20	1.98171
F_culmorum	F_circinatum	0.67305	0.00932		F_culmorum	F_circinatum	1.41221	0.05185	21	2.09822
F_fujikuroi	F_acuminatum	0.60053	0.00834		F_fujikuroi	F_acuminatum	1.2992	0.04519	22	2.16342
F_fujikuroi	F_avenaceum	0.60166	0.00834		F_fujikuroi	F_avenaceum	1.32809	0.04643	23	2.20738
F_fujikuroi	F_aywerte	0.62851	0.00875		F_fujikuroi	F_aywerte	1.34413	0.04715	24	2.1386
F_fujikuroi	F_beomiforme	0.39962	0.00596		F_fujikuroi	beomiforme	0.66869	0.02019	25	1.67331
F_fujikuroi	F_camptoceras	0.65315	0.00903		F_fujikuroi	F_camptoceras	1.5105	0.05679	26	2.31264
F_fujikuroi	F_circinatum	0.13726	0.00286		F_fujikuroi	F_circinatum	0.16914	0.00707	27	1.23226
F_fujikuroi	F_culmorum	0.66713	0.00923		F_fujikuroi	F_culmorum	1.36823	0.04917	28	2.05092
F_gaditjirrii	F_acuminatum	0.6061	0.00844		F_gaditjirrii	F_acuminatum	1.25081	0.04292	29	2.0637
F_gaditjirrii	F_avenaceum	0.59653	0.0083		F_gaditjirrii	F_avenaceum	1.26485	0.04321	30	2.12035
F_gaditjirrii	F_aywerte	0.62499	0.0087		F_gaditjirrii	F_aywerte	1.35173	0.04743	31	2.1628
F_gaditjirrii	F_beomiforme	0.39094	0.0058		F_gaditjirrii	beomiforme	0.6654	0.02023	32	1.70205
F_gaditjirrii	F_camptoceras	0.64186	0.00888		F_gaditjirrii	F_camptoceras	1.47153	0.05491	33	2.2926
F_gaditjirrii	F_circinatum	0.16965	0.00326		F_gaditjirrii	F_circinatum	0.21468	0.00825	34	1.26543
F_gaditjirrii	F_culmorum	0.66021	0.00915		F_gaditjirrii	F_culmorum	1.34998	0.04837	35	2.04477
F_gaditjirrii	F_fujikuroi	0.16477	0.0032		F_gaditjirrii	F_fujikuroi	0.20168	0.00788	36	1.22401
F_graminearum	F_acuminatum	0.58744	0.0082		F_graminearum	F_acuminatum	1.32381	0.04729	37	2.25352
F_graminearum	F_avenaceum	0.58628	0.00815		F_graminearum	F_avenaceum	1.31663	0.04647	38	2.24574
F_graminearum	F_aywerte	0.35416	0.00539		F_graminearum	F_aywerte	0.63512	0.01945	39	1.79331
F_graminearum	F_beomiforme	0.66981	0.00929		F_graminearum	beomiforme	1.3546	0.04807	40	2.02236
F_graminearum	F_camptoceras	0.40885	0.006		F_graminearum	F_camptoceras	0.79764	0.02452	41	1.95094
F_graminearum	F_circinatum	0.67198	0.00927		F_graminearum	F_circinatum	1.41685	0.05227	42	2.10847
F_graminearum	F_culmorum	0.03401	0.00127		F_graminearum	F_culmorum	0.03497	0.00292	43	1.02823
F_graminearum	F_fujikuroi	0.66863	0.00924		F_graminearum	F_fujikuroi	1.37568	0.04958	44	2.05746
F_graminearum	F_gaditjirrii	0.6602	0.00913		F_graminearum	F_gaditjirrii	1.35057	0.04843	45	2.0457
F_langsethiae	F_acuminatum	0.57369	0.00801		F_langsethiae	F_acuminatum	1.26019	0.04336	46	2.19664
F_langsethiae	F_avenaceum	0.57893	0.00803		F_langsethiae	F_avenaceum	1.28768	0.04467	47	2.22424
F_langsethiae	F_aywerte	0.34218	0.00525		F_langsethiae	F_aywerte	0.58828	0.01809	48	1.71921
F_langsethiae	F_beomiforme	0.65121	0.00908		F_langsethiae	beomiforme	1.29525	0.04448	49	1.98899
F_langsethiae	F_camptoceras	0.3987	0.0059		F_langsethiae	F_camptoceras	0.81003	0.02502	50	2.03168
F_langsethiae	F_circinatum	0.66008	0.00916		F_langsethiae	F_circinatum	1.3573	0.04834	51	2.05627
F_langsethiae	F_culmorum	0.21845	0.0038		F_langsethiae	F_culmorum	0.31491	0.01071	52	1.44157
F_langsethiae	F_fujikuroi	0.64892	0.00901		F_langsethiae	F_fujikuroi	1.31693	0.04601	53	2.02942
F_langsethiae	F_gaditjirrii	0.64591	0.00896		F_langsethiae	F_gaditjirrii	1.28641	0.04462	54	1.99162
F_langsethiae	F_graminearum	0.22057	0.00384		F_langsethiae	F_graminearum	0.3233	0.01095	55	1.46575
F_longipes	F_acuminatum	0.60806	0.00842		F_longipes	F_acuminatum	1.35612	0.04875	56	2.23024
F_longipes	F_avenaceum	0.61292	0.00849		F_longipes	F_avenaceum	1.34804	0.04794	57	2.19937
F_longipes	F_aywerte	0.37905	0.00574		F_longipes	F_aywerte	0.69551	0.02132	58	1.83488
F_longipes	F_beomiforme	0.69232	0.00961		F_longipes	beomiforme	1.372	0.04854	59	1.98174
F_longipes	F_camptoceras	0.42623	0.00622		F_longipes	F_camptoceras	0.90219	0.02869	60	2.11667
F_longipes	F_circinatum	0.68772	0.00957		F_longipes	F_circinatum	1.45601	0.05397	61	2.11716
F_longipes	F_culmorum	0.33521	0.00517		F_longipes	F_culmorum	0.58684	0.01808	62	1.75066
F_longipes	F_fujikuroi	0.68937	0.00954		F_longipes	F_fujikuroi	1.41745	0.05153	63	2.05615
F_longipes	F_gaditjirrii	0.67787	0.00941		F_longipes	F_gaditjirrii	1.40283	0.05096	64	2.06947
F_longipes	F_graminearum	0.33706	0.0052		F_longipes	F_graminearum	0.58611	0.01806	65	1.73889
F_longipes	F_langsethiae	0.33251	0.00515		F_longipes	F_langsethiae	0.54957	0.01703	66	1.65279
F_miscanthi	F_acuminatum	0.59766	0.00831		F_miscanthi	F_acuminatum	1.24938	0.04293	67	2.09045
F_miscanthi	F_avenaceum	0.59096	0.00823		F_miscanthi	F_avenaceum	1.2662	0.04361	68	2.14262
F_miscanthi	F_aywerte	0.61576	0.00856		F_miscanthi	F_aywerte	1.34478	0.04749	69	2.18394
F_miscanthi	F_beomiforme	0.38633	0.00574		F_miscanthi	beomiforme	0.63486	0.01925	70	1.64331
F_miscanthi	F_camptoceras	0.63289	0.00874		F_miscanthi	F_camptoceras	1.44241	0.05324	71	2.27908
F_miscanthi	F_circinatum	0.1654	0.0032		F_miscanthi	F_circinatum	0.19792	0.00781	72	1.19661
F_miscanthi	F_culmorum	0.64788	0.00894		F_miscanthi	F_culmorum	1.30921	0.04613	73	2.02076
F_miscanthi	F_fujikuroi	0.16131	0.00315		F_miscanthi	F_fujikuroi	0.18944	0.00758	74	1.17438
F_miscanthi	F_gaditjirrii	0.09745	0.00235		F_miscanthi	F_gaditjirrii	0.10936	0.00544	75	1.12222
F_miscanthi	F_graminearum	0.65056	0.00902		F_miscanthi	F_graminearum	1.30214	0.04583	76	2.00157
F_miscanthi	F_langsethiae	0.63933	0.00888		F_miscanthi	F_langsethiae	1.25365	0.04284	77	1.96088
F_miscanthi	F_longipes	0.6716	0.00931		F_miscanthi	F_longipes	1.40503	0.05098	78	2.09206
F_nygamai	F_acuminatum	0.58805	0.00821		F_nygamai	F_acuminatum	1.30353	0.0451	79	2.2167
F_nygamai	F_avenaceum	0.58594	0.00814		F_nygamai	F_avenaceum	1.30811	0.04494	80	2.2325
F_nygamai	F_aywerte	0.62173	0.00863		F_nygamai	F_aywerte	1.33937	0.04659	81	2.15426
F_nygamai	F_beomiforme	0.39243	0.0058		F_nygamai	beomiforme	0.65369	0.01973	82	1.66575
F_nygamai	F_camptoceras	0.63905	0.00883		F_nygamai	F_camptoceras	1.45814	0.05358	83	2.28173
F_nygamai	F_circinatum	0.11928	0.00259		F_nygamai	F_circinatum	0.16016	0.00683	84	1.34272
F_nygamai	F_culmorum	0.65638	0.00908		F_nygamai	F_culmorum	1.36168	0.04861	85	2.07453
F_nygamai	F_fujikuroi	0.11983	0.00262		F_nygamai	F_fujikuroi	0.14559	0.00642	86	1.21497
F_nygamai	F_gaditjirrii	0.15498	0.00308		F_nygamai	F_gaditjirrii	0.19271	0.00768	87	1.24345
F_nygamai	F_graminearum	0.65898	0.00913		F_nygamai	F_graminearum	1.36468	0.04885	88	2.0709
F_nygamai	F_langsethiae	0.64502	0.00896		F_nygamai	F_langsethiae	1.29194	0.04442	89	2.00295
F_nygamai	F_longipes	0.67625	0.00935		F_nygamai	F_longipes	1.39371	0.05009	90	2.06094
F_nygamai	F_miscanthi	0.15107	0.00304		F_nygamai	F_miscanthi	0.1806	0.00736	91	1.19547
F_oxysporum_Fol4287	F_acuminatum	0.56773	0.00792		F_oxysporum_Fol4287	F_acuminatum	1.20784	0.04064	92	2.12749
F_oxysporum_Fol4287	F_avenaceum	0.56319	0.00786		F_oxysporum_Fol4287	F_avenaceum	1.22132	0.04125	93	2.16858
F_oxysporum_Fol4287	F_aywerte	0.59633	0.00833		F_oxysporum_Fol4287	F_aywerte	1.31639	0.04577	94	2.20749
F_oxysporum_Fol4287	F_beomiforme	0.35129	0.00533		F_oxysporum_Fol4287	beomiforme	0.58278	0.01774	95	1.65897
F_oxysporum_Fol4287	F_camptoceras	0.60996	0.00845		F_oxysporum_Fol4287	F_camptoceras	1.43994	0.0525	96	2.36071
F_oxysporum_Fol4287	F_circinatum	0.12988	0.00276		F_oxysporum_Fol4287	F_circinatum	0.15673	0.00675	97	1.20673
F_oxysporum_Fol4287	F_culmorum	0.63401	0.00879		F_oxysporum_Fol4287	F_culmorum	1.29459	0.0452	98	2.04191
F_oxysporum_Fol4287	F_fujikuroi	0.12552	0.00271		F_oxysporum_Fol4287	F_fujikuroi	0.14677	0.00647	99	1.1693
F_oxysporum_Fol4287	F_gaditjirrii	0.11068	0.00252		F_oxysporum_Fol4287	F_gaditjirrii	0.11532	0.00562	100	1.04192
F_oxysporum_Fol4287	F_graminearum	0.63502	0.0088		F_oxysporum_Fol4287	F_graminearum	1.2955	0.04522	101	2.04009
F_oxysporum_Fol4287	F_langsethiae	0.6197	0.00861		F_oxysporum_Fol4287	F_langsethiae	1.22528	0.04162	102	1.97721
F_oxysporum_Fol4287	F_longipes	0.65554	0.00907		F_oxysporum_Fol4287	F_longipes	1.36174	0.04844	103	2.07728
F_oxysporum_Fol4287	F_miscanthi	0.10492	0.00243		F_oxysporum_Fol4287	F_miscanthi	0.10098	0.00515	104	0.962448
F_oxysporum_Fol4287	F_nygamai	0.11282	0.00254		F_oxysporum_Fol4287	F_nygamai	0.13799	0.00619	105	1.2231
F_oxysporum_FOSC3a	F_acuminatum	0.57128	0.00799		F_oxysporum_FOSC3a	F_acuminatum	1.20277	0.04034	106	2.10539
F_oxysporum_FOSC3a	F_avenaceum	0.56613	0.00788		F_oxysporum_FOSC3a	F_avenaceum	1.21705	0.041	107	2.14977
F_oxysporum_FOSC3a	F_aywerte	0.59379	0.0083		F_oxysporum_FOSC3a	F_aywerte	1.32033	0.04631	108	2.22356
F_oxysporum_FOSC3a	F_beomiforme	0.36039	0.00547		F_oxysporum_FOSC3a	beomiforme	0.58627	0.01783	109	1.62677
F_oxysporum_FOSC3a	F_camptoceras	0.60113	0.00832		F_oxysporum_FOSC3a	F_camptoceras	1.44442	0.05309	110	2.40284
F_oxysporum_FOSC3a	F_circinatum	0.13979	0.0029		F_oxysporum_FOSC3a	F_circinatum	0.16106	0.00682	111	1.15216
F_oxysporum_FOSC3a	F_culmorum	0.62425	0.00866		F_oxysporum_FOSC3a	F_culmorum	1.29711	0.04509	112	2.07787
F_oxysporum_FOSC3a	F_fujikuroi	0.13552	0.00283		F_oxysporum_FOSC3a	F_fujikuroi	0.151	0.00663	113	1.11423
F_oxysporum_FOSC3a	F_gaditjirrii	0.12008	0.00264		F_oxysporum_FOSC3a	F_gaditjirrii	0.11936	0.00574	114	0.994004
F_oxysporum_FOSC3a	F_graminearum	0.62584	0.00867		F_oxysporum_FOSC3a	F_graminearum	1.29803	0.04543	115	2.07406
F_oxysporum_FOSC3a	F_langsethiae	0.62183	0.00869		F_oxysporum_FOSC3a	F_langsethiae	1.22942	0.04162	116	1.9771
F_oxysporum_FOSC3a	F_longipes	0.64512	0.00892		F_oxysporum_FOSC3a	F_longipes	1.3608	0.04825	117	2.10938
F_oxysporum_FOSC3a	F_miscanthi	0.11415	0.00256		F_oxysporum_FOSC3a	F_miscanthi	0.10469	0.00532	118	0.917127
F_oxysporum_FOSC3a	F_nygamai	0.12432	0.00271		F_oxysporum_FOSC3a	F_nygamai	0.1422	0.00631	119	1.14382
F_oxysporum_FOSC3a	F_oxysporum_Fol4287	0.02161	0.00105		F_oxysporum_FOSC3a	F_oxysporum_Fol4287	0.00586	0.00116	120	0.271171
F_poae	F_acuminatum	0.59191	0.00821		F_poae	F_acuminatum	1.34338	0.04774	121	2.26957
F_poae	F_avenaceum	0.59349	0.00823		F_poae	F_avenaceum	1.34917	0.04767	122	2.27328
F_poae	F_aywerte	0.36976	0.00557		F_poae	F_aywerte	0.66126	0.02038	123	1.78835
F_poae	F_beomiforme	0.67731	0.00938		F_poae	beomiforme	1.31906	0.04577	124	1.9475
F_poae	F_camptoceras	0.42267	0.00617		F_poae	F_camptoceras	0.86015	0.0269	125	2.03504
F_poae	F_circinatum	0.67814	0.00938		F_poae	F_circinatum	1.43992	0.05261	126	2.12334
F_poae	F_culmorum	0.24917	0.00417		F_poae	F_culmorum	0.39774	0.01286	127	1.59626
F_poae	F_fujikuroi	0.66955	0.00927		F_poae	F_fujikuroi	1.41472	0.05131	128	2.11294
F_poae	F_gaditjirrii	0.66884	0.00926		F_poae	F_gaditjirrii	1.37014	0.04885	129	2.04853
F_poae	F_graminearum	0.2513	0.00421		F_poae	F_graminearum	0.39591	0.01282	130	1.57545
F_poae	F_langsethiae	0.22142	0.00386		F_poae	F_langsethiae	0.32161	0.01088	131	1.45249
F_poae	F_longipes	0.35107	0.00536		F_poae	F_longipes	0.63747	0.01964	132	1.81579
F_poae	F_miscanthi	0.66366	0.0092		F_poae	F_miscanthi	1.34375	0.04757	133	2.02476
F_poae	F_nygamai	0.6639	0.0092		F_poae	F_nygamai	1.38742	0.04964	134	2.0898
F_poae	F_oxysporum_Fol4287	0.64214	0.00891		F_poae	F_oxysporum_Fol4287	1.31316	0.04599	135	2.04497
F_poae	F_oxysporum_FOSC3a	0.63411	0.00878		F_poae	F_oxysporum_FOSC3a	1.31434	0.04562	136	2.07273
F_proliferatum	F_acuminatum	0.59781	0.0083		F_proliferatum	F_acuminatum	1.28956	0.04494	137	2.15714
F_proliferatum	F_avenaceum	0.59922	0.00832		F_proliferatum	F_avenaceum	1.31724	0.04594	138	2.19826
F_proliferatum	F_aywerte	0.62678	0.00872		F_proliferatum	F_aywerte	1.33688	0.0468	139	2.13293
F_proliferatum	F_beomiforme	0.3973	0.00588		F_proliferatum	beomiforme	0.66867	0.0202	140	1.68304
F_proliferatum	F_camptoceras	0.65573	0.00908		F_proliferatum	F_camptoceras	1.52612	0.05792	141	2.32736
F_proliferatum	F_circinatum	0.13588	0.00283		F_proliferatum	F_circinatum	0.17116	0.00715	142	1.25964
F_proliferatum	F_culmorum	0.66684	0.0092		F_proliferatum	F_culmorum	1.36026	0.04865	143	2.03986
F_proliferatum	F_fujikuroi	0.03077	0.00123		F_proliferatum	F_fujikuroi	0.02623	0.00249	144	0.852454
F_proliferatum	F_gaditjirrii	0.16486	0.0032		F_proliferatum	F_gaditjirrii	0.20524	0.00806	145	1.24494
F_proliferatum	F_graminearum	0.6695	0.00925		F_proliferatum	F_graminearum	1.36997	0.04923	146	2.04626
F_proliferatum	F_langsethiae	0.65011	0.00902		F_proliferatum	F_langsethiae	1.29804	0.04512	147	1.99665
F_proliferatum	F_longipes	0.69019	0.00956		F_proliferatum	F_longipes	1.41387	0.05176	148	2.04852
F_proliferatum	F_miscanthi	0.16152	0.00315		F_proliferatum	F_miscanthi	0.19051	0.00762	149	1.17948
F_proliferatum	F_nygamai	0.11916	0.00259		F_proliferatum	F_nygamai	0.14454	0.00638	150	1.21299
F_proliferatum	F_oxysporum_Fol4287	0.1249	0.0027		F_proliferatum	F_oxysporum_Fol4287	0.14798	0.00646	151	1.18479
F_proliferatum	F_oxysporum_FOSC3a	0.1344	0.00282		F_proliferatum	F_oxysporum_FOSC3a	0.15221	0.00663	152	1.13251
F_proliferatum	F_poae	0.67193	0.00929		F_proliferatum	F_poae	1.40529	0.05065	153	2.09142
F_pseudograminearum	F_acuminatum	0.59464	0.00823		F_pseudograminearum	F_acuminatum	1.31171	0.04675	154	2.20589
F_pseudograminearum	F_avenaceum	0.59077	0.00819		F_pseudograminearum	F_avenaceum	1.29688	0.04532	155	2.19524
F_pseudograminearum	F_aywerte	0.35952	0.00545		F_pseudograminearum	F_aywerte	0.64008	0.01968	156	1.78037
F_pseudograminearum	F_beomiforme	0.65462	0.00908		F_pseudograminearum	beomiforme	1.35673	0.04816	157	2.07255
F_pseudograminearum	F_camptoceras	0.41805	0.00611		F_pseudograminearum	F_camptoceras	0.81514	0.02525	158	1.94986
F_pseudograminearum	F_circinatum	0.65083	0.00902		F_pseudograminearum	F_circinatum	1.43022	0.05301	159	2.19753
F_pseudograminearum	F_culmorum	0.08497	0.00212		F_pseudograminearum	F_culmorum	0.11248	0.00552	160	1.32376
F_pseudograminearum	F_fujikuroi	0.64646	0.00893		F_pseudograminearum	F_fujikuroi	1.38906	0.05013	161	2.14872
F_pseudograminearum	F_gaditjirrii	0.64404	0.00891		F_pseudograminearum	F_gaditjirrii	1.33346	0.04742	162	2.07046
F_pseudograminearum	F_graminearum	0.09043	0.00221		F_pseudograminearum	F_graminearum	0.11611	0.00561	163	1.28398
F_pseudograminearum	F_langsethiae	0.21735	0.00381		F_pseudograminearum	F_langsethiae	0.31116	0.01064	164	1.43161
F_pseudograminearum	F_longipes	0.34873	0.00534		F_pseudograminearum	F_longipes	0.5847	0.01806	165	1.67666
F_pseudograminearum	F_miscanthi	0.63252	0.00875		F_pseudograminearum	F_miscanthi	1.31599	0.04639	166	2.08055
F_pseudograminearum	F_nygamai	0.63649	0.0088		F_pseudograminearum	F_nygamai	1.38036	0.04961	167	2.16871
F_pseudograminearum	F_oxysporum_Fol4287	0.61872	0.00862		F_pseudograminearum	F_oxysporum_Fol4287	1.30363	0.04567	168	2.10698
F_pseudograminearum	F_oxysporum_FOSC3a	0.63365	0.00877		F_pseudograminearum	F_oxysporum_FOSC3a	1.30931	0.04597	169	2.0663
F_pseudograminearum	F_poae	0.25678	0.00426		F_pseudograminearum	F_poae	0.39188	0.01273	170	1.52613
F_pseudograminearum	F_proliferatum	0.64764	0.00901		F_pseudograminearum	F_proliferatum	1.3812	0.04971	171	2.13267
F_scirpi	F_acuminatum	0.57705	0.00803		F_scirpi	F_acuminatum	1.37994	0.04923	172	2.39137
F_scirpi	F_avenaceum	0.5758	0.00798		F_scirpi	F_avenaceum	1.34423	0.04732	173	2.33454
F_scirpi	F_aywerte	0.36097	0.00546		F_scirpi	F_aywerte	0.73641	0.02269	174	2.04009
F_scirpi	F_beomiforme	0.62459	0.00865		F_scirpi	beomiforme	1.4297	0.05198	175	2.28902
F_scirpi	F_camptoceras	0.11498	0.00253		F_scirpi	F_camptoceras	0.16653	0.007	176	1.44834
F_scirpi	F_circinatum	0.63766	0.00882		F_scirpi	F_circinatum	1.49484	0.05621	177	2.34426
F_scirpi	F_culmorum	0.39516	0.00585		F_scirpi	F_culmorum	0.79654	0.02454	178	2.01574
F_scirpi	F_fujikuroi	0.633	0.00873		F_scirpi	F_fujikuroi	1.48086	0.05551	179	2.33943
F_scirpi	F_gaditjirrii	0.62612	0.00868		F_scirpi	F_gaditjirrii	1.42779	0.05248	180	2.28038
F_scirpi	F_graminearum	0.39843	0.00588		F_scirpi	F_graminearum	0.79865	0.02465	181	2.00449
F_scirpi	F_langsethiae	0.38861	0.00577		F_scirpi	F_langsethiae	0.76578	0.02358	182	1.97056
F_scirpi	F_longipes	0.41771	0.00613		F_scirpi	F_longipes	0.89318	0.02834	183	2.13828
F_scirpi	F_miscanthi	0.61851	0.00855		F_scirpi	F_miscanthi	1.41551	0.05147	184	2.28858
F_scirpi	F_nygamai	0.62764	0.00868		F_scirpi	F_nygamai	1.44343	0.05269	185	2.29977
F_scirpi	F_oxysporum_Fol4287	0.59709	0.00828		F_scirpi	F_oxysporum_Fol4287	1.42301	0.05193	186	2.38324
F_scirpi	F_oxysporum_FOSC3a	0.58903	0.00817		F_scirpi	F_oxysporum_FOSC3a	1.42405	0.05168	187	2.41762
F_scirpi	F_poae	0.41	0.00604		F_scirpi	F_poae	0.82675	0.02571	188	2.01646
F_scirpi	F_proliferatum	0.63559	0.00877		F_scirpi	F_proliferatum	1.48636	0.05578	189	2.33855
F_scirpi	F_pseudograminearum	0.40635	0.00599		F_scirpi	F_pseudograminearum	0.80332	0.02483	190	1.97692
F_solani	F_acuminatum	0.7487	0.01018		F_solani	F_acuminatum	1.82038	0.07854	191	2.43139
F_solani	F_avenaceum	0.75083	0.01019		F_solani	F_avenaceum	1.86063	0.08286	192	2.4781
F_solani	F_aywerte	0.76994	0.0105		F_solani	F_aywerte	2.04841	0.09785	193	2.66048
F_solani	F_beomiforme	0.82013	0.01119		F_solani	beomiforme	1.89013	0.08339	194	2.30467
F_solani	F_camptoceras	0.76871	0.01045		F_solani	F_camptoceras	1.99251	0.09578	195	2.59202
F_solani	F_circinatum	0.80895	0.01104		F_solani	F_circinatum	2.08711	0.10238	196	2.58002
F_solani	F_culmorum	0.7721	0.01053		F_solani	F_culmorum	1.98923	0.09607	197	2.57639
F_solani	F_fujikuroi	0.80594	0.011		F_solani	F_fujikuroi	2.11254	0.10566	198	2.62121
F_solani	F_gaditjirrii	0.80585	0.01101		F_solani	F_gaditjirrii	2.07746	0.10221	199	2.57797
F_solani	F_graminearum	0.77616	0.01059		F_solani	F_graminearum	1.9919	0.09788	200	2.56635
F_solani	F_langsethiae	0.76984	0.01049		F_solani	F_langsethiae	1.96557	0.09447	201	2.55322
F_solani	F_longipes	0.80595	0.011		F_solani	F_longipes	2.20441	0.11725	202	2.73517
F_solani	F_miscanthi	0.79348	0.01083		F_solani	F_miscanthi	2.02225	0.09691	203	2.54858
F_solani	F_nygamai	0.79737	0.01089		F_solani	F_nygamai	2.07122	0.10306	204	2.59756
F_solani	F_oxysporum_Fol4287	0.77645	0.01059		F_solani	F_oxysporum_Fol4287	2.04455	0.09805	205	2.6332
F_solani	F_oxysporum_FOSC3a	0.77784	0.01058		F_solani	F_oxysporum_FOSC3a	2.05305	0.09996	206	2.63942
F_solani	F_poae	0.7995	0.01089		F_solani	F_poae	2.11241	0.11107	207	2.64216
F_solani	F_proliferatum	0.80687	0.011		F_solani	F_proliferatum	2.0727	0.10184	208	2.56882
F_solani	F_pseudograminearum	0.77822	0.01058		F_solani	F_pseudograminearum	2.00957	0.09972	209	2.58226
F_solani	F_scirpi	0.75982	0.01034		F_solani	F_scirpi	1.99687	0.09467	210	2.62808
F_sporotrichioides	F_acuminatum	0.57995	0.00808		F_sporotrichioides	F_acuminatum	1.25327	0.04304	211	2.161
F_sporotrichioides	F_avenaceum	0.58299	0.00811		F_sporotrichioides	F_avenaceum	1.27874	0.0443	212	2.19342
F_sporotrichioides	F_aywerte	0.3428	0.00527		F_sporotrichioides	F_aywerte	0.5981	0.01841	213	1.74475
F_sporotrichioides	F_beomiforme	0.65833	0.00914		F_sporotrichioides	beomiforme	1.2874	0.04432	214	1.95555
F_sporotrichioides	F_camptoceras	0.40013	0.00591		F_sporotrichioides	F_camptoceras	0.79745	0.02461	215	1.99298
F_sporotrichioides	F_circinatum	0.66508	0.00926		F_sporotrichioides	F_circinatum	1.35189	0.04802	216	2.03267
F_sporotrichioides	F_culmorum	0.21832	0.00412		F_sporotrichioides	F_culmorum	0.31262	0.01068	217	1.43193
F_sporotrichioides	F_fujikuroi	0.65197	0.00908		F_sporotrichioides	F_fujikuroi	1.30258	0.04515	218	1.99791
F_sporotrichioides	F_gaditjirrii	0.65017	0.00899		F_sporotrichioides	F_gaditjirrii	1.27793	0.04404	219	1.96553
F_sporotrichioides	F_graminearum	0.22112	0.00385		F_sporotrichioides	F_graminearum	0.32065	0.01089	220	1.45012
F_sporotrichioides	F_langsethiae	0.04053	0		F_sporotrichioides	F_langsethiae	0.03286	0.00285	221	0.810757
F_sporotrichioides	F_longipes	0.33492	0.00518		F_sporotrichioides	F_longipes	0.54108	0.01678	222	1.61555
F_sporotrichioides	F_miscanthi	0.64548	0.00895		F_sporotrichioides	F_miscanthi	1.24182	0.04219	223	1.92387
F_sporotrichioides	F_nygamai	0.65117	0.00902		F_sporotrichioides	F_nygamai	1.2809	0.04372	224	1.96707
F_sporotrichioides	F_oxysporum_Fol4287	0.62566	0.00872		F_sporotrichioides	F_oxysporum_Fol4287	1.21347	0.04079	225	1.9395
F_sporotrichioides	F_oxysporum_FOSC3a	0.62691	0.00871		F_sporotrichioides	F_oxysporum_FOSC3a	1.21761	0.04123	226	1.94224
F_sporotrichioides	F_poae	0.22335	0.00388		F_sporotrichioides	F_poae	0.31845	0.01082	227	1.42579
F_sporotrichioides	F_proliferatum	0.6545	0.00908		F_sporotrichioides	F_proliferatum	1.29203	0.04467	228	1.97407
F_sporotrichioides	F_pseudograminearum	0.21763	0.00381		F_sporotrichioides	F_pseudograminearum	0.30799	0.01055	229	1.4152
F_sporotrichioides	F_scirpi	0.39058	0.00579		F_sporotrichioides	F_scirpi	0.75354	0.02313	230	1.92928
F_sporotrichioides	F_solani	0.77283	0.01054		F_sporotrichioides	F_solani	1.95643	0.0933	231	2.53151
F_temperatum	F_acuminatum	0.59752	0.0083		F_temperatum	F_acuminatum	1.30278	0.0456	232	2.18031
F_temperatum	F_avenaceum	0.59632	0.00827		F_temperatum	F_avenaceum	1.33178	0.04696	233	2.23333
F_temperatum	F_aywerte	0.63285	0.0088		F_temperatum	F_aywerte	1.38483	0.05018	234	2.18824
F_temperatum	F_beomiforme	0.4005	0.00592		F_temperatum	beomiforme	0.66428	0.0201	235	1.65863
F_temperatum	F_camptoceras	0.65022	0.009		F_temperatum	F_camptoceras	1.54655	0.05948	236	2.3785
F_temperatum	F_circinatum	0.04112	0.00146		F_temperatum	F_circinatum	0.02736	0.00254	237	0.66537
F_temperatum	F_culmorum	0.66835	0.00923		F_temperatum	F_culmorum	1.40529	0.0517	238	2.10263
F_temperatum	F_fujikuroi	0.13325	0.00281		F_temperatum	F_fujikuroi	0.16804	0.00706	239	1.26109
F_temperatum	F_gaditjirrii	0.17124	0.00328		F_temperatum	F_gaditjirrii	0.21311	0.00822	240	1.24451
F_temperatum	F_graminearum	0.66928	0.00925		F_temperatum	F_graminearum	1.41494	0.05225	241	2.11412
F_temperatum	F_langsethiae	0.65473	0.00909		F_temperatum	F_langsethiae	1.36068	0.04884	242	2.07823
F_temperatum	F_longipes	0.68733	0.00957		F_temperatum	F_longipes	1.46356	0.0544	243	2.12934
F_temperatum	F_miscanthi	0.1639	0.00318		F_temperatum	F_miscanthi	0.19858	0.00784	244	1.21159
F_temperatum	F_nygamai	0.11851	0.00262		F_temperatum	F_nygamai	0.1583	0.00681	245	1.33575
F_temperatum	F_oxysporum_Fol4287	0.1266	0.00272		F_temperatum	F_oxysporum_Fol4287	0.15754	0.00677	246	1.24439
F_temperatum	F_oxysporum_FOSC3a	0.13659	0.00285		F_temperatum	F_oxysporum_FOSC3a	0.16157	0.00688	247	1.18288
F_temperatum	F_poae	0.67709	0.00937		F_temperatum	F_poae	1.42346	0.05194	248	2.10232
F_temperatum	F_proliferatum	0.13213	0.0028		F_temperatum	F_proliferatum	0.17073	0.00711	249	1.29214
F_temperatum	F_pseudograminearum	0.64637	0.00894		F_temperatum	F_pseudograminearum	1.43192	0.05305	250	2.21533
F_temperatum	F_scirpi	0.63835	0.00882		F_temperatum	F_scirpi	1.51553	0.05751	251	2.37414
F_temperatum	F_solani	0.80676	0.011		F_temperatum	F_solani	2.07905	0.10181	252	2.57704
F_temperatum	F_sporotrichioides	0.65929	0.00913		F_temperatum	F_sporotrichioides	1.3576	0.04858	253	2.05918
F_torreyae	F_acuminatum	0.47051	0.00675		F_torreyae	F_acuminatum	0.86381	0.02708	254	1.8359
F_torreyae	F_avenaceum	0.48371	0.00691		F_torreyae	F_avenaceum	0.89334	0.02793	255	1.84685
F_torreyae	F_aywerte	0.52463	0.00741		F_torreyae	F_aywerte	0.99693	0.03204	256	1.90025
F_torreyae	F_beomiforme	0.56232	0.00787		F_torreyae	beomiforme	0.96501	0.03049	257	1.71612
F_torreyae	F_camptoceras	0.56756	0.00792		F_torreyae	F_camptoceras	1.16623	0.03917	258	2.05481
F_torreyae	F_circinatum	0.57089	0.008		F_torreyae	F_circinatum	1.02603	0.0328	259	1.79725
F_torreyae	F_culmorum	0.56948	0.00796		F_torreyae	F_culmorum	1.09009	0.0359	260	1.91418
F_torreyae	F_fujikuroi	0.56811	0.00793		F_torreyae	F_fujikuroi	1.04628	0.03379	261	1.84169
F_torreyae	F_gaditjirrii	0.56348	0.00791		F_torreyae	F_gaditjirrii	0.99329	0.03139	262	1.76278
F_torreyae	F_graminearum	0.57313	0.00799		F_torreyae	F_graminearum	1.09146	0.03584	263	1.90438
F_torreyae	F_langsethiae	0.5535	0.00775		F_torreyae	F_langsethiae	1.02472	0.0329	264	1.85135
F_torreyae	F_longipes	0.58272	0.00813		F_torreyae	F_longipes	1.12609	0.03767	265	1.93247
F_torreyae	F_miscanthi	0.55623	0.00782		F_torreyae	F_miscanthi	0.98332	0.03089	266	1.76783
F_torreyae	F_nygamai	0.55699	0.0078		F_torreyae	F_nygamai	1.00128	0.03161	267	1.79766
F_torreyae	F_oxysporum_Fol4287	0.52949	0.00748		F_torreyae	F_oxysporum_Fol4287	0.95333	0.02997	268	1.80047
F_torreyae	F_oxysporum_FOSC3a	0.53184	0.0075		F_torreyae	F_oxysporum_FOSC3a	0.9568	0.03	269	1.79904
F_torreyae	F_poae	0.57801	0.00805		F_torreyae	F_poae	1.0986	0.03628	270	1.90066
F_torreyae	F_proliferatum	0.56625	0.00793		F_torreyae	F_proliferatum	1.05671	0.03416	271	1.86615
F_torreyae	F_pseudograminearum	0.57061	0.00796		F_torreyae	F_pseudograminearum	1.06518	0.03485	272	1.86674
F_torreyae	F_scirpi	0.55021	0.0077		F_torreyae	F_scirpi	1.13911	0.03813	273	2.07032
F_torreyae	F_solani	0.69427	0.00944		F_torreyae	F_solani	1.55817	0.06098	274	2.24433
F_torreyae	F_sporotrichioides	0.55737	0.00781		F_torreyae	F_sporotrichioides	1.022	0.03273	275	1.83361
F_torreyae	F_temperatum	0.57117	0.00799		F_torreyae	F_temperatum	1.0223	0.03262	276	1.78983
F_udum	F_acuminatum	0.59161	0.00823		F_udum	F_acuminatum	1.27702	0.04408	277	2.15855
F_udum	F_avenaceum	0.58856	0.00818		F_udum	F_avenaceum	1.2871	0.04427	278	2.18686
F_udum	F_aywerte	0.61785	0.00859		F_udum	F_aywerte	1.35734	0.048	279	2.19688
F_udum	F_beomiforme	0.3944	0.00588		F_udum	beomiforme	0.65769	0.0199	280	1.66757
F_udum	F_camptoceras	0.63642	0.00879		F_udum	F_camptoceras	1.49144	0.05619	281	2.34348
F_udum	F_circinatum	0.13239	0.0028		F_udum	F_circinatum	0.14476	0.00644	282	1.09344
F_udum	F_culmorum	0.65008	0.00899		F_udum	F_culmorum	1.34366	0.04782	283	2.06691
F_udum	F_fujikuroi	0.12911	0.00276		F_udum	F_fujikuroi	0.13365	0.0061	284	1.03516
F_udum	F_gaditjirrii	0.16622	0.00322		F_udum	F_gaditjirrii	0.19047	0.00762	285	1.14589
F_udum	F_graminearum	0.65169	0.00903		F_udum	F_graminearum	1.34648	0.04826	286	2.06614
F_udum	F_langsethiae	0.65022	0.00903		F_udum	F_langsethiae	1.29279	0.04487	287	1.98823
F_udum	F_longipes	0.67047	0.0093		F_udum	F_longipes	1.39345	0.0506	288	2.07832
F_udum	F_miscanthi	0.1615	0.00316		F_udum	F_miscanthi	0.17216	0.00716	289	1.06601
F_udum	F_nygamai	0.10118	0.00236		F_udum	F_nygamai	0.10501	0.0053	290	1.03785
F_udum	F_oxysporum_Fol4287	0.12255	0.00268		F_udum	F_oxysporum_Fol4287	0.12988	0.00602	291	1.05981
F_udum	F_oxysporum_FOSC3a	0.12072	0.00265		F_udum	F_oxysporum_FOSC3a	0.13404	0.00611	292	1.11034
F_udum	F_poae	0.66278	0.00917		F_udum	F_poae	1.35941	0.04841	293	2.05107
F_udum	F_proliferatum	0.12789	0.00275		F_udum	F_proliferatum	0.13553	0.00618	294	1.05974
F_udum	F_pseudograminearum	0.65343	0.00903		F_udum	F_pseudograminearum	1.35406	0.04841	295	2.07223
F_udum	F_scirpi	0.62444	0.00863		F_udum	F_scirpi	1.44412	0.05279	296	2.31266
F_udum	F_solani	0.80014	0.01092		F_udum	F_solani	2.02123	0.09764	297	2.5261
F_udum	F_sporotrichioides	0.65611	0.00909		F_udum	F_sporotrichioides	1.28289	0.0442	298	1.9553
F_udum	F_temperatum	0.12976	0.00277		F_udum	F_temperatum	0.1453	0.00646	299	1.11976
F_udum	F_torreyae	0.56044	0.00785		F_udum	F_torreyae	1.01251	0.03206	300	1.80663
F_venenatum	F_acuminatum	0.58171	0.0081		F_venenatum	F_acuminatum	1.28345	0.04526	301	2.20634
F_venenatum	F_avenaceum	0.58072	0.00807		F_venenatum	F_avenaceum	1.28788	0.04472	302	2.21773
F_venenatum	F_aywerte	0.35077	0.00535		F_venenatum	F_aywerte	0.6154	0.01895	303	1.75443
F_venenatum	F_beomiforme	0.6683	0.00923		F_venenatum	beomiforme	1.27326	0.04339	304	1.90522
F_venenatum	F_camptoceras	0.40476	0.00596		F_venenatum	F_camptoceras	0.81861	0.02548	305	2.02246
F_venenatum	F_circinatum	0.67652	0.00937		F_venenatum	F_circinatum	1.38492	0.04967	306	2.04712
F_venenatum	F_culmorum	0.22444	0.0039		F_venenatum	F_culmorum	0.35164	0.01167	307	1.56674
F_venenatum	F_fujikuroi	0.67009	0.00928		F_venenatum	F_fujikuroi	1.3468	0.04754	308	2.00988
F_venenatum	F_gaditjirrii	0.66471	0.0092		F_venenatum	F_gaditjirrii	1.30987	0.04568	309	1.97059
F_venenatum	F_graminearum	0.22684	0.00391		F_venenatum	F_graminearum	0.35288	0.01174	310	1.55563
F_venenatum	F_langsethiae	0.20195	0.00362		F_venenatum	F_langsethiae	0.27933	0.00984	311	1.38316
F_venenatum	F_longipes	0.33178	0.00514		F_venenatum	F_longipes	0.57955	0.01788	312	1.74679
F_venenatum	F_miscanthi	0.65975	0.00914		F_venenatum	F_miscanthi	1.27043	0.04368	313	1.92562
F_venenatum	F_nygamai	0.66155	0.00916		F_venenatum	F_nygamai	1.30818	0.04566	314	1.97745
F_venenatum	F_oxysporum_Fol4287	0.63804	0.00887		F_venenatum	F_oxysporum_Fol4287	1.25407	0.04283	315	1.9655
F_venenatum	F_oxysporum_FOSC3a	0.6307	0.00875		F_venenatum	F_oxysporum_FOSC3a	1.25812	0.04309	316	1.9948
F_venenatum	F_poae	0.14467	0.00291		F_venenatum	F_poae	0.18497	0.00746	317	1.27857
F_venenatum	F_proliferatum	0.67361	0.00934		F_venenatum	F_proliferatum	1.3446	0.04738	318	1.99611
F_venenatum	F_pseudograminearum	0.23076	0.00397		F_venenatum	F_pseudograminearum	0.3486	0.01159	319	1.51066
F_venenatum	F_scirpi	0.39453	0.00568		F_venenatum	F_scirpi	0.78369	0.02422	320	1.98639
F_venenatum	F_solani	0.78333	0.01068		F_venenatum	F_solani	2.06791	0.10475	321	2.6399
F_venenatum	F_sporotrichioides	0.20254	0.00364		F_venenatum	F_sporotrichioides	0.27719	0.00981	322	1.36857
F_venenatum	F_temperatum	0.67594	0.0094		F_venenatum	F_temperatum	1.3691	0.04888	323	2.02548
F_venenatum	F_torreyae	0.56304	0.0079		F_venenatum	F_torreyae	1.0374	0.03355	324	1.8425
F_venenatum	F_udum	0.65382	0.00905		F_venenatum	F_udum	1.31133	0.04568	325	2.00564
F_verticillioides	F_acuminatum	0.60169	0.00838		F_verticillioides	F_acuminatum	1.32507	0.04615	326	2.20225
F_verticillioides	F_avenaceum	0.59856	0.0083		F_verticillioides	F_avenaceum	1.32513	0.04602	327	2.21386
F_verticillioides	F_aywerte	0.63557	0.00888		F_verticillioides	F_aywerte	1.35564	0.04743	328	2.13295
F_verticillioides	F_beomiforme	0.40886	0.00602		F_verticillioides	beomiforme	0.68005	0.02051	329	1.66328
F_verticillioides	F_camptoceras	0.66005	0.00912		F_verticillioides	F_camptoceras	1.47624	0.05473	330	2.23656
F_verticillioides	F_circinatum	0.13796	0.00284		F_verticillioides	F_circinatum	0.18911	0.0076	331	1.37076
F_verticillioides	F_culmorum	0.67653	0.00935		F_verticillioides	F_culmorum	1.40376	0.05087	332	2.07494
F_verticillioides	F_fujikuroi	0.13937	0.00297		F_verticillioides	F_fujikuroi	0.17591	0.00723	333	1.26218
F_verticillioides	F_gaditjirrii	0.17392	0.00331		F_verticillioides	F_gaditjirrii	0.22319	0.00845	334	1.28329
F_verticillioides	F_graminearum	0.67776	0.0094		F_verticillioides	F_graminearum	1.40974	0.05122	335	2.08
F_verticillioides	F_langsethiae	0.66462	0.00921		F_verticillioides	F_langsethiae	1.32556	0.04611	336	1.99446
F_verticillioides	F_longipes	0.69354	0.00969		F_verticillioides	F_longipes	1.40675	0.05046	337	2.02836
F_verticillioides	F_miscanthi	0.16929	0.00323		F_verticillioides	F_miscanthi	0.21055	0.00813	338	1.24372
F_verticillioides	F_nygamai	0.07044	0.00195		F_verticillioides	F_nygamai	0.07296	0.00432	339	1.03578
F_verticillioides	F_oxysporum_Fol4287	0.13532	0.00283		F_verticillioides	F_oxysporum_Fol4287	0.16864	0.00704	340	1.24623
F_verticillioides	F_oxysporum_FOSC3a	0.14473	0.00295		F_verticillioides	F_oxysporum_FOSC3a	0.17287	0.00715	341	1.19443
F_verticillioides	F_poae	0.6768	0.00935		F_verticillioides	F_poae	1.40953	0.0508	342	2.08264
F_verticillioides	F_proliferatum	0.13786	0.00285		F_verticillioides	F_proliferatum	0.17631	0.00725	343	1.27891
F_verticillioides	F_pseudograminearum	0.65208	0.00902		F_verticillioides	F_pseudograminearum	1.4158	0.05123	344	2.17121
F_verticillioides	F_scirpi	0.64438	0.00889		F_verticillioides	F_scirpi	1.46067	0.05335	345	2.26678
F_verticillioides	F_solani	0.81417	0.01112		F_verticillioides	F_solani	2.05832	0.10001	346	2.52812
F_verticillioides	F_sporotrichioides	0.6678	0.00931		F_verticillioides	F_sporotrichioides	1.32521	0.04627	347	1.98444
F_verticillioides	F_temperatum	0.13914	0.00288		F_verticillioides	F_temperatum	0.18629	0.00754	348	1.33887
F_verticillioides	F_torreyae	0.57607	0.00804		F_verticillioides	F_torreyae	1.0109	0.03208	349	1.75482
F_verticillioides	F_udum	0.12261	0.00267		F_verticillioides	F_udum	0.13103	0.00604	350	1.06867
F_verticillioides	F_venenatum	0.67769	0.0094		F_verticillioides	F_venenatum	1.35384	0.0477	351	1.99773
FIESC12	F_acuminatum	0.57019	0.00793		FIESC12	F_acuminatum	1.38808	0.04978	352	2.43442
FIESC12	F_avenaceum	0.56924	0.00791		FIESC12	F_avenaceum	1.34751	0.04745	353	2.36721
FIESC12	F_aywerte	0.36005	0.00545		FIESC12	F_aywerte	0.73832	0.02278	354	2.0506
FIESC12	F_beomiforme	0.62788	0.00867		FIESC12	beomiforme	1.41781	0.05144	355	2.25809
FIESC12	F_camptoceras	0.11371	0.00249		FIESC12	F_camptoceras	0.17013	0.00708	356	1.49617
FIESC12	F_circinatum	0.6372	0.00881		FIESC12	F_circinatum	1.49944	0.05661	357	2.35317
FIESC12	F_culmorum	0.39628	0.00587		FIESC12	F_culmorum	0.80346	0.02476	358	2.02751
FIESC12	F_fujikuroi	0.63455	0.00876		FIESC12	F_fujikuroi	1.47654	0.05524	359	2.32691
FIESC12	F_gaditjirrii	0.62563	0.00867		FIESC12	F_gaditjirrii	1.43242	0.05276	360	2.28956
FIESC12	F_graminearum	0.40025	0.00591		FIESC12	F_graminearum	0.80364	0.02474	361	2.00785
FIESC12	F_langsethiae	0.38703	0.00576		FIESC12	F_langsethiae	0.76081	0.02338	362	1.96576
FIESC12	F_longipes	0.41741	0.00611		FIESC12	F_longipes	0.89031	0.02817	363	2.13294
FIESC12	F_miscanthi	0.62145	0.00858		FIESC12	F_miscanthi	1.41273	0.05137	364	2.27328
FIESC12	F_nygamai	0.62719	0.00865		FIESC12	F_nygamai	1.43936	0.0524	365	2.29493
FIESC12	F_oxysporum_Fol4287	0.59634	0.00825		FIESC12	F_oxysporum_Fol4287	1.41365	0.05129	366	2.37054
FIESC12	F_oxysporum_FOSC3a	0.59152	0.00822		FIESC12	F_oxysporum_FOSC3a	1.41491	0.05131	367	2.39199
FIESC12	F_poae	0.4108	0.00603		FIESC12	F_poae	0.85018	0.02664	368	2.06957
FIESC12	F_proliferatum	0.63556	0.00877		FIESC12	F_proliferatum	1.48353	0.05568	369	2.33421
FIESC12	F_pseudograminearum	0.40344	0.00595		FIESC12	F_pseudograminearum	0.80583	0.02495	370	1.9974
FIESC12	F_scirpi	0.0655	0		FIESC12	F_scirpi	0.04342	0.00316	371	0.662901
FIESC12	F_solani	0.74989	0.01021		FIESC12	F_solani	2.01117	0.0969	372	2.68195
FIESC12	F_sporotrichioides	0.38971	0.00579		FIESC12	F_sporotrichioides	0.75069	0.02303	373	1.92628
FIESC12	F_temperatum	0.63643	0.00881		FIESC12	F_temperatum	1.52458	0.0581	374	2.39552
FIESC12	F_torreyae	0.54851	0.00768		FIESC12	F_torreyae	1.12673	0.03755	375	2.05416
FIESC12	F_udum	0.62462	0.00862		FIESC12	F_udum	1.43691	0.05236	376	2.30045
FIESC12	F_venenatum	0.39531	0.00585		FIESC12	F_venenatum	0.79419	0.02457	377	2.00903
FIESC12	F_verticillioides	0.64234	0.00888		FIESC12	F_verticillioides	1.44473	0.05251	378	2.24917
FIESC14	F_acuminatum	0.56815	0.00791		FIESC14	F_acuminatum	1.39249	0.05029	379	2.45092
FIESC14	F_avenaceum	0.56787	0.00789		FIESC14	F_avenaceum	1.35551	0.0482	380	2.38701
FIESC14	F_aywerte	0.35176	0.00535		FIESC14	F_aywerte	0.73876	0.02288	381	2.10018
FIESC14	F_beomiforme	0.62511	0.00865		FIESC14	beomiforme	1.4281	0.05228	382	2.28456
FIESC14	F_camptoceras	0.10886	0.00303		FIESC14	F_camptoceras	0.16944	0.00706	383	1.55649
FIESC14	F_circinatum	0.6299	0.0087		FIESC14	F_circinatum	1.53637	0.05886	384	2.43907
FIESC14	F_culmorum	0.39171	0.00581		FIESC14	F_culmorum	0.80267	0.02479	385	2.04914
FIESC14	F_fujikuroi	0.6294	0.00869		FIESC14	F_fujikuroi	1.4981	0.0565	386	2.3802
FIESC14	F_gaditjirrii	0.6171	0.00854		FIESC14	F_gaditjirrii	1.44182	0.05393	387	2.33644
FIESC14	F_graminearum	0.39581	0.00585		FIESC14	F_graminearum	0.7963	0.02462	388	2.01182
FIESC14	F_langsethiae	0.38361	0.00575		FIESC14	F_langsethiae	0.78147	0.02419	389	2.03715
FIESC14	F_longipes	0.41221	0.00606		FIESC14	F_longipes	0.89754	0.02866	390	2.17739
FIESC14	F_miscanthi	0.61237	0.00848		FIESC14	F_miscanthi	1.44145	0.05331	391	2.35389
FIESC14	F_nygamai	0.62114	0.00857		FIESC14	F_nygamai	1.45378	0.05383	392	2.3405
FIESC14	F_oxysporum_Fol4287	0.59048	0.00818		FIESC14	F_oxysporum_Fol4287	1.42676	0.05233	393	2.41627
FIESC14	F_oxysporum_FOSC3a	0.58578	0.00813		FIESC14	F_oxysporum_FOSC3a	1.4296	0.05257	394	2.44051
FIESC14	F_poae	0.40635	0.006		FIESC14	F_poae	0.8479	0.02662	395	2.08662
FIESC14	F_proliferatum	0.63127	0.00875		FIESC14	F_proliferatum	1.51161	0.05727	396	2.39455
FIESC14	F_pseudograminearum	0.39926	0.00589		FIESC14	F_pseudograminearum	0.803	0.0249	397	2.01122
FIESC14	F_scirpi	0.076	0.00197		FIESC14	F_scirpi	0.08082	0.00457	398	1.06342
FIESC14	F_solani	0.75014	0.01021		FIESC14	F_solani	2.03306	0.09914	399	2.71024
FIESC14	F_sporotrichioides	0.38407	0.00573		FIESC14	F_sporotrichioides	0.77337	0.02394	400	2.01362
FIESC14	F_temperatum	0.63003	0.00873		FIESC14	F_temperatum	1.551	0.0604	401	2.46179
FIESC14	F_torreyae	0.54478	0.00764		FIESC14	F_torreyae	1.14242	0.03843	402	2.09703
FIESC14	F_udum	0.6209	0.00858		FIESC14	F_udum	1.46597	0.0547	403	2.36104
FIESC14	F_venenatum	0.38986	0.00577		FIESC14	F_venenatum	0.80137	0.02491	404	2.05553
FIESC14	F_verticillioides	0.63642	0.00878		FIESC14	F_verticillioides	1.46091	0.05439	405	2.29551
FIESC14	FIESC12	0.06852	0.00178		FIESC14	FIESC12	0.08272	0.00463	406	1.20724
FIESC15	F_acuminatum	0.57434	0.00797		FIESC15	F_acuminatum	1.38181	0.04926	407	2.40591
FIESC15	F_avenaceum	0.57393	0.00797		FIESC15	F_avenaceum	1.3728	0.04899	408	2.39193
FIESC15	F_aywerte	0.36619	0.0055		FIESC15	F_aywerte	0.78499	0.02429	409	2.14367
FIESC15	F_beomiforme	0.62943	0.00868		FIESC15	beomiforme	1.43874	0.053	410	2.28578
FIESC15	F_camptoceras	0.13659	0.0031		FIESC15	F_camptoceras	0.21882	0.00835	411	1.60202
FIESC15	F_circinatum	0.63485	0.00874		FIESC15	F_circinatum	1.54356	0.05916	412	2.43138
FIESC15	F_culmorum	0.40502	0.00596		FIESC15	F_culmorum	0.83375	0.02582	413	2.05854
FIESC15	F_fujikuroi	0.63383	0.00874		FIESC15	F_fujikuroi	1.51448	0.05754	414	2.38941
FIESC15	F_gaditjirrii	0.62096	0.00856		FIESC15	F_gaditjirrii	1.48248	0.05597	415	2.3874
FIESC15	F_graminearum	0.40716	0.00598		FIESC15	F_graminearum	0.83879	0.02602	416	2.0601
FIESC15	F_langsethiae	0.39811	0.00588		FIESC15	F_langsethiae	0.81244	0.02517	417	2.04074
FIESC15	F_longipes	0.42614	0.00621		FIESC15	F_longipes	0.90527	0.02858	418	2.12435
FIESC15	F_miscanthi	0.61697	0.00854		FIESC15	F_miscanthi	1.4778	0.05553	419	2.39525
FIESC15	F_nygamai	0.62581	0.00863		FIESC15	F_nygamai	1.45743	0.05384	420	2.32887
FIESC15	F_oxysporum_Fol4287	0.59163	0.00818		FIESC15	F_oxysporum_Fol4287	1.44883	0.05348	421	2.44888
FIESC15	F_oxysporum_FOSC3a	0.58744	0.00813		FIESC15	F_oxysporum_FOSC3a	1.45157	0.05367	422	2.47101
FIESC15	F_poae	0.41247	0.00605		FIESC15	F_poae	0.88664	0.02798	423	2.14959
FIESC15	F_proliferatum	0.63756	0.0088		FIESC15	F_proliferatum	1.52597	0.05834	424	2.39345
FIESC15	F_pseudograminearum	0.41171	0.00602		FIESC15	F_pseudograminearum	0.8236	0.02551	425	2.00044
FIESC15	F_scirpi	0.11441	0.00262		FIESC15	F_scirpi	0.17514	0.00723	426	1.53081
FIESC15	F_solani	0.75618	0.01029		FIESC15	F_solani	1.94762	0.09101	427	2.5756
FIESC15	F_sporotrichioides	0.39783	0.00588		FIESC15	F_sporotrichioides	0.8006	0.02475	428	2.01242
FIESC15	F_temperatum	0.63323	0.00873		FIESC15	F_temperatum	1.55426	0.05981	429	2.4545
FIESC15	F_torreyae	0.55483	0.00773		FIESC15	F_torreyae	1.16526	0.0393	430	2.10021
FIESC15	F_udum	0.62195	0.00858		FIESC15	F_udum	1.48155	0.05519	431	2.3821
FIESC15	F_venenatum	0.39959	0.00589		FIESC15	F_venenatum	0.8414	0.02632	432	2.10566
FIESC15	F_verticillioides	0.64432	0.0089		FIESC15	F_verticillioides	1.49268	0.05547	433	2.31667
FIESC15	FIESC12	0.11015	0.00239		FIESC15	FIESC12	0.18215	0.0074	434	1.65365
FIESC15	FIESC14	0.10552	0.00232		FIESC15	FIESC14	0.17479	0.00722	435	1.65646
FIESC23	F_acuminatum	0.57461	0.00797		FIESC23	F_acuminatum	1.39738	0.05043	436	2.43188
FIESC23	F_avenaceum	0.57274	0.00794		FIESC23	F_avenaceum	1.38415	0.04926	437	2.41672
FIESC23	F_aywerte	0.36633	0.00553		FIESC23	F_aywerte	0.78245	0.02422	438	2.13592
FIESC23	F_beomiforme	0.63173	0.00873		FIESC23	beomiforme	1.44668	0.05344	439	2.29003
FIESC23	F_camptoceras	0.13564	0.00272		FIESC23	F_camptoceras	0.21942	0.00836	440	1.61766
FIESC23	F_circinatum	0.64174	0.00886		FIESC23	F_circinatum	1.56472	0.06027	441	2.43825
FIESC23	F_culmorum	0.40341	0.00593		FIESC23	F_culmorum	0.82811	0.02579	442	2.05278
FIESC23	F_fujikuroi	0.63943	0.00881		FIESC23	F_fujikuroi	1.53671	0.05832	443	2.40325
FIESC23	F_gaditjirrii	0.62646	0.00864		FIESC23	F_gaditjirrii	1.46932	0.05487	444	2.34543
FIESC23	F_graminearum	0.40519	0.00595		FIESC23	F_graminearum	0.83469	0.0259	445	2.06
FIESC23	F_langsethiae	0.39673	0.00586		FIESC23	F_langsethiae	0.81072	0.02512	446	2.04351
FIESC23	F_longipes	0.4266	0.00622		FIESC23	F_longipes	0.90676	0.02874	447	2.12555
FIESC23	F_miscanthi	0.62106	0.00856		FIESC23	F_miscanthi	1.48002	0.05537	448	2.38305
FIESC23	F_nygamai	0.6294	0.00868		FIESC23	F_nygamai	1.49219	0.05552	449	2.37081
FIESC23	F_oxysporum_Fol4287	0.59709	0.00823		FIESC23	F_oxysporum_Fol4287	1.4577	0.05385	450	2.44134
FIESC23	F_oxysporum_FOSC3a	0.59274	0.00819		FIESC23	F_oxysporum_FOSC3a	1.46028	0.05374	451	2.46361
FIESC23	F_poae	0.41491	0.00608		FIESC23	F_poae	0.87777	0.02771	452	2.11557
FIESC23	F_proliferatum	0.64247	0.00884		FIESC23	F_proliferatum	1.54776	0.05937	453	2.40908
FIESC23	F_pseudograminearum	0.41192	0.00604		FIESC23	F_pseudograminearum	0.82172	0.02551	454	1.99485
FIESC23	F_scirpi	0.11109	0.0024		FIESC23	F_scirpi	0.17578	0.00724	455	1.58232
FIESC23	F_solani	0.76053	0.01034		FIESC23	F_solani	1.96233	0.09131	456	2.58021
FIESC23	F_sporotrichioides	0.3979	0.00587		FIESC23	F_sporotrichioides	0.79383	0.02453	457	1.99505
FIESC23	F_temperatum	0.64148	0.00883		FIESC23	F_temperatum	1.5768	0.06144	458	2.45807
FIESC23	F_torreyae	0.55304	0.0077		FIESC23	F_torreyae	1.16503	0.03927	459	2.10659
FIESC23	F_udum	0.62775	0.00863		FIESC23	F_udum	1.51943	0.0576	460	2.42044
FIESC23	F_venenatum	0.40104	0.00596		FIESC23	F_venenatum	0.84006	0.02622	461	2.0947
FIESC23	F_verticillioides	0.64849	0.00894		FIESC23	F_verticillioides	1.50917	0.05643	462	2.32721
FIESC23	FIESC12	0.10849	0.00233		FIESC23	FIESC12	0.18375	0.00745	463	1.6937
FIESC23	FIESC14	0.10458	0.0036		FIESC23	FIESC14	0.17564	0.00724	464	1.67948
FIESC23	FIESC15	0.06167	0.00183		FIESC23	FIESC15	0.06778	0.00416	465	1.09908
FIESC25	F_acuminatum	0.57693	0.00802		FIESC25	F_acuminatum	1.39879	0.05042	466	2.42454
FIESC25	F_avenaceum	0.57797	0.00802		FIESC25	F_avenaceum	1.39378	0.04966	467	2.41151
FIESC25	F_aywerte	0.37121	0.00559		FIESC25	F_aywerte	0.79547	0.02478	468	2.14291
FIESC25	F_beomiforme	0.63358	0.00876		FIESC25	beomiforme	1.44577	0.05304	469	2.28191
FIESC25	F_camptoceras	0.14096	0.00284		FIESC25	F_camptoceras	0.23078	0.00864	470	1.6372
FIESC25	F_circinatum	0.64417	0.00888		FIESC25	F_circinatum	1.55952	0.05998	471	2.42098
FIESC25	F_culmorum	0.40897	0.006		FIESC25	F_culmorum	0.83791	0.02602	472	2.04883
FIESC25	F_fujikuroi	0.64109	0.00882		FIESC25	F_fujikuroi	1.53	0.05778	473	2.38656
FIESC25	F_gaditjirrii	0.62543	0.00864		FIESC25	F_gaditjirrii	1.5026	0.05675	474	2.40251
FIESC25	F_graminearum	0.41155	0.00603		FIESC25	F_graminearum	0.8449	0.02627	475	2.05297
FIESC25	F_langsethiae	0.40154	0.00593		FIESC25	F_langsethiae	0.81385	0.02525	476	2.02682
FIESC25	F_longipes	0.43025	0.00627		FIESC25	F_longipes	0.92212	0.0294	477	2.14322
FIESC25	F_miscanthi	0.62232	0.00861		FIESC25	F_miscanthi	1.4914	0.05606	478	2.39652
FIESC25	F_nygamai	0.63295	0.00871		FIESC25	F_nygamai	1.49404	0.05582	479	2.36044
FIESC25	F_oxysporum_Fol4287	0.60093	0.00831		FIESC25	F_oxysporum_Fol4287	1.4729	0.05461	480	2.45103
FIESC25	F_oxysporum_FOSC3a	0.59731	0.00825		FIESC25	F_oxysporum_FOSC3a	1.47122	0.05459	481	2.46308
FIESC25	F_poae	0.41911	0.00611		FIESC25	F_poae	0.87013	0.02733	482	2.07614
FIESC25	F_proliferatum	0.64437	0.00889		FIESC25	F_proliferatum	1.54163	0.05864	483	2.39246
FIESC25	F_pseudograminearum	0.41629	0.00609		FIESC25	F_pseudograminearum	0.83493	0.02597	484	2.00565
FIESC25	F_scirpi	0.11572	0.00254		FIESC25	F_scirpi	0.1818	0.00739	485	1.57103
FIESC25	F_solani	0.76	0.01032		FIESC25	F_solani	2.00004	0.09675	486	2.63163
FIESC25	F_sporotrichioides	0.40356	0.00596		FIESC25	F_sporotrichioides	0.79729	0.02461	487	1.97564
FIESC25	F_temperatum	0.64402	0.00887		FIESC25	F_temperatum	1.56594	0.06062	488	2.43151
FIESC25	F_torreyae	0.55702	0.00775		FIESC25	F_torreyae	1.18258	0.04007	489	2.12305
FIESC25	F_udum	0.63104	0.00868		FIESC25	F_udum	1.50368	0.05649	490	2.38286
FIESC25	F_venenatum	0.40688	0.00597		FIESC25	F_venenatum	0.83982	0.02629	491	2.06405
FIESC25	F_verticillioides	0.65057	0.00896		FIESC25	F_verticillioides	1.52057	0.05681	492	2.33729
FIESC25	FIESC12	0.11272	0.00244		FIESC25	FIESC12	0.1887	0.00758	493	1.67406
FIESC25	FIESC14	0.10943	0.00244		FIESC25	FIESC14	0.18113	0.00739	494	1.65521
FIESC25	FIESC15	0.07755	0.00204		FIESC25	FIESC15	0.0799	0.00443	495	1.0303
FIESC25	FIESC23	0.07803	0.00205		FIESC25	FIESC23	0.08524	0.00469	496	1.0924
FIESC28	F_acuminatum	0.57834	0.00802		FIESC28	F_acuminatum	1.34936	0.04776	497	2.33316
FIESC28	F_avenaceum	0.57798	0.00803		FIESC28	F_avenaceum	1.36292	0.04795	498	2.35807
FIESC28	F_aywerte	0.36907	0.00555		FIESC28	F_aywerte	0.76729	0.02376	499	2.07898
FIESC28	F_beomiforme	0.63396	0.00873		FIESC28	beomiforme	1.44732	0.05338	500	2.28298
FIESC28	F_camptoceras	0.13494	0.00292		FIESC28	F_camptoceras	0.20984	0.00812	501	1.55506
FIESC28	F_circinatum	0.63682	0.00878		FIESC28	F_circinatum	1.54402	0.05909	502	2.42458
FIESC28	F_culmorum	0.41025	0.00602		FIESC28	F_culmorum	0.81608	0.02529	503	1.98923
FIESC28	F_fujikuroi	0.63724	0.00879		FIESC28	F_fujikuroi	1.50319	0.05669	504	2.35891
FIESC28	F_gaditjirrii	0.62401	0.0086		FIESC28	F_gaditjirrii	1.46039	0.05462	505	2.34033
FIESC28	F_graminearum	0.412	0.00603		FIESC28	F_graminearum	0.82393	0.02557	506	1.99983
FIESC28	F_langsethiae	0.40075	0.00592		FIESC28	F_langsethiae	0.81016	0.02515	507	2.02161
FIESC28	F_longipes	0.42767	0.00625		FIESC28	F_longipes	0.91313	0.02904	508	2.13513
FIESC28	F_miscanthi	0.61976	0.00854		FIESC28	F_miscanthi	1.45039	0.05363	509	2.34024
FIESC28	F_nygamai	0.62882	0.00869		FIESC28	F_nygamai	1.46972	0.05428	510	2.33727
FIESC28	F_oxysporum_Fol4287	0.59867	0.00827		FIESC28	F_oxysporum_Fol4287	1.4365	0.05262	511	2.39949
FIESC28	F_oxysporum_FOSC3a	0.59382	0.0082		FIESC28	F_oxysporum_FOSC3a	1.44024	0.05299	512	2.42538
FIESC28	F_poae	0.41863	0.00611		FIESC28	F_poae	0.87151	0.02738	513	2.08181
FIESC28	F_proliferatum	0.6418	0.00882		FIESC28	F_proliferatum	1.51339	0.05723	514	2.35804
FIESC28	F_pseudograminearum	0.41601	0.00609		FIESC28	F_pseudograminearum	0.80967	0.02507	515	1.94628
FIESC28	F_scirpi	0.11081	0		FIESC28	F_scirpi	0.1669	0.00701	516	1.50618
FIESC28	F_solani	0.75968	0.01035		FIESC28	F_solani	1.92461	0.08889	517	2.53345
FIESC28	F_sporotrichioides	0.40273	0.00594		FIESC28	F_sporotrichioides	0.79818	0.02475	518	1.98192
FIESC28	F_temperatum	0.6372	0.00877		FIESC28	F_temperatum	1.54605	0.05919	519	2.42632
FIESC28	F_torreyae	0.55909	0.00777		FIESC28	F_torreyae	1.13763	0.03787	520	2.03479
FIESC28	F_udum	0.62459	0.0086		FIESC28	F_udum	1.47814	0.05496	521	2.36658
FIESC28	F_venenatum	0.40534	0.00597		FIESC28	F_venenatum	0.83553	0.0261	522	2.06131
FIESC28	F_verticillioides	0.64568	0.00887		FIESC28	F_verticillioides	1.48697	0.05521	523	2.30295
FIESC28	FIESC12	0.10819	0.00238		FIESC28	FIESC12	0.17341	0.00718	524	1.60283
FIESC28	FIESC14	0.10506	0.00234		FIESC28	FIESC14	0.16277	0.00691	525	1.54931
FIESC28	FIESC15	0.06806	0.0019		FIESC28	FIESC15	0.06974	0.00354	526	1.02468
FIESC28	FIESC23	0.07244	0.00195		FIESC28	FIESC23	0.06808	0.00412	527	0.939812
FIESC28	FIESC25	0.0809	0.0021		FIESC28	FIESC25	0.07803	0.00447	528	0.964524
FIESC29	F_acuminatum	0.57779	0.00802		FIESC29	F_acuminatum	1.36461	0.04836	529	2.36178
FIESC29	F_avenaceum	0.57301	0.00797		FIESC29	F_avenaceum	1.34655	0.04721	530	2.34996
FIESC29	F_aywerte	0.36672	0.00553		FIESC29	F_aywerte	0.75381	0.02331	531	2.05555
FIESC29	F_beomiforme	0.63609	0.0088		FIESC29	beomiforme	1.43881	0.05276	532	2.26196
FIESC29	F_camptoceras	0.13241	0.00276		FIESC29	F_camptoceras	0.20962	0.00811	533	1.58311
FIESC29	F_circinatum	0.63439	0.00876		FIESC29	F_circinatum	1.51439	0.05709	534	2.38716
FIESC29	F_culmorum	0.3999	0.00589		FIESC29	F_culmorum	0.81243	0.02511	535	2.03158
FIESC29	F_fujikuroi	0.63699	0.0088		FIESC29	F_fujikuroi	1.46442	0.05404	536	2.29897
FIESC29	F_gaditjirrii	0.62272	0.00862		FIESC29	F_gaditjirrii	1.42644	0.05276	537	2.29066
FIESC29	F_graminearum	0.40506	0.00596		FIESC29	F_graminearum	0.81982	0.02534	538	2.02395
FIESC29	F_langsethiae	0.39635	0.00586		FIESC29	F_langsethiae	0.78645	0.02434	539	1.98423
FIESC29	F_longipes	0.42309	0.00618		FIESC29	F_longipes	0.91976	0.0293	540	2.17391
FIESC29	F_miscanthi	0.61993	0.00857		FIESC29	F_miscanthi	1.41895	0.05185	541	2.28889
FIESC29	F_nygamai	0.62646	0.00865		FIESC29	F_nygamai	1.42813	0.05166	542	2.27968
FIESC29	F_oxysporum_Fol4287	0.59398	0.00824		FIESC29	F_oxysporum_Fol4287	1.4119	0.05101	543	2.37702
FIESC29	F_oxysporum_FOSC3a	0.59038	0.00819		FIESC29	F_oxysporum_FOSC3a	1.41411	0.05161	544	2.39525
FIESC29	F_poae	0.41489	0.00608		FIESC29	F_poae	0.85807	0.02686	545	2.06819
FIESC29	F_proliferatum	0.63832	0.00886		FIESC29	F_proliferatum	1.4651	0.05432	546	2.29524
FIESC29	F_pseudograminearum	0.41026	0.00602		FIESC29	F_pseudograminearum	0.80833	0.02509	547	1.97029
FIESC29	F_scirpi	0.10793	0.00241		FIESC29	F_scirpi	0.15753	0.00677	548	1.45956
FIESC29	F_solani	0.75687	0.0103		FIESC29	F_solani	1.95913	0.09167	549	2.58846
FIESC29	F_sporotrichioides	0.39741	0.00588		FIESC29	F_sporotrichioides	0.77514	0.02388	550	1.95048
FIESC29	F_temperatum	0.63604	0.00882		FIESC29	F_temperatum	1.52789	0.0581	551	2.40219
FIESC29	F_torreyae	0.55085	0.00769		FIESC29	F_torreyae	1.15279	0.03865	552	2.09275
FIESC29	F_udum	0.62474	0.00862		FIESC29	F_udum	1.44604	0.05348	553	2.31463
FIESC29	F_venenatum	0.40074	0.00591		FIESC29	F_venenatum	0.8154	0.02534	554	2.03474
FIESC29	F_verticillioides	0.64526	0.00892		FIESC29	F_verticillioides	1.44749	0.05318	555	2.24327
FIESC29	FIESC12	0.10379	0.00237		FIESC29	FIESC12	0.16603	0.00699	556	1.59967
FIESC29	FIESC14	0.10075	0.0023		FIESC29	FIESC14	0.15731	0.00675	557	1.56139
FIESC29	FIESC15	0.09469	0		FIESC29	FIESC15	0.12535	0.0059	558	1.32379
FIESC29	FIESC23	0.09538	0.00222		FIESC29	FIESC23	0.12792	0.00596	559	1.34116
FIESC29	FIESC25	0.09918	0.00225		FIESC29	FIESC25	0.13452	0.00615	560	1.35632
FIESC29	FIESC28	0.09407	0.00218		FIESC29	FIESC28	0.11838	0.00569	561	1.25842
FIESC33_10395	F_acuminatum	0.57853	0.00805		FIESC33_10395	F_acuminatum	1.38194	0.0498	562	2.38871
FIESC33_10395	F_avenaceum	0.57797	0.00803		FIESC33_10395	F_avenaceum	1.34828	0.04775	563	2.33279
FIESC33_10395	F_aywerte	0.36264	0.00549		FIESC33_10395	F_aywerte	0.73941	0.0229	564	2.03896
FIESC33_10395	F_beomiforme	0.62956	0.00872		FIESC33_10395	beomiforme	1.41271	0.05135	565	2.24396
FIESC33_10395	F_camptoceras	0.12128	0.00261		FIESC33_10395	F_camptoceras	0.18132	0.00738	566	1.49505
FIESC33_10395	F_circinatum	0.63695	0.00878		FIESC33_10395	F_circinatum	1.51618	0.05778	567	2.38038
FIESC33_10395	F_culmorum	0.39866	0.00589		FIESC33_10395	F_culmorum	0.81364	0.02517	568	2.04094
FIESC33_10395	F_fujikuroi	0.635	0.00877		FIESC33_10395	F_fujikuroi	1.49732	0.05652	569	2.35798
FIESC33_10395	F_gaditjirrii	0.62528	0.00862		FIESC33_10395	F_gaditjirrii	1.44818	0.05385	570	2.31605
FIESC33_10395	F_graminearum	0.39997	0.0059		FIESC33_10395	F_graminearum	0.81051	0.0251	571	2.02643
FIESC33_10395	F_langsethiae	0.39032	0.00579		FIESC33_10395	F_langsethiae	0.77844	0.02406	572	1.99436
FIESC33_10395	F_longipes	0.42318	0.00618		FIESC33_10395	F_longipes	0.88381	0.02797	573	2.0885
FIESC33_10395	F_miscanthi	0.61659	0.00852		FIESC33_10395	F_miscanthi	1.45037	0.05397	574	2.35224
FIESC33_10395	F_nygamai	0.625	0.00863		FIESC33_10395	F_nygamai	1.46869	0.05432	575	2.3499
FIESC33_10395	F_oxysporum_Fol4287	0.59548	0.00827		FIESC33_10395	F_oxysporum_Fol4287	1.44559	0.05368	576	2.4276
FIESC33_10395	F_oxysporum_FOSC3a	0.59223	0.00822		FIESC33_10395	F_oxysporum_FOSC3a	1.4455	0.05333	577	2.44077
FIESC33_10395	F_poae	0.41278	0.00604		FIESC33_10395	F_poae	0.84359	0.02648	578	2.04368
FIESC33_10395	F_proliferatum	0.63607	0.00878		FIESC33_10395	F_proliferatum	1.49835	0.05654	579	2.35564
FIESC33_10395	F_pseudograminearum	0.40693	0.006		FIESC33_10395	F_pseudograminearum	0.81018	0.02529	580	1.99096
FIESC33_10395	F_scirpi	0.05975	0.00169		FIESC33_10395	F_scirpi	0.0735	0.0043	581	1.23013
FIESC33_10395	F_solani	0.75706	0.01031		FIESC33_10395	F_solani	2.00502	0.09548	582	2.64843
FIESC33_10395	F_sporotrichioides	0.39173	0.00581		FIESC33_10395	F_sporotrichioides	0.76976	0.02381	583	1.96503
FIESC33_10395	F_temperatum	0.63565	0.00879		FIESC33_10395	F_temperatum	1.52484	0.05843	584	2.39887
FIESC33_10395	F_torreyae	0.54835	0.00768		FIESC33_10395	F_torreyae	1.13069	0.03795	585	2.06199
FIESC33_10395	F_udum	0.62313	0.00862		FIESC33_10395	F_udum	1.46632	0.05507	586	2.35315
FIESC33_10395	F_venenatum	0.3965	0.00586		FIESC33_10395	F_venenatum	0.78898	0.02451	587	1.98986
FIESC33_10395	F_verticillioides	0.641	0.00885		FIESC33_10395	F_verticillioides	1.47513	0.05489	588	2.30129
FIESC33_10395	FIESC12	0.06765	0.00183		FIESC33_10395	FIESC12	0.07504	0.00436	589	1.10924
FIESC33_10395	FIESC14	0.07956	0.00196		FIESC33_10395	FIESC14	0.09255	0.00493	590	1.16327
FIESC33_10395	FIESC15	0.11154	0.00235		FIESC33_10395	FIESC15	0.18822	0.00756	591	1.68747
FIESC33_10395	FIESC23	0.10925	0.0024		FIESC33_10395	FIESC23	0.19151	0.00763	592	1.75295
FIESC33_10395	FIESC25	0.11454	0.00248		FIESC33_10395	FIESC25	0.19695	0.00778	593	1.71949
FIESC33_10395	FIESC28	0.11044	0.00235		FIESC33_10395	FIESC28	0.17963	0.00733	594	1.62649
FIESC33_10395	FIESC29	0.10579	0.00235		FIESC33_10395	FIESC29	0.17339	0.00717	595	1.639
FIESC33_11401	F_acuminatum	0.57752	0.00803		FIESC33_11401	F_acuminatum	1.40255	0.05105	596	2.42857
FIESC33_11401	F_avenaceum	0.57403	0.00796		FIESC33_11401	F_avenaceum	1.37032	0.04881	597	2.38719
FIESC33_11401	F_aywerte	0.36391	0.00549		FIESC33_11401	F_aywerte	0.76044	0.02353	598	2.08964
FIESC33_11401	F_beomiforme	0.63067	0.00873		FIESC33_11401	beomiforme	1.43034	0.0517	599	2.26797
FIESC33_11401	F_camptoceras	0.12292	0.0026		FIESC33_11401	F_camptoceras	0.19097	0.00762	600	1.55361
FIESC33_11401	F_circinatum	0.63963	0.00882		FIESC33_11401	F_circinatum	1.51357	0.057	601	2.36632
FIESC33_11401	F_culmorum	0.40146	0.00593		FIESC33_11401	F_culmorum	0.81738	0.02526	602	2.03602
FIESC33_11401	F_fujikuroi	0.63865	0.00882		FIESC33_11401	F_fujikuroi	1.49463	0.05611	603	2.3403
FIESC33_11401	F_gaditjirrii	0.62665	0.00867		FIESC33_11401	F_gaditjirrii	1.45143	0.05366	604	2.31617
FIESC33_11401	F_graminearum	0.40335	0.00594		FIESC33_11401	F_graminearum	0.81166	0.02515	605	2.0123
FIESC33_11401	F_langsethiae	0.39021	0.00579		FIESC33_11401	F_langsethiae	0.78636	0.02436	606	2.01522
FIESC33_11401	F_longipes	0.42268	0.00621		FIESC33_11401	F_longipes	0.89094	0.02838	607	2.10784
FIESC33_11401	F_miscanthi	0.62103	0.00858		FIESC33_11401	F_miscanthi	1.43049	0.05243	608	2.30342
FIESC33_11401	F_nygamai	0.62749	0.00866		FIESC33_11401	F_nygamai	1.44737	0.05281	609	2.3066
FIESC33_11401	F_oxysporum_Fol4287	0.59848	0.0083		FIESC33_11401	F_oxysporum_Fol4287	1.43466	0.05281	610	2.39717
FIESC33_11401	F_oxysporum_FOSC3a	0.59543	0.00825		FIESC33_11401	F_oxysporum_FOSC3a	1.43305	0.05224	611	2.40675
FIESC33_11401	F_poae	0.41468	0.00609		FIESC33_11401	F_poae	0.85359	0.02671	612	2.05843
FIESC33_11401	F_proliferatum	0.63943	0.00883		FIESC33_11401	F_proliferatum	1.50179	0.05678	613	2.34864
FIESC33_11401	F_pseudograminearum	0.40869	0.006		FIESC33_11401	F_pseudograminearum	0.82515	0.02565	614	2.01901
FIESC33_11401	F_scirpi	0.06305	0.00173		FIESC33_11401	F_scirpi	0.07788	0.00448	615	1.23521
FIESC33_11401	F_solani	0.75439	0.01027		FIESC33_11401	F_solani	2.00258	0.0973	616	2.65457
FIESC33_11401	F_sporotrichioides	0.39092	0.0058		FIESC33_11401	F_sporotrichioides	0.78045	0.02412	617	1.99644
FIESC33_11401	F_temperatum	0.63821	0.0088		FIESC33_11401	F_temperatum	1.52432	0.05829	618	2.38843
FIESC33_11401	F_torreyae	0.55115	0.0077		FIESC33_11401	F_torreyae	1.14166	0.0384	619	2.07141
FIESC33_11401	F_udum	0.62671	0.00866		FIESC33_11401	F_udum	1.47386	0.05487	620	2.35174
FIESC33_11401	F_venenatum	0.39694	0.00587		FIESC33_11401	F_venenatum	0.79823	0.02474	621	2.01096
FIESC33_11401	F_verticillioides	0.64574	0.00889		FIESC33_11401	F_verticillioides	1.47118	0.05408	622	2.27829
FIESC33_11401	FIESC12	0.06914	0.00197		FIESC33_11401	FIESC12	0.08094	0.00457	623	1.17067
FIESC33_11401	FIESC14	0.08221	0.00206		FIESC33_11401	FIESC14	0.10044	0.00517	624	1.22175
FIESC33_11401	FIESC15	0.11458	0		FIESC33_11401	FIESC15	0.19524	0.00774	625	1.70396
FIESC33_11401	FIESC23	0.11384	0.00245		FIESC33_11401	FIESC23	0.19665	0.00777	626	1.72742
FIESC33_11401	FIESC25	0.11854	0.00254		FIESC33_11401	FIESC25	0.20209	0.00791	627	1.70483
FIESC33_11401	FIESC28	0.11454	0.00242		FIESC33_11401	FIESC28	0.18637	0.00751	628	1.62712
FIESC33_11401	FIESC29	0.11004	0.00241		FIESC33_11401	FIESC29	0.17971	0.00734	629	1.63313
FIESC33_11401	FIESC33_10395	0.03729	0.00137		FIESC33_11401	FIESC33_10395	0.06394	0.00404	630	1.71467
FIESC5_11348	F_acuminatum	0.57248	0.00794		FIESC5_11348	F_acuminatum	1.37493	0.04952	631	2.40171
FIESC5_11348	F_avenaceum	0.57084	0.00793		FIESC5_11348	F_avenaceum	1.3616	0.04817	632	2.38526
FIESC5_11348	F_aywerte	0.35911	0.00543		FIESC5_11348	F_aywerte	0.75324	0.02328	633	2.09752
FIESC5_11348	F_beomiforme	0.62515	0.00863		FIESC5_11348	beomiforme	1.39699	0.05049	634	2.23465
FIESC5_11348	F_camptoceras	0.11622	0.00254		FIESC5_11348	F_camptoceras	0.18499	0.00746	635	1.59172
FIESC5_11348	F_circinatum	0.63475	0.00881		FIESC5_11348	F_circinatum	1.48225	0.05553	636	2.33517
FIESC5_11348	F_culmorum	0.39542	0.00586		FIESC5_11348	F_culmorum	0.81409	0.02516	637	2.0588
FIESC5_11348	F_fujikuroi	0.63423	0.00876		FIESC5_11348	F_fujikuroi	1.43852	0.05287	638	2.26814
FIESC5_11348	F_gaditjirrii	0.62412	0.00863		FIESC5_11348	F_gaditjirrii	1.4148	0.05172	639	2.26687
FIESC5_11348	F_graminearum	0.39892	0.00589		FIESC5_11348	F_graminearum	0.814	0.02511	640	2.04051
FIESC5_11348	F_langsethiae	0.38679	0.00576		FIESC5_11348	F_langsethiae	0.77034	0.02376	641	1.99162
FIESC5_11348	F_longipes	0.41774	0.00611		FIESC5_11348	F_longipes	0.88776	0.0281	642	2.12515
FIESC5_11348	F_miscanthi	0.61739	0.00855		FIESC5_11348	F_miscanthi	1.40277	0.05104	643	2.2721
FIESC5_11348	F_nygamai	0.62596	0.00865		FIESC5_11348	F_nygamai	1.39694	0.05034	644	2.23168
FIESC5_11348	F_oxysporum_Fol4287	0.59318	0.00822		FIESC5_11348	F_oxysporum_Fol4287	1.39354	0.05014	645	2.34927
FIESC5_11348	F_oxysporum_FOSC3a	0.58907	0.00818		FIESC5_11348	F_oxysporum_FOSC3a	1.39653	0.05068	646	2.37074
FIESC5_11348	F_poae	0.41213	0.00606		FIESC5_11348	F_poae	0.84407	0.0264	647	2.04807
FIESC5_11348	F_proliferatum	0.63524	0.00876		FIESC5_11348	F_proliferatum	1.44246	0.05315	648	2.27073
FIESC5_11348	F_pseudograminearum	0.40251	0.00593		FIESC5_11348	F_pseudograminearum	0.81575	0.02522	649	2.02666
FIESC5_11348	F_scirpi	0.07645	0.00197		FIESC5_11348	F_scirpi	0.07978	0.00442	650	1.04356
FIESC5_11348	F_solani	0.75259	0.01025		FIESC5_11348	F_solani	1.96808	0.0937	651	2.61508
FIESC5_11348	F_sporotrichioides	0.3893	0.00578		FIESC5_11348	F_sporotrichioides	0.76294	0.02346	652	1.95977
FIESC5_11348	F_temperatum	0.63384	0.00874		FIESC5_11348	F_temperatum	1.50078	0.05707	653	2.36776
FIESC5_11348	F_torreyae	0.54779	0.00763		FIESC5_11348	F_torreyae	1.1372	0.03809	654	2.07598
FIESC5_11348	F_udum	0.62322	0.0086		FIESC5_11348	F_udum	1.41577	0.05149	655	2.2717
FIESC5_11348	F_venenatum	0.39495	0.00584		FIESC5_11348	F_venenatum	0.79796	0.0247	656	2.02041
FIESC5_11348	F_verticillioides	0.64262	0.00888		FIESC5_11348	F_verticillioides	1.43266	0.05229	657	2.2294
FIESC5_11348	FIESC12	0.07277	0.00192		FIESC5_11348	FIESC12	0.08364	0.00467	658	1.14937
FIESC5_11348	FIESC14	0.07212	0.00186		FIESC5_11348	FIESC14	0.09808	0.00511	659	1.35996
FIESC5_11348	FIESC15	0.11028	0.00239		FIESC5_11348	FIESC15	0.18378	0.00746	660	1.66649
FIESC5_11348	FIESC23	0.10824	0.00239		FIESC5_11348	FIESC23	0.18748	0.00754	661	1.73208
FIESC5_11348	FIESC25	0.11274	0.00303		FIESC5_11348	FIESC25	0.1902	0.00762	662	1.68707
FIESC5_11348	FIESC28	0.11009	0.0024		FIESC5_11348	FIESC28	0.17786	0.00729	663	1.61559
FIESC5_11348	FIESC29	0.10693	0.0024		FIESC5_11348	FIESC29	0.17071	0.00711	664	1.59646
FIESC5_11348	FIESC33_10395	0.0794	0.00205		FIESC5_11348	FIESC33_10395	0.08977	0.00485	665	1.1306
FIESC5_11348	FIESC33_11401	0.08192	0.0021		FIESC5_11348	FIESC33_11401	0.09689	0.00507	666	1.18274
FIESC5_CS3069	F_acuminatum	0.57588	0.00801		FIESC5_CS3069	F_acuminatum	1.37111	0.04901	667	2.3809
FIESC5_CS3069	F_avenaceum	0.57535	0.00804		FIESC5_CS3069	F_avenaceum	1.35597	0.04793	668	2.35677
FIESC5_CS3069	F_aywerte	0.36118	0.00547		FIESC5_CS3069	F_aywerte	0.75063	0.02318	669	2.07827
FIESC5_CS3069	F_beomiforme	0.62953	0.00872		FIESC5_CS3069	beomiforme	1.40089	0.05059	670	2.2253
FIESC5_CS3069	F_camptoceras	0.11753	0.0025		FIESC5_CS3069	F_camptoceras	0.18361	0.00744	671	1.56224
FIESC5_CS3069	F_circinatum	0.63924	0.00882		FIESC5_CS3069	F_circinatum	1.49036	0.0559	672	2.33146
FIESC5_CS3069	F_culmorum	0.39783	0.00587		FIESC5_CS3069	F_culmorum	0.8098	0.02491	673	2.03554
FIESC5_CS3069	F_fujikuroi	0.63808	0.00881		FIESC5_CS3069	F_fujikuroi	1.44987	0.05363	674	2.27224
FIESC5_CS3069	F_gaditjirrii	0.62713	0.00865		FIESC5_CS3069	F_gaditjirrii	1.42972	0.05266	675	2.27978
FIESC5_CS3069	F_graminearum	0.40056	0.0059		FIESC5_CS3069	F_graminearum	0.8133	0.02504	676	2.03041
FIESC5_CS3069	F_langsethiae	0.38719	0.00577		FIESC5_CS3069	F_langsethiae	0.7629	0.02346	677	1.97035
FIESC5_CS3069	F_longipes	0.4204	0.00614		FIESC5_CS3069	F_longipes	0.88583	0.02799	678	2.10711
FIESC5_CS3069	F_miscanthi	0.61885	0.00853		FIESC5_CS3069	F_miscanthi	1.41946	0.05199	679	2.29371
FIESC5_CS3069	F_nygamai	0.6275	0.00867		FIESC5_CS3069	F_nygamai	1.41533	0.05139	680	2.25551
FIESC5_CS3069	F_oxysporum_Fol4287	0.59698	0.00826		FIESC5_CS3069	F_oxysporum_Fol4287	1.40524	0.05114	681	2.35391
FIESC5_CS3069	F_oxysporum_FOSC3a	0.59314	0.00824		FIESC5_CS3069	F_oxysporum_FOSC3a	1.40628	0.05108	682	2.37091
FIESC5_CS3069	F_poae	0.41533	0.00608		FIESC5_CS3069	F_poae	0.83288	0.02587	683	2.00535
FIESC5_CS3069	F_proliferatum	0.64007	0.00886		FIESC5_CS3069	F_proliferatum	1.45259	0.05435	684	2.26942
FIESC5_CS3069	F_pseudograminearum	0.40466	0.00595		FIESC5_CS3069	F_pseudograminearum	0.81242	0.02514	685	2.00766
FIESC5_CS3069	F_scirpi	0.07811	0		FIESC5_CS3069	F_scirpi	0.07879	0.00439	686	1.00871
FIESC5_CS3069	F_solani	0.75367	0.01026		FIESC5_CS3069	F_solani	1.97755	0.09306	687	2.62389
FIESC5_CS3069	F_sporotrichioides	0.38963	0.00578		FIESC5_CS3069	F_sporotrichioides	0.75513	0.02321	688	1.93807
FIESC5_CS3069	F_temperatum	0.63924	0.00882		FIESC5_CS3069	F_temperatum	1.50399	0.05716	689	2.35278
FIESC5_CS3069	F_torreyae	0.55286	0.00772		FIESC5_CS3069	F_torreyae	1.12265	0.0375	690	2.03062
FIESC5_CS3069	F_udum	0.62722	0.00867		FIESC5_CS3069	F_udum	1.43059	0.0524	691	2.28084
FIESC5_CS3069	F_venenatum	0.39878	0.00589		FIESC5_CS3069	F_venenatum	0.79135	0.02443	692	1.98443
FIESC5_CS3069	F_verticillioides	0.64642	0.00895		FIESC5_CS3069	F_verticillioides	1.44547	0.05286	693	2.23612
FIESC5_CS3069	FIESC12	0.07481	0		FIESC5_CS3069	FIESC12	0.08458	0.00471	694	1.1306
FIESC5_CS3069	FIESC14	0.07361	0.00193		FIESC5_CS3069	FIESC14	0.09778	0.00509	695	1.32835
FIESC5_CS3069	FIESC15	0.11042	0.00237		FIESC5_CS3069	FIESC15	0.18202	0.00741	696	1.64843
FIESC5_CS3069	FIESC23	0.10913	0.00239		FIESC5_CS3069	FIESC23	0.18482	0.00747	697	1.69358
FIESC5_CS3069	FIESC25	0.11312	0.00247		FIESC5_CS3069	FIESC25	0.18753	0.00755	698	1.6578
FIESC5_CS3069	FIESC28	0.10982	0.00244		FIESC5_CS3069	FIESC28	0.17259	0.00715	699	1.57157
FIESC5_CS3069	FIESC29	0.10681	0.00237		FIESC5_CS3069	FIESC29	0.1664	0.00701	700	1.55791
FIESC5_CS3069	FIESC33_10395	0.08127	0.00214		FIESC5_CS3069	FIESC33_10395	0.09019	0.00487	701	1.10976
FIESC5_CS3069	FIESC33_11401	0.08268	0.0021		FIESC5_CS3069	FIESC33_11401	0.09794	0.00511	702	1.18457
FIESC5_CS3069	FIESC5_11348	0.01978	0.00097		FIESC5_CS3069	FIESC5_11348	0.03894	0.0031	703	1.96866

## Sheet: NRPS3_no_F.solani
		30HK					NRPS3
TAXON_1	TAXON_2	dS	SE_dS		TAXON_1	TAXON_2	dS	SE_dS	Comparison	dS NRPS3/HK
F_avenaceum	F_acuminatum	0.10094	0.00236		F_avenaceum	F_acuminatum	0.16584	0.01003	1	1.64296
F_aywerte	F_acuminatum	0.55549	0.00779		F_aywerte	F_acuminatum	1.42558	0.07498	2	2.56635
F_aywerte	F_avenaceum	0.56031	0.00783		F_aywerte	F_avenaceum	1.43303	0.0751	3	2.55757
F_beomiforme	F_acuminatum	0.59793	0.00831		F_beomiforme	F_acuminatum	1.33148	0.06699	4	2.22682
F_beomiforme	F_avenaceum	0.59978	0.00835		F_beomiforme	F_avenaceum	1.37292	0.06956	5	2.28904
F_beomiforme	F_aywerte	0.62083	0.00862		F_beomiforme	F_aywerte	1.45831	0.07679	6	2.34897
F_camptoceras	F_acuminatum	0.5875	0.00816		F_camptoceras	F_acuminatum	2.42749	0.22403	7	4.1319
F_camptoceras	F_avenaceum	0.58383	0.00812		F_camptoceras	F_avenaceum	2.47111	0.23916	8	4.23258
F_camptoceras	F_aywerte	0.37295	0.00559		F_camptoceras	F_aywerte	1.51247	0.08126	9	4.05542
F_camptoceras	F_beomiforme	0.64369	0.00887		F_camptoceras	F_beomiforme	1.85149	0.12021	10	2.87637
F_circinatum	F_acuminatum	0.60046	0.00835		F_circinatum	F_acuminatum	1.36995	0.06962	11	2.2815
F_circinatum	F_avenaceum	0.59921	0.00833		F_circinatum	F_avenaceum	1.44404	0.07448	12	2.40991
F_circinatum	F_aywerte	0.63915	0.00889		F_circinatum	F_aywerte	1.44504	0.07573	13	2.26088
F_circinatum	F_beomiforme	0.40224	0.00596		F_circinatum	F_beomiforme	0.77932	0.03424	14	1.93745
F_circinatum	F_camptoceras	0.65093	0.00898		F_circinatum	F_camptoceras	1.93559	0.1303	15	2.97358
F_culmorum	F_acuminatum	0.58544	0.00811		F_culmorum	F_acuminatum	1.39025	0.07229	16	2.37471
F_culmorum	F_avenaceum	0.58264	0.00808		F_culmorum	F_avenaceum	1.39714	0.07247	17	2.39795
F_culmorum	F_aywerte	0.35264	0.00536		F_culmorum	F_aywerte	0.60702	0.02718	18	1.72136
F_culmorum	F_beomiforme	0.66537	0.00919		F_culmorum	F_beomiforme	1.45456	0.07714	19	2.18609
F_culmorum	F_camptoceras	0.40667	0.00598		F_culmorum	F_camptoceras	1.43637	0.07539	20	3.53203
F_culmorum	F_circinatum	0.67305	0.00932		F_culmorum	F_circinatum	1.34112	0.06771	21	1.9926
F_fujikuroi	F_acuminatum	0.60053	0.00834		F_fujikuroi	F_acuminatum	1.32881	0.06652	22	2.21273
F_fujikuroi	F_avenaceum	0.60166	0.00834		F_fujikuroi	F_avenaceum	1.46694	0.07647	23	2.43815
F_fujikuroi	F_aywerte	0.62851	0.00875		F_fujikuroi	F_aywerte	1.42957	0.07498	24	2.27454
F_fujikuroi	F_beomiforme	0.39962	0.00596		F_fujikuroi	F_beomiforme	0.78717	0.03477	25	1.9698
F_fujikuroi	F_camptoceras	0.65315	0.00903		F_fujikuroi	F_camptoceras	1.93266	0.13216	26	2.95898
F_fujikuroi	F_circinatum	0.13726	0.00286		F_fujikuroi	F_circinatum	0.31688	0.01585	27	2.30861
F_fujikuroi	F_culmorum	0.66713	0.00923		F_fujikuroi	F_culmorum	1.3405	0.06791	28	2.00935
F_gaditjirrii	F_acuminatum	0.6061	0.00844		F_gaditjirri	F_acuminatum	1.37041	0.06998	29	2.26103
F_gaditjirrii	F_avenaceum	0.59653	0.0083		F_gaditjirri	F_avenaceum	1.40137	0.07132	30	2.3492
F_gaditjirrii	F_aywerte	0.62499	0.0087		F_gaditjirri	F_aywerte	1.48584	0.07935	31	2.37738
F_gaditjirrii	F_beomiforme	0.39094	0.0058		F_gaditjirri	F_beomiforme	0.77739	0.03428	32	1.98851
F_gaditjirrii	F_camptoceras	0.64186	0.00888		F_gaditjirri	F_camptoceras	1.89559	0.12435	33	2.95328
F_gaditjirrii	F_circinatum	0.16965	0.00326		F_gaditjirri	F_circinatum	0.35067	0.01714	34	2.06702
F_gaditjirrii	F_culmorum	0.66021	0.00915		F_gaditjirri	F_culmorum	1.41145	0.07332	35	2.13788
F_gaditjirrii	F_fujikuroi	0.16477	0.0032		F_gaditjirri	F_fujikuroi	0.3557	0.01737	36	2.15877
F_graminearum	F_acuminatum	0.58744	0.0082		F_graminearum	F_acuminatum	1.42395	0.07521	37	2.42399
F_graminearum	F_avenaceum	0.58628	0.00815		F_graminearum	F_avenaceum	1.42658	0.07482	38	2.43327
F_graminearum	F_aywerte	0.35416	0.00539		F_graminearum	F_aywerte	0.59309	0.02646	39	1.67464
F_graminearum	F_beomiforme	0.66981	0.00929		F_graminearum	F_beomiforme	1.5003	0.08086	40	2.23989
F_graminearum	F_camptoceras	0.40885	0.006		F_graminearum	F_camptoceras	1.46838	0.07823	41	3.59149
F_graminearum	F_circinatum	0.67198	0.00927		F_graminearum	F_circinatum	1.37578	0.07078	42	2.04735
F_graminearum	F_culmorum	0.03401	0.00127		F_graminearum	F_culmorum	0.13773	0.0092	43	4.04969
F_graminearum	F_fujikuroi	0.66863	0.00924		F_graminearum	F_fujikuroi	1.39509	0.07211	44	2.08649
F_graminearum	F_gaditjirrii	0.6602	0.00913		F_graminearum	F_gaditjirri	1.46792	0.0787	45	2.22345
F_langsethiae	F_acuminatum	0.57369	0.00801		F_langsethiae	F_acuminatum	1.41864	0.07455	46	2.47283
F_langsethiae	F_avenaceum	0.57893	0.00803		F_langsethiae	F_avenaceum	1.42747	0.07512	47	2.4657
F_langsethiae	F_aywerte	0.34218	0.00525		F_langsethiae	F_aywerte	0.54804	0.02472	48	1.60161
F_langsethiae	F_beomiforme	0.65121	0.00908		F_langsethiae	F_beomiforme	1.50484	0.08141	49	2.31084
F_langsethiae	F_camptoceras	0.3987	0.0059		F_langsethiae	F_camptoceras	1.52605	0.08311	50	3.82756
F_langsethiae	F_circinatum	0.66008	0.00916		F_langsethiae	F_circinatum	1.48495	0.07924	51	2.24965
F_langsethiae	F_culmorum	0.21845	0.0038		F_langsethiae	F_culmorum	0.33212	0.01638	52	1.52035
F_langsethiae	F_fujikuroi	0.64892	0.00901		F_langsethiae	F_fujikuroi	1.42158	0.07406	53	2.19069
F_langsethiae	F_gaditjirrii	0.64591	0.00896		F_langsethiae	F_gaditjirri	1.47479	0.0788	54	2.28327
F_langsethiae	F_graminearum	0.22057	0.00384		F_langsethiae	F_graminearum	0.34419	0.01684	55	1.56046
F_longipes	F_acuminatum	0.60806	0.00842		F_longipes	F_acuminatum	1.48524	0.07964	56	2.44259
F_longipes	F_avenaceum	0.61292	0.00849		F_longipes	F_avenaceum	1.45998	0.07671	57	2.38201
F_longipes	F_aywerte	0.37905	0.00574		F_longipes	F_aywerte	0.64872	0.02898	58	1.71144
F_longipes	F_beomiforme	0.69232	0.00961		F_longipes	F_beomiforme	1.51818	0.08237	59	2.19289
F_longipes	F_camptoceras	0.42623	0.00622		F_longipes	F_camptoceras	1.68095	0.09692	60	3.94376
F_longipes	F_circinatum	0.68772	0.00957		F_longipes	F_circinatum	1.51679	0.08292	61	2.20553
F_longipes	F_culmorum	0.33521	0.00517		F_longipes	F_culmorum	0.57468	0.02593	62	1.71439
F_longipes	F_fujikuroi	0.68937	0.00954		F_longipes	F_fujikuroi	1.44955	0.07712	63	2.10272
F_longipes	F_gaditjirrii	0.67787	0.00941		F_longipes	F_gaditjirri	1.49516	0.08015	64	2.20567
F_longipes	F_graminearum	0.33706	0.0052		F_longipes	F_graminearum	0.58781	0.02654	65	1.74393
F_longipes	F_langsethiae	0.33251	0.00515		F_longipes	F_langsethiae	0.49679	0.02288	66	1.49406
F_miscanthi	F_acuminatum	0.59766	0.00831		F_miscanthi	F_acuminatum	1.33822	0.06721	67	2.2391
F_miscanthi	F_avenaceum	0.59096	0.00823		F_miscanthi	F_avenaceum	1.40755	0.07177	68	2.3818
F_miscanthi	F_aywerte	0.61576	0.00856		F_miscanthi	F_aywerte	1.52108	0.08248	69	2.47025
F_miscanthi	F_beomiforme	0.38633	0.00574		F_miscanthi	F_beomiforme	0.77183	0.03395	70	1.99785
F_miscanthi	F_camptoceras	0.63289	0.00874		F_miscanthi	F_camptoceras	1.83961	0.11837	71	2.90668
F_miscanthi	F_circinatum	0.1654	0.0032		F_miscanthi	F_circinatum	0.33878	0.01669	72	2.04825
F_miscanthi	F_culmorum	0.64788	0.00894		F_miscanthi	F_culmorum	1.36953	0.0699	73	2.11386
F_miscanthi	F_fujikuroi	0.16131	0.00315		F_miscanthi	F_fujikuroi	0.34779	0.01705	74	2.15603
F_miscanthi	F_gaditjirrii	0.09745	0.00235		F_miscanthi	F_gaditjirri	0.17231	0.01056	75	1.76819
F_miscanthi	F_graminearum	0.65056	0.00902		F_miscanthi	F_graminearum	1.4233	0.07458	76	2.18781
F_miscanthi	F_langsethiae	0.63933	0.00888		F_miscanthi	F_langsethiae	1.44961	0.07695	77	2.26739
F_miscanthi	F_longipes	0.6716	0.00931		F_miscanthi	F_longipes	1.48205	0.07956	78	2.20675
F_nygamai	F_acuminatum	0.58805	0.00821		F_nygamai	F_acuminatum	1.36335	0.06914	79	2.31843
F_nygamai	F_avenaceum	0.58594	0.00814		F_nygamai	F_avenaceum	1.44916	0.07512	80	2.47322
F_nygamai	F_aywerte	0.62173	0.00863		F_nygamai	F_aywerte	1.4495	0.07675	81	2.3314
F_nygamai	F_beomiforme	0.39243	0.0058		F_nygamai	F_beomiforme	0.77681	0.0341	82	1.97949
F_nygamai	F_camptoceras	0.63905	0.00883		F_nygamai	F_camptoceras	1.81774	0.11648	83	2.84444
F_nygamai	F_circinatum	0.11928	0.00259		F_nygamai	F_circinatum	0.29768	0.01521	84	2.49564
F_nygamai	F_culmorum	0.65638	0.00908		F_nygamai	F_culmorum	1.35101	0.06875	85	2.05827
F_nygamai	F_fujikuroi	0.11983	0.00262		F_nygamai	F_fujikuroi	0.31815	0.01593	86	2.65501
F_nygamai	F_gaditjirrii	0.15498	0.00308		F_nygamai	F_gaditjirri	0.37047	0.01786	87	2.39044
F_nygamai	F_graminearum	0.65898	0.00913		F_nygamai	F_graminearum	1.37873	0.07099	88	2.09222
F_nygamai	F_langsethiae	0.64502	0.00896		F_nygamai	F_langsethiae	1.50486	0.08134	89	2.33304
F_nygamai	F_longipes	0.67625	0.00935		F_nygamai	F_longipes	1.53975	0.08496	90	2.27689
F_nygamai	F_miscanthi	0.15107	0.00304		F_nygamai	F_miscanthi	0.36607	0.01772	91	2.42318
F_oxysporum_Fol4287	F_acuminatum	0.56773	0.00792		F_oxysporum_Fol4287	F_acuminatum	1.43948	0.07558	92	2.5355
F_oxysporum_Fol4287	F_avenaceum	0.56319	0.00786		F_oxysporum_Fol4287	F_avenaceum	1.53547	0.08306	93	2.72638
F_oxysporum_Fol4287	F_aywerte	0.59633	0.00833		F_oxysporum_Fol4287	F_aywerte	1.51628	0.08201	94	2.54269
F_oxysporum_Fol4287	F_beomiforme	0.35129	0.00533		F_oxysporum_Fol4287	F_beomiforme	0.72918	0.03196	95	2.07572
F_oxysporum_Fol4287	F_camptoceras	0.60996	0.00845		F_oxysporum_Fol4287	F_camptoceras	1.76059	0.10748	96	2.8864
F_oxysporum_Fol4287	F_circinatum	0.12988	0.00276		F_oxysporum_Fol4287	F_circinatum	0.35594	0.01725	97	2.74053
F_oxysporum_Fol4287	F_culmorum	0.63401	0.00879		F_oxysporum_Fol4287	F_culmorum	1.39813	0.07211	98	2.20522
F_oxysporum_Fol4287	F_fujikuroi	0.12552	0.00271		F_oxysporum_Fol4287	F_fujikuroi	0.34568	0.0189	99	2.75398
F_oxysporum_Fol4287	F_gaditjirrii	0.11068	0.00252		F_oxysporum_Fol4287	F_gaditjirri	0.30009	0.01524	100	2.71133
F_oxysporum_Fol4287	F_graminearum	0.63502	0.0088		F_oxysporum_Fol4287	F_graminearum	1.44869	0.07634	101	2.28133
F_oxysporum_Fol4287	F_langsethiae	0.6197	0.00861		F_oxysporum_Fol4287	F_langsethiae	1.49618	0.08019	102	2.41436
F_oxysporum_Fol4287	F_longipes	0.65554	0.00907		F_oxysporum_Fol4287	F_longipes	1.59357	0.08968	103	2.43093
F_oxysporum_Fol4287	F_miscanthi	0.10492	0.00243		F_oxysporum_Fol4287	F_miscanthi	0.30725	0.01537	104	2.92842
F_oxysporum_Fol4287	F_nygamai	0.11282	0.00254		F_oxysporum_Fol4287	F_nygamai	0.3772	0.01796	105	3.34338
F_oxysporum_FOSC3a	F_acuminatum	0.57128	0.00799		F_oxysporum_FOSC3a	F_acuminatum	1.40832	0.07255	106	2.4652
F_oxysporum_FOSC3a	F_avenaceum	0.56613	0.00788		F_oxysporum_FOSC3a	F_avenaceum	1.47936	0.07764	107	2.61311
F_oxysporum_FOSC3a	F_aywerte	0.59379	0.0083		F_oxysporum_FOSC3a	F_aywerte	1.49805	0.07999	108	2.52286
F_oxysporum_FOSC3a	F_beomiforme	0.36039	0.00547		F_oxysporum_FOSC3a	F_beomiforme	0.69595	0.03054	109	1.9311
F_oxysporum_FOSC3a	F_camptoceras	0.60113	0.00832		F_oxysporum_FOSC3a	F_camptoceras	1.7687	0.10822	110	2.94229
F_oxysporum_FOSC3a	F_circinatum	0.13979	0.0029		F_oxysporum_FOSC3a	F_circinatum	0.32612	0.01625	111	2.33293
F_oxysporum_FOSC3a	F_culmorum	0.62425	0.00866		F_oxysporum_FOSC3a	F_culmorum	1.36362	0.06882	112	2.18441
F_oxysporum_FOSC3a	F_fujikuroi	0.13552	0.00283		F_oxysporum_FOSC3a	F_fujikuroi	0.31498	0.01584	113	2.32423
F_oxysporum_FOSC3a	F_gaditjirrii	0.12008	0.00264		F_oxysporum_FOSC3a	F_gaditjirri	0.27143	0.01423	114	2.26041
F_oxysporum_FOSC3a	F_graminearum	0.62584	0.00867		F_oxysporum_FOSC3a	F_graminearum	1.41069	0.07275	115	2.25407
F_oxysporum_FOSC3a	F_langsethiae	0.62183	0.00869		F_oxysporum_FOSC3a	F_langsethiae	1.47698	0.07785	116	2.37522
F_oxysporum_FOSC3a	F_longipes	0.64512	0.00892		F_oxysporum_FOSC3a	F_longipes	1.55438	0.08509	117	2.40944
F_oxysporum_FOSC3a	F_miscanthi	0.11415	0.00256		F_oxysporum_FOSC3a	F_miscanthi	0.27461	0.01431	118	2.40569
F_oxysporum_FOSC3a	F_nygamai	0.12432	0.00271		F_oxysporum_FOSC3a	F_nygamai	0.35203	0.01721	119	2.83164
F_oxysporum_FOSC3a	F_oxysporum_Fol4287	0.02161	0.00105		F_oxysporum_FOSC3a	F_oxysporum_Fol4287	0.04937	0	120	2.28459
F_poae	F_acuminatum	0.59191	0.00821		F_poae	F_acuminatum	1.49822	0.08197	121	2.53116
F_poae	F_avenaceum	0.59349	0.00823		F_poae	F_avenaceum	1.52083	0.08301	122	2.56252
F_poae	F_aywerte	0.36976	0.00557		F_poae	F_aywerte	0.78677	0.03548	123	2.12779
F_poae	F_beomiforme	0.67731	0.00938		F_poae	F_beomiforme	1.50523	0.08139	124	2.22236
F_poae	F_camptoceras	0.42267	0.00617		F_poae	F_camptoceras	1.48842	0.07982	125	3.52147
F_poae	F_circinatum	0.67814	0.00938		F_poae	F_circinatum	1.36911	0.07026	126	2.01892
F_poae	F_culmorum	0.24917	0.00417		F_poae	F_culmorum	0.50197	0.02276	127	2.01457
F_poae	F_fujikuroi	0.66955	0.00927		F_poae	F_fujikuroi	1.42306	0.07461	128	2.1254
F_poae	F_gaditjirrii	0.66884	0.00926		F_poae	F_gaditjirri	1.42676	0.0752	129	2.13319
F_poae	F_graminearum	0.2513	0.00421		F_poae	F_graminearum	0.51848	0.02326	130	2.06319
F_poae	F_langsethiae	0.22142	0.00386		F_poae	F_langsethiae	0.53535	0.02414	131	2.4178
F_poae	F_longipes	0.35107	0.00536		F_poae	F_longipes	0.71732	0.03222	132	2.04324
F_poae	F_miscanthi	0.66366	0.0092		F_poae	F_miscanthi	1.45002	0.07693	133	2.18488
F_poae	F_nygamai	0.6639	0.0092		F_poae	F_nygamai	1.42833	0.07515	134	2.15142
F_poae	F_oxysporum_Fol4287	0.64214	0.00891		F_poae	F_oxysporum_Fol4287	1.37685	0.07056	135	2.14416
F_poae	F_oxysporum_FOSC3a	0.63411	0.00878		F_poae	F_oxysporum_FOSC3a	1.36703	0.06945	136	2.15582
F_proliferatum	F_acuminatum	0.59781	0.0083		F_proliferatum	F_acuminatum	1.28906	0.06332	137	2.1563
F_proliferatum	F_avenaceum	0.59922	0.00832		F_proliferatum	F_avenaceum	1.40172	0.0708	138	2.33924
F_proliferatum	F_aywerte	0.62678	0.00872		F_proliferatum	F_aywerte	1.39761	0.07189	139	2.22983
F_proliferatum	F_beomiforme	0.3973	0.00588		F_proliferatum	F_beomiforme	0.74859	0.0329	140	1.88419
F_proliferatum	F_camptoceras	0.65573	0.00908		F_proliferatum	F_camptoceras	1.93153	0.13207	141	2.94562
F_proliferatum	F_circinatum	0.13588	0.00283		F_proliferatum	F_circinatum	0.3119	0.01564	142	2.29541
F_proliferatum	F_culmorum	0.66684	0.0092		F_proliferatum	F_culmorum	1.28879	0.06392	143	1.93268
F_proliferatum	F_fujikuroi	0.03077	0.00123		F_proliferatum	F_fujikuroi	0.08631	0.00709	144	2.805
F_proliferatum	F_gaditjirrii	0.16486	0.0032		F_proliferatum	F_gaditjirri	0.35439	0.0173	145	2.14964
F_proliferatum	F_graminearum	0.6695	0.00925		F_proliferatum	F_graminearum	1.34177	0.06794	146	2.00414
F_proliferatum	F_langsethiae	0.65011	0.00902		F_proliferatum	F_langsethiae	1.40877	0.0731	147	2.16697
F_proliferatum	F_longipes	0.69019	0.00956		F_proliferatum	F_longipes	1.42064	0.07479	148	2.05833
F_proliferatum	F_miscanthi	0.16152	0.00315		F_proliferatum	F_miscanthi	0.34392	0.01688	149	2.12927
F_proliferatum	F_nygamai	0.11916	0.00259		F_proliferatum	F_nygamai	0.31395	0.01581	150	2.63469
F_proliferatum	F_oxysporum_Fol4287	0.1249	0.0027		F_proliferatum	F_oxysporum_Fol4287	0.33158	0.01641	151	2.65476
F_proliferatum	F_oxysporum_FOSC3a	0.1344	0.00282		F_proliferatum	F_oxysporum_FOSC3a	0.30196	0.01537	152	2.24673
F_proliferatum	F_poae	0.67193	0.00929		F_proliferatum	F_poae	1.36753	0.06994	153	2.03523
F_pseudograminearum	F_acuminatum	0.59464	0.00823		F_pseudograminearum	F_acuminatum	1.35529	0.06941	154	2.27918
F_pseudograminearum	F_avenaceum	0.59077	0.00819		F_pseudograminearum	F_avenaceum	1.40485	0.07335	155	2.378
F_pseudograminearum	F_aywerte	0.35952	0.00545		F_pseudograminearum	F_aywerte	0.62098	0.02757	156	1.72725
F_pseudograminearum	F_beomiforme	0.65462	0.00908		F_pseudograminearum	F_beomiforme	1.46705	0.07778	157	2.24107
F_pseudograminearum	F_camptoceras	0.41805	0.00611		F_pseudograminearum	F_camptoceras	1.443	0.07547	158	3.45174
F_pseudograminearum	F_circinatum	0.65083	0.00902		F_pseudograminearum	F_circinatum	1.36245	0.06973	159	2.0934
F_pseudograminearum	F_culmorum	0.08497	0.00212		F_pseudograminearum	F_culmorum	0.13049	0.00887	160	1.53572
F_pseudograminearum	F_fujikuroi	0.64646	0.00893		F_pseudograminearum	F_fujikuroi	1.33588	0.06785	161	2.06645
F_pseudograminearum	F_gaditjirrii	0.64404	0.00891		F_pseudograminearum	F_gaditjirri	1.41349	0.07365	162	2.19472
F_pseudograminearum	F_graminearum	0.09043	0.00221		F_pseudograminearum	F_graminearum	0.15967	0.01007	163	1.76568
F_pseudograminearum	F_langsethiae	0.21735	0.00381		F_pseudograminearum	F_langsethiae	0.36075	0.01739	164	1.65977
F_pseudograminearum	F_longipes	0.34873	0.00534		F_pseudograminearum	F_longipes	0.59421	0.02671	165	1.70393
F_pseudograminearum	F_miscanthi	0.63252	0.00875		F_pseudograminearum	F_miscanthi	1.3737	0.07052	166	2.17179
F_pseudograminearum	F_nygamai	0.63649	0.0088		F_pseudograminearum	F_nygamai	1.38423	0.07133	167	2.17479
F_pseudograminearum	F_oxysporum_Fol4287	0.61872	0.00862		F_pseudograminearum	F_oxysporum_Fol4287	1.3998	0.07234	168	2.26241
F_pseudograminearum	F_oxysporum_FOSC3a	0.63365	0.00877		F_pseudograminearum	F_oxysporum_FOSC3a	1.36722	0.06927	169	2.15769
F_pseudograminearum	F_poae	0.25678	0.00426		F_pseudograminearum	F_poae	0.54792	0.02445	170	2.13381
F_pseudograminearum	F_proliferatum	0.64764	0.00901		F_pseudograminearum	F_proliferatum	1.26664	0.0624	171	1.95578
F_scirpi	F_acuminatum	0.57705	0.00803		F_scirpi	F_acuminatum	2.5161	0.24372	172	4.36028
F_scirpi	F_avenaceum	0.5758	0.00798		F_scirpi	F_avenaceum	3.02777	0.39999	173	5.25837
F_scirpi	F_aywerte	0.36097	0.00546		F_scirpi	F_aywerte	1.49579	0.08041	174	4.14381
F_scirpi	F_beomiforme	0.62459	0.00865		F_scirpi	F_beomiforme	1.98764	0.1392	175	3.18231
F_scirpi	F_camptoceras	0.11498	0.00253		F_scirpi	F_camptoceras	0.44202	0.02037	176	3.84432
F_scirpi	F_circinatum	0.63766	0.00882		F_scirpi	F_circinatum	1.93257	0.1308	177	3.03072
F_scirpi	F_culmorum	0.39516	0.00585		F_scirpi	F_culmorum	1.55546	0.0861	178	3.93628
F_scirpi	F_fujikuroi	0.633	0.00873		F_scirpi	F_fujikuroi	1.87011	0.12464	179	2.95436
F_scirpi	F_gaditjirrii	0.62612	0.00868		F_scirpi	F_gaditjirri	2.01636	0.14164	180	3.22041
F_scirpi	F_graminearum	0.39843	0.00588		F_scirpi	F_graminearum	1.60803	0.09127	181	4.03592
F_scirpi	F_langsethiae	0.38861	0.00577		F_scirpi	F_langsethiae	1.55288	0.08595	182	3.99599
F_scirpi	F_longipes	0.41771	0.00613		F_scirpi	F_longipes	1.73162	0.10541	183	4.14551
F_scirpi	F_miscanthi	0.61851	0.00855		F_scirpi	F_miscanthi	1.93	0.13052	184	3.1204
F_scirpi	F_nygamai	0.62764	0.00868		F_scirpi	F_nygamai	1.77664	0.11169	185	2.83067
F_scirpi	F_oxysporum_Fol4287	0.59709	0.00828		F_scirpi	F_oxysporum_Fol4287	1.76593	0.10941	186	2.95756
F_scirpi	F_oxysporum_FOSC3a	0.58903	0.00817		F_scirpi	F_oxysporum_FOSC3a	1.76473	0.10895	187	2.99599
F_scirpi	F_poae	0.41	0.00604		F_scirpi	F_poae	1.57951	0.08915	188	3.85246
F_scirpi	F_proliferatum	0.63559	0.00877		F_scirpi	F_proliferatum	1.8071	0.11677	189	2.84319
F_scirpi	F_pseudograminearum	0.40635	0.00599		F_scirpi	F_pseudograminearum	1.57164	0.08733	190	3.8677
F_sporotrichioides	F_acuminatum	0.57995	0.00808		F_sporotrichioides	F_acuminatum	1.42014	0.07465	191	2.44873
F_sporotrichioides	F_avenaceum	0.58299	0.00811		F_sporotrichioides	F_avenaceum	1.4422	0.07628	192	2.4738
F_sporotrichioides	F_aywerte	0.3428	0.00527		F_sporotrichioides	F_aywerte	0.54241	0.02443	193	1.58229
F_sporotrichioides	F_beomiforme	0.65833	0.00914		F_sporotrichioides	F_beomiforme	1.44807	0.07633	194	2.19961
F_sporotrichioides	F_camptoceras	0.40013	0.00591		F_sporotrichioides	F_camptoceras	1.52948	0.08379	195	3.82246
F_sporotrichioides	F_circinatum	0.66508	0.00926		F_sporotrichioides	F_circinatum	1.48186	0.07909	196	2.22809
F_sporotrichioides	F_culmorum	0.21832	0.00412		F_sporotrichioides	F_culmorum	0.33954	0.01664	197	1.55524
F_sporotrichioides	F_fujikuroi	0.65197	0.00908		F_sporotrichioides	F_fujikuroi	1.41611	0.07372	198	2.17205
F_sporotrichioides	F_gaditjirrii	0.65017	0.00899		F_sporotrichioides	F_gaditjirri	1.46627	0.0781	199	2.25521
F_sporotrichioides	F_graminearum	0.22112	0.00385		F_sporotrichioides	F_graminearum	0.3546	0.0172	200	1.60365
F_sporotrichioides	F_langsethiae	0.04053	0		F_sporotrichioides	F_langsethiae	0.06032	0.00562	201	1.48828
F_sporotrichioides	F_longipes	0.33492	0.00518		F_sporotrichioides	F_longipes	0.49646	0.02288	202	1.48232
F_sporotrichioides	F_miscanthi	0.64548	0.00895		F_sporotrichioides	F_miscanthi	1.43411	0.0755	203	2.22177
F_sporotrichioides	F_nygamai	0.65117	0.00902		F_sporotrichioides	F_nygamai	1.46343	0.07786	204	2.24739
F_sporotrichioides	F_oxysporum_Fol4287	0.62566	0.00872		F_sporotrichioides	F_oxysporum_Fol4287	1.50025	0.08041	205	2.39787
F_sporotrichioides	F_oxysporum_FOSC3a	0.62691	0.00871		F_sporotrichioides	F_oxysporum_FOSC3a	1.47299	0.0776	206	2.3496
F_sporotrichioides	F_poae	0.22335	0.00388		F_sporotrichioides	F_poae	0.53092	0.02385	207	2.37708
F_sporotrichioides	F_proliferatum	0.6545	0.00908		F_sporotrichioides	F_proliferatum	1.38517	0.07135	208	2.11638
F_sporotrichioides	F_pseudograminearum	0.21763	0.00381		F_sporotrichioides	F_pseudograminearum	0.36733	0.01765	209	1.68786
F_sporotrichioides	F_scirpi	0.39058	0.00579		F_sporotrichioides	F_scirpi	1.52972	0.08444	210	3.91653
F_temperatum	F_acuminatum	0.59752	0.0083		F_temperatum	F_acuminatum	1.34299	0.06733	211	2.24761
F_temperatum	F_avenaceum	0.59632	0.00827		F_temperatum	F_avenaceum	1.42616	0.07314	212	2.3916
F_temperatum	F_aywerte	0.63285	0.0088		F_temperatum	F_aywerte	1.46211	0.07751	213	2.31036
F_temperatum	F_beomiforme	0.4005	0.00592		F_temperatum	F_beomiforme	0.78797	0.03466	214	1.96747
F_temperatum	F_camptoceras	0.65022	0.009		F_temperatum	F_camptoceras	1.89204	0.12416	215	2.90985
F_temperatum	F_circinatum	0.04112	0.00146		F_temperatum	F_circinatum	0.05084	0.0053	216	1.23638
F_temperatum	F_culmorum	0.66835	0.00923		F_temperatum	F_culmorum	1.33559	0.0674	217	1.99834
F_temperatum	F_fujikuroi	0.13325	0.00281		F_temperatum	F_fujikuroi	0.31135	0.01569	218	2.33659
F_temperatum	F_gaditjirrii	0.17124	0.00328		F_temperatum	F_gaditjirri	0.33911	0.01671	219	1.98032
F_temperatum	F_graminearum	0.66928	0.00925		F_temperatum	F_graminearum	1.36882	0.0701	220	2.04521
F_temperatum	F_langsethiae	0.65473	0.00909		F_temperatum	F_langsethiae	1.46618	0.07828	221	2.23937
F_temperatum	F_longipes	0.68733	0.00957		F_temperatum	F_longipes	1.49809	0.08139	222	2.17958
F_temperatum	F_miscanthi	0.1639	0.00318		F_temperatum	F_miscanthi	0.33375	0.01654	223	2.0363
F_temperatum	F_nygamai	0.11851	0.00262		F_temperatum	F_nygamai	0.29574	0.01513	224	2.49549
F_temperatum	F_oxysporum_Fol4287	0.1266	0.00272		F_temperatum	F_oxysporum_Fol4287	0.35285	0.01712	225	2.78712
F_temperatum	F_oxysporum_FOSC3a	0.13659	0.00285		F_temperatum	F_oxysporum_FOSC3a	0.32528	0.01621	226	2.38143
F_temperatum	F_poae	0.67709	0.00937		F_temperatum	F_poae	1.368	0.07001	227	2.02041
F_temperatum	F_proliferatum	0.13213	0.0028		F_temperatum	F_proliferatum	0.30113	0.01532	228	2.27904
F_temperatum	F_pseudograminearum	0.64637	0.00894		F_temperatum	F_pseudograminearum	1.35762	0.06909	229	2.10038
F_temperatum	F_scirpi	0.63835	0.00882		F_temperatum	F_scirpi	1.90359	0.12814	230	2.98205
F_temperatum	F_sporotrichioides	0.65929	0.00913		F_temperatum	F_sporotrichioides	1.44276	0.07601	231	2.18835
F_torreyae	F_acuminatum	0.47051	0.00675		F_torreyae	F_acuminatum	0.76853	0.0346	232	1.6334
F_torreyae	F_avenaceum	0.48371	0.00691		F_torreyae	F_avenaceum	0.78918	0.03523	233	1.63151
F_torreyae	F_aywerte	0.52463	0.00741		F_torreyae	F_aywerte	1.3308	0.0669	234	2.53664
F_torreyae	F_beomiforme	0.56232	0.00787		F_torreyae	F_beomiforme	1.41725	0.07261	235	2.52036
F_torreyae	F_camptoceras	0.56756	0.00792		F_torreyae	F_camptoceras	2.6372	0.26587	236	4.64656
F_torreyae	F_circinatum	0.57089	0.008		F_torreyae	F_circinatum	1.44192	0.07458	237	2.52574
F_torreyae	F_culmorum	0.56948	0.00796		F_torreyae	F_culmorum	1.38146	0.0714	238	2.42583
F_torreyae	F_fujikuroi	0.56811	0.00793		F_torreyae	F_fujikuroi	1.41756	0.07305	239	2.49522
F_torreyae	F_gaditjirrii	0.56348	0.00791		F_torreyae	F_gaditjirri	1.40685	0.07218	240	2.49672
F_torreyae	F_graminearum	0.57313	0.00799		F_torreyae	F_graminearum	1.40912	0.07395	241	2.45864
F_torreyae	F_langsethiae	0.5535	0.00775		F_torreyae	F_langsethiae	1.36399	0.06966	242	2.4643
F_torreyae	F_longipes	0.58272	0.00813		F_torreyae	F_longipes	1.38268	0.07121	243	2.3728
F_torreyae	F_miscanthi	0.55623	0.00782		F_torreyae	F_miscanthi	1.34945	0.06717	244	2.42606
F_torreyae	F_nygamai	0.55699	0.0078		F_torreyae	F_nygamai	1.47382	0.07789	245	2.64604
F_torreyae	F_oxysporum_Fol4287	0.52949	0.00748		F_torreyae	F_oxysporum_Fol4287	1.41863	0.07386	246	2.67924
F_torreyae	F_oxysporum_FOSC3a	0.53184	0.0075		F_torreyae	F_oxysporum_FOSC3a	1.41529	0.07258	247	2.66112
F_torreyae	F_poae	0.57801	0.00805		F_torreyae	F_poae	1.70772	0.09954	248	2.95448
F_torreyae	F_proliferatum	0.56625	0.00793		F_torreyae	F_proliferatum	1.38535	0.06971	249	2.44653
F_torreyae	F_pseudograminearum	0.57061	0.00796		F_torreyae	F_pseudograminearum	1.35196	0.06889	250	2.36932
F_torreyae	F_scirpi	0.55021	0.0077		F_torreyae	F_scirpi	2.70314	0.2955	251	4.91292
F_torreyae	F_sporotrichioides	0.55737	0.00781		F_torreyae	F_sporotrichioides	1.37041	0.07021	252	2.45871
F_torreyae	F_temperatum	0.57117	0.00799		F_torreyae	F_temperatum	1.44697	0.0747	253	2.53334
F_udum	F_acuminatum	0.59161	0.00823		F_udum	F_acuminatum	1.37517	0.07009	254	2.32445
F_udum	F_avenaceum	0.58856	0.00818		F_udum	F_avenaceum	1.4228	0.07287	255	2.41743
F_udum	F_aywerte	0.61785	0.00859		F_udum	F_aywerte	1.39005	0.0717	256	2.24982
F_udum	F_beomiforme	0.3944	0.00588		F_udum	F_beomiforme	0.76658	0.03375	257	1.94366
F_udum	F_camptoceras	0.63642	0.00879		F_udum	F_camptoceras	1.84243	0.11824	258	2.89499
F_udum	F_circinatum	0.13239	0.0028		F_udum	F_circinatum	0.28181	0.01464	259	2.12864
F_udum	F_culmorum	0.65008	0.00899		F_udum	F_culmorum	1.31029	0.0654	260	2.01558
F_udum	F_fujikuroi	0.12911	0.00276		F_udum	F_fujikuroi	0.29868	0.01526	261	2.31338
F_udum	F_gaditjirrii	0.16622	0.00322		F_udum	F_gaditjirri	0.35818	0.01743	262	2.15486
F_udum	F_graminearum	0.65169	0.00903		F_udum	F_graminearum	1.34161	0.06803	263	2.05866
F_udum	F_langsethiae	0.65022	0.00903		F_udum	F_langsethiae	1.38433	0.07114	264	2.12902
F_udum	F_longipes	0.67047	0.0093		F_udum	F_longipes	1.47396	0.07939	265	2.1984
F_udum	F_miscanthi	0.1615	0.00316		F_udum	F_miscanthi	0.36562	0.01773	266	2.2639
F_udum	F_nygamai	0.10118	0.00236		F_udum	F_nygamai	0.25571	0.01374	267	2.52728
F_udum	F_oxysporum_Fol4287	0.12255	0.00268		F_udum	F_oxysporum_Fol4287	0.36154	0.01744	268	2.95014
F_udum	F_oxysporum_FOSC3a	0.12072	0.00265		F_udum	F_oxysporum_FOSC3a	0.34131	0.0168	269	2.82729
F_udum	F_poae	0.66278	0.00917		F_udum	F_poae	1.34731	0.06852	270	2.03282
F_udum	F_proliferatum	0.12789	0.00275		F_udum	F_proliferatum	0.29667	0.01515	271	2.31973
F_udum	F_pseudograminearum	0.65343	0.00903		F_udum	F_pseudograminearum	1.32082	0.06651	272	2.02136
F_udum	F_scirpi	0.62444	0.00863		F_udum	F_scirpi	1.8888	0.12548	273	3.02479
F_udum	F_sporotrichioides	0.65611	0.00909		F_udum	F_sporotrichioides	1.36181	0.06917	274	2.07558
F_udum	F_temperatum	0.12976	0.00277		F_udum	F_temperatum	0.27365	0.01434	275	2.10889
F_udum	F_torreyae	0.56044	0.00785		F_udum	F_torreyae	1.40958	0.07257	276	2.51513
F_venenatum	F_acuminatum	0.58171	0.0081		F_venenatum	F_acuminatum	1.54359	0.08618	277	2.65354
F_venenatum	F_avenaceum	0.58072	0.00807		F_venenatum	F_avenaceum	1.56903	0.08757	278	2.70187
F_venenatum	F_aywerte	0.35077	0.00535		F_venenatum	F_aywerte	0.74344	0.03346	279	2.11945
F_venenatum	F_beomiforme	0.6683	0.00923		F_venenatum	F_beomiforme	1.49713	0.08086	280	2.24021
F_venenatum	F_camptoceras	0.40476	0.00596		F_venenatum	F_camptoceras	1.46825	0.07816	281	3.62746
F_venenatum	F_circinatum	0.67652	0.00937		F_venenatum	F_circinatum	1.38503	0.07118	282	2.04729
F_venenatum	F_culmorum	0.22444	0.0039		F_venenatum	F_culmorum	0.47679	0.02174	283	2.12435
F_venenatum	F_fujikuroi	0.67009	0.00928		F_venenatum	F_fujikuroi	1.41828	0.07423	284	2.11655
F_venenatum	F_gaditjirrii	0.66471	0.0092		F_venenatum	F_gaditjirri	1.44568	0.07688	285	2.1749
F_venenatum	F_graminearum	0.22684	0.00391		F_venenatum	F_graminearum	0.50793	0.02283	286	2.23916
F_venenatum	F_langsethiae	0.20195	0.00362		F_venenatum	F_langsethiae	0.48776	0.02239	287	2.41525
F_venenatum	F_longipes	0.33178	0.00514		F_venenatum	F_longipes	0.69446	0.03143	288	2.09313
F_venenatum	F_miscanthi	0.65975	0.00914		F_venenatum	F_miscanthi	1.4595	0.07764	289	2.2122
F_venenatum	F_nygamai	0.66155	0.00916		F_venenatum	F_nygamai	1.43697	0.07635	290	2.17213
F_venenatum	F_oxysporum_Fol4287	0.63804	0.00887		F_venenatum	F_oxysporum_Fol4287	1.39238	0.07207	291	2.18228
F_venenatum	F_oxysporum_FOSC3a	0.6307	0.00875		F_venenatum	F_oxysporum_FOSC3a	1.36609	0.06975	292	2.16599
F_venenatum	F_poae	0.14467	0.00291		F_venenatum	F_poae	0.35406	0.01728	293	2.44736
F_venenatum	F_proliferatum	0.67361	0.00934		F_venenatum	F_proliferatum	1.3692	0.07029	294	2.03263
F_venenatum	F_pseudograminearum	0.23076	0.00397		F_venenatum	F_pseudograminearum	0.51803	0.02332	295	2.24489
F_venenatum	F_scirpi	0.39453	0.00568		F_venenatum	F_scirpi	1.5254	0.08363	296	3.86637
F_venenatum	F_sporotrichioides	0.20254	0.00364		F_venenatum	F_sporotrichioides	0.49255	0.02262	297	2.43187
F_venenatum	F_temperatum	0.67594	0.0094		F_venenatum	F_temperatum	1.40255	0.07279	298	2.07496
F_venenatum	F_torreyae	0.56304	0.0079		F_venenatum	F_torreyae	1.64159	0.09387	299	2.91558
F_venenatum	F_udum	0.65382	0.00905		F_venenatum	F_udum	1.36395	0.06971	300	2.08612
F_verticillioides	F_acuminatum	0.60169	0.00838		F_verticillioides	F_acuminatum	1.38896	0.07177	301	2.30843
F_verticillioides	F_avenaceum	0.59856	0.0083		F_verticillioides	F_avenaceum	1.48142	0.07762	302	2.47497
F_verticillioides	F_aywerte	0.63557	0.00888		F_verticillioides	F_aywerte	1.41514	0.0736	303	2.22657
F_verticillioides	F_beomiforme	0.40886	0.00602		F_verticillioides	F_beomiforme	0.76299	0.03355	304	1.86614
F_verticillioides	F_camptoceras	0.66005	0.00912		F_verticillioides	F_camptoceras	1.81252	0.11444	305	2.74603
F_verticillioides	F_circinatum	0.13796	0.00284		F_verticillioides	F_circinatum	0.32527	0.01622	306	2.35771
F_verticillioides	F_culmorum	0.67653	0.00935		F_verticillioides	F_culmorum	1.35441	0.06872	307	2.002
F_verticillioides	F_fujikuroi	0.13937	0.00297		F_verticillioides	F_fujikuroi	0.35543	0.01729	308	2.55026
F_verticillioides	F_gaditjirrii	0.17392	0.00331		F_verticillioides	F_gaditjirri	0.42445	0.01989	309	2.44049
F_verticillioides	F_graminearum	0.67776	0.0094		F_verticillioides	F_graminearum	1.42322	0.07429	310	2.09989
F_verticillioides	F_langsethiae	0.66462	0.00921		F_verticillioides	F_langsethiae	1.4136	0.0736	311	2.12693
F_verticillioides	F_longipes	0.69354	0.00969		F_verticillioides	F_longipes	1.43774	0.07606	312	2.07305
F_verticillioides	F_miscanthi	0.16929	0.00323		F_verticillioides	F_miscanthi	0.40467	0.01914	313	2.3904
F_verticillioides	F_nygamai	0.07044	0.00195		F_verticillioides	F_nygamai	0.24062	0.01322	314	3.41596
F_verticillioides	F_oxysporum_Fol4287	0.13532	0.00283		F_verticillioides	F_oxysporum_Fol4287	0.40752	0.01916	315	3.01153
F_verticillioides	F_oxysporum_FOSC3a	0.14473	0.00295		F_verticillioides	F_oxysporum_FOSC3a	0.3774	0.01818	316	2.60761
F_verticillioides	F_poae	0.6768	0.00935		F_verticillioides	F_poae	1.44096	0.07589	317	2.12908
F_verticillioides	F_proliferatum	0.13786	0.00285		F_verticillioides	F_proliferatum	0.35431	0.01726	318	2.57007
F_verticillioides	F_pseudograminearum	0.65208	0.00902		F_verticillioides	F_pseudograminearum	1.34721	0.06827	319	2.06602
F_verticillioides	F_scirpi	0.64438	0.00889		F_verticillioides	F_scirpi	1.77376	0.11049	320	2.75266
F_verticillioides	F_sporotrichioides	0.6678	0.00931		F_verticillioides	F_sporotrichioides	1.42639	0.07423	321	2.13595
F_verticillioides	F_temperatum	0.13914	0.00288		F_verticillioides	F_temperatum	0.31651	0.01588	322	2.27476
F_verticillioides	F_torreyae	0.57607	0.00804		F_verticillioides	F_torreyae	1.46837	0.07753	323	2.54894
F_verticillioides	F_udum	0.12261	0.00267		F_verticillioides	F_udum	0.26707	0.01415	324	2.17821
F_verticillioides	F_venenatum	0.67769	0.0094		F_verticillioides	F_venenatum	1.42654	0.07459	325	2.105
FIESC12	F_acuminatum	0.57019	0.00793		FIESC12	F_acuminatum	2.14079	0.16385	326	3.75452
FIESC12	F_avenaceum	0.56924	0.00791		FIESC12	F_avenaceum	2.1874	0.17365	327	3.84267
FIESC12	F_aywerte	0.36005	0.00545		FIESC12	F_aywerte	1.44393	0.07596	328	4.01036
FIESC12	F_beomiforme	0.62788	0.00867		FIESC12	F_beomiforme	1.80318	0.11399	329	2.87185
FIESC12	F_camptoceras	0.11371	0.00249		FIESC12	F_camptoceras	0.45705	0.02088	330	4.01944
FIESC12	F_circinatum	0.6372	0.00881		FIESC12	F_circinatum	1.88698	0.12459	331	2.96136
FIESC12	F_culmorum	0.39628	0.00587		FIESC12	F_culmorum	1.42158	0.07432	332	3.58731
FIESC12	F_fujikuroi	0.63455	0.00876		FIESC12	F_fujikuroi	1.83533	0.12014	333	2.89233
FIESC12	F_gaditjirrii	0.62563	0.00867		FIESC12	F_gaditjirri	1.83916	0.11685	334	2.93969
FIESC12	F_graminearum	0.40025	0.00591		FIESC12	F_graminearum	1.46162	0.07792	335	3.65177
FIESC12	F_langsethiae	0.38703	0.00576		FIESC12	F_langsethiae	1.51561	0.08221	336	3.916
FIESC12	F_longipes	0.41741	0.00611		FIESC12	F_longipes	1.6082	0.09082	337	3.85281
FIESC12	F_miscanthi	0.62145	0.00858		FIESC12	F_miscanthi	1.79259	0.11312	338	2.88453
FIESC12	F_nygamai	0.62719	0.00865		FIESC12	F_nygamai	1.6996	0.10196	339	2.70986
FIESC12	F_oxysporum_Fol4287	0.59634	0.00825		FIESC12	F_oxysporum_Fol4287	1.68638	0.10128	340	2.82788
FIESC12	F_oxysporum_FOSC3a	0.59152	0.00822		FIESC12	F_oxysporum_FOSC3a	1.67829	0.09986	341	2.83725
FIESC12	F_poae	0.4108	0.00603		FIESC12	F_poae	1.52777	0.08364	342	3.71901
FIESC12	F_proliferatum	0.63556	0.00877		FIESC12	F_proliferatum	1.79955	0.11441	343	2.83144
FIESC12	F_pseudograminearum	0.40344	0.00595		FIESC12	F_pseudograminearum	1.41342	0.07338	344	3.50342
FIESC12	F_scirpi	0.0655	0		FIESC12	F_scirpi	0.33003	0.0163	345	5.03863
FIESC12	F_sporotrichioides	0.38971	0.00579		FIESC12	F_sporotrichioides	1.51485	0.08286	346	3.88712
FIESC12	F_temperatum	0.63643	0.00881		FIESC12	F_temperatum	1.80244	0.11417	347	2.83211
FIESC12	F_torreyae	0.54851	0.00768		FIESC12	F_torreyae	2.33355	0.20096	348	4.25434
FIESC12	F_udum	0.62462	0.00862		FIESC12	F_udum	1.7615	0.10949	349	2.82011
FIESC12	F_venenatum	0.39531	0.00585		FIESC12	F_venenatum	1.41775	0.07411	350	3.58643
FIESC12	F_verticillioides	0.64234	0.00888		FIESC12	F_verticillioides	1.74562	0.10604	351	2.7176
FIESC14	F_acuminatum	0.56815	0.00791		FIESC14	F_acuminatum	2.35196	0.20621	352	4.13968
FIESC14	F_avenaceum	0.56787	0.00789		FIESC14	F_avenaceum	2.55673	0.249	353	4.50232
FIESC14	F_aywerte	0.35176	0.00535		FIESC14	F_aywerte	1.52388	0.08193	354	4.33216
FIESC14	F_beomiforme	0.62511	0.00865		FIESC14	F_beomiforme	1.88397	0.12367	355	3.01382
FIESC14	F_camptoceras	0.10886	0.00303		FIESC14	F_camptoceras	0.43811	0.02019	356	4.02453
FIESC14	F_circinatum	0.6299	0.0087		FIESC14	F_circinatum	1.90709	0.12749	357	3.02761
FIESC14	F_culmorum	0.39171	0.00581		FIESC14	F_culmorum	1.56009	0.08602	358	3.98277
FIESC14	F_fujikuroi	0.6294	0.00869		FIESC14	F_fujikuroi	1.71486	0.10532	359	2.72459
FIESC14	F_gaditjirrii	0.6171	0.00854		FIESC14	F_gaditjirri	1.80046	0.11309	360	2.91761
FIESC14	F_graminearum	0.39581	0.00585		FIESC14	F_graminearum	1.60898	0.09061	361	4.06503
FIESC14	F_langsethiae	0.38361	0.00575		FIESC14	F_langsethiae	1.56059	0.08593	362	4.06817
FIESC14	F_longipes	0.41221	0.00606		FIESC14	F_longipes	1.67003	0.09625	363	4.05141
FIESC14	F_miscanthi	0.61237	0.00848		FIESC14	F_miscanthi	1.7538	0.10728	364	2.86395
FIESC14	F_nygamai	0.62114	0.00857		FIESC14	F_nygamai	1.75514	0.10953	365	2.82568
FIESC14	F_oxysporum_Fol4287	0.59048	0.00818		FIESC14	F_oxysporum_Fol4287	1.69143	0.10112	366	2.8645
FIESC14	F_oxysporum_FOSC3a	0.58578	0.00813		FIESC14	F_oxysporum_FOSC3a	1.67174	0.0987	367	2.85387
FIESC14	F_poae	0.40635	0.006		FIESC14	F_poae	1.52159	0.08219	368	3.74453
FIESC14	F_proliferatum	0.63127	0.00875		FIESC14	F_proliferatum	1.70018	0.10305	369	2.69327
FIESC14	F_pseudograminearum	0.39926	0.00589		FIESC14	F_pseudograminearum	1.53692	0.0838	370	3.84942
FIESC14	F_scirpi	0.076	0.00197		FIESC14	F_scirpi	0.33458	0.01669	371	4.40237
FIESC14	F_sporotrichioides	0.38407	0.00573		FIESC14	F_sporotrichioides	1.56639	0.08648	372	4.0784
FIESC14	F_temperatum	0.63003	0.00873		FIESC14	F_temperatum	1.86593	0.12389	373	2.96165
FIESC14	F_torreyae	0.54478	0.00764		FIESC14	F_torreyae	2.56797	0.25953	374	4.71377
FIESC14	F_udum	0.6209	0.00858		FIESC14	F_udum	1.77757	0.11199	375	2.86289
FIESC14	F_venenatum	0.38986	0.00577		FIESC14	F_venenatum	1.4861	0.07938	376	3.81188
FIESC14	F_verticillioides	0.63642	0.00878		FIESC14	F_verticillioides	1.75053	0.10782	377	2.75059
FIESC14	FIESC12	0.06852	0.00178		FIESC14	FIESC12	0.34972	0.01706	378	5.10391
FIESC15	F_acuminatum	0.57434	0.00797		FIESC15	F_acuminatum	2.46518	0.22784	379	4.2922
FIESC15	F_avenaceum	0.57393	0.00797		FIESC15	F_avenaceum	2.7103	0.28021	380	4.72235
FIESC15	F_aywerte	0.36619	0.0055		FIESC15	F_aywerte	1.60695	0.09154	381	4.3883
FIESC15	F_beomiforme	0.62943	0.00868		FIESC15	F_beomiforme	2.09291	0.15791	382	3.32509
FIESC15	F_camptoceras	0.13659	0.0031		FIESC15	F_camptoceras	0.52587	0.02341	383	3.84999
FIESC15	F_circinatum	0.63485	0.00874		FIESC15	F_circinatum	1.93577	0.13043	384	3.04918
FIESC15	F_culmorum	0.40502	0.00596		FIESC15	F_culmorum	1.4934	0.08033	385	3.68723
FIESC15	F_fujikuroi	0.63383	0.00874		FIESC15	F_fujikuroi	1.83945	0.1183	386	2.90212
FIESC15	F_gaditjirrii	0.62096	0.00856		FIESC15	F_gaditjirri	1.89328	0.1237	387	3.04896
FIESC15	F_graminearum	0.40716	0.00598		FIESC15	F_graminearum	1.55039	0.08614	388	3.80782
FIESC15	F_langsethiae	0.39811	0.00588		FIESC15	F_langsethiae	1.53548	0.08429	389	3.85692
FIESC15	F_longipes	0.42614	0.00621		FIESC15	F_longipes	1.80244	0.11278	390	4.22969
FIESC15	F_miscanthi	0.61697	0.00854		FIESC15	F_miscanthi	1.85017	0.11965	391	2.9988
FIESC15	F_nygamai	0.62581	0.00863		FIESC15	F_nygamai	1.83406	0.11865	392	2.9307
FIESC15	F_oxysporum_Fol4287	0.59163	0.00818		FIESC15	F_oxysporum_Fol4287	1.80819	0.11412	393	3.05629
FIESC15	F_oxysporum_FOSC3a	0.58744	0.00813		FIESC15	F_oxysporum_FOSC3a	1.77977	0.11042	394	3.02971
FIESC15	F_poae	0.41247	0.00605		FIESC15	F_poae	1.63862	0.09442	395	3.9727
FIESC15	F_proliferatum	0.63756	0.0088		FIESC15	F_proliferatum	1.84362	0.1197	396	2.89168
FIESC15	F_pseudograminearum	0.41171	0.00602		FIESC15	F_pseudograminearum	1.52066	0.08268	397	3.69352
FIESC15	F_scirpi	0.11441	0.00262		FIESC15	F_scirpi	0.54613	0.02412	398	4.77345
FIESC15	F_sporotrichioides	0.39783	0.00588		FIESC15	F_sporotrichioides	1.56091	0.08672	399	3.92356
FIESC15	F_temperatum	0.63323	0.00873		FIESC15	F_temperatum	1.85379	0.11989	400	2.92751
FIESC15	F_torreyae	0.55483	0.00773		FIESC15	F_torreyae	2.67071	0.27176	401	4.81356
FIESC15	F_udum	0.62195	0.00858		FIESC15	F_udum	1.82533	0.11656	402	2.93485
FIESC15	F_venenatum	0.39959	0.00589		FIESC15	F_venenatum	1.58481	0.08953	403	3.96609
FIESC15	F_verticillioides	0.64432	0.0089		FIESC15	F_verticillioides	1.84512	0.1196	404	2.86367
FIESC15	FIESC12	0.11015	0.00239		FIESC15	FIESC12	0.51643	0.02303	405	4.68842
FIESC15	FIESC14	0.10552	0.00232		FIESC15	FIESC14	0.53272	0.02363	406	5.04852
FIESC23	F_acuminatum	0.57461	0.00797		FIESC23	F_acuminatum	2.38914	0.2201	407	4.15785
FIESC23	F_avenaceum	0.57274	0.00794		FIESC23	F_avenaceum	2.56791	0.25339	408	4.48355
FIESC23	F_aywerte	0.36633	0.00553		FIESC23	F_aywerte	1.57491	0.08845	409	4.29916
FIESC23	F_beomiforme	0.63173	0.00873		FIESC23	F_beomiforme	2.02795	0.14659	410	3.21015
FIESC23	F_camptoceras	0.13564	0.00272		FIESC23	F_camptoceras	0.53313	0.02367	411	3.93048
FIESC23	F_circinatum	0.64174	0.00886		FIESC23	F_circinatum	1.94923	0.13246	412	3.03741
FIESC23	F_culmorum	0.40341	0.00593		FIESC23	F_culmorum	1.52288	0.08296	413	3.77502
FIESC23	F_fujikuroi	0.63943	0.00881		FIESC23	F_fujikuroi	1.7834	0.11267	414	2.78905
FIESC23	F_gaditjirrii	0.62646	0.00864		FIESC23	F_gaditjirri	1.95156	0.13287	415	3.11522
FIESC23	F_graminearum	0.40519	0.00595		FIESC23	F_graminearum	1.5555	0.08634	416	3.83894
FIESC23	F_langsethiae	0.39673	0.00586		FIESC23	F_langsethiae	1.53346	0.08339	417	3.86525
FIESC23	F_longipes	0.4266	0.00622		FIESC23	F_longipes	1.66562	0.09787	418	3.90441
FIESC23	F_miscanthi	0.62106	0.00856		FIESC23	F_miscanthi	1.90129	0.12558	419	3.06136
FIESC23	F_nygamai	0.6294	0.00868		FIESC23	F_nygamai	1.86616	0.12216	420	2.96498
FIESC23	F_oxysporum_Fol4287	0.59709	0.00823		FIESC23	F_oxysporum_Fol4287	1.87338	0.12279	421	3.13752
FIESC23	F_oxysporum_FOSC3a	0.59274	0.00819		FIESC23	F_oxysporum_FOSC3a	1.85176	0.11869	422	3.12407
FIESC23	F_poae	0.41491	0.00608		FIESC23	F_poae	1.62515	0.09258	423	3.91687
FIESC23	F_proliferatum	0.64247	0.00884		FIESC23	F_proliferatum	1.78273	0.11293	424	2.77481
FIESC23	F_pseudograminearum	0.41192	0.00604		FIESC23	F_pseudograminearum	1.51624	0.08225	425	3.68091
FIESC23	F_scirpi	0.11109	0.0024		FIESC23	F_scirpi	0.54976	0.02427	426	4.94878
FIESC23	F_sporotrichioides	0.3979	0.00587		FIESC23	F_sporotrichioides	1.53864	0.08448	427	3.8669
FIESC23	F_temperatum	0.64148	0.00883		FIESC23	F_temperatum	1.88974	0.12499	428	2.94591
FIESC23	F_torreyae	0.55304	0.0077		FIESC23	F_torreyae	2.5822	0.25609	429	4.6691
FIESC23	F_udum	0.62775	0.00863		FIESC23	F_udum	1.89064	0.1254	430	3.01177
FIESC23	F_venenatum	0.40104	0.00596		FIESC23	F_venenatum	1.52089	0.08289	431	3.79236
FIESC23	F_verticillioides	0.64849	0.00894		FIESC23	F_verticillioides	1.89161	0.12522	432	2.91695
FIESC23	FIESC12	0.10849	0.00233		FIESC23	FIESC12	0.55002	0.02432	433	5.06978
FIESC23	FIESC14	0.10458	0.0036		FIESC23	FIESC14	0.5071	0.02275	434	4.84892
FIESC23	FIESC15	0.06167	0.00183		FIESC23	FIESC15	0.28317	0.0147	435	4.5917
FIESC25	F_acuminatum	0.57693	0.00802		FIESC25	F_acuminatum	2.29657	0.19917	436	3.98067
FIESC25	F_avenaceum	0.57797	0.00802		FIESC25	F_avenaceum	2.68057	0.28814	437	4.63791
FIESC25	F_aywerte	0.37121	0.00559		FIESC25	F_aywerte	1.60898	0.09282	438	4.33442
FIESC25	F_beomiforme	0.63358	0.00876		FIESC25	F_beomiforme	1.91452	0.13225	439	3.02175
FIESC25	F_camptoceras	0.14096	0.00284		FIESC25	F_camptoceras	0.54406	0.02412	440	3.85968
FIESC25	F_circinatum	0.64417	0.00888		FIESC25	F_circinatum	1.89204	0.12775	441	2.93717
FIESC25	F_culmorum	0.40897	0.006		FIESC25	F_culmorum	1.47451	0.07943	442	3.60542
FIESC25	F_fujikuroi	0.64109	0.00882		FIESC25	F_fujikuroi	1.76697	0.11143	443	2.7562
FIESC25	F_gaditjirrii	0.62543	0.00864		FIESC25	F_gaditjirri	1.8906	0.1279	444	3.02288
FIESC25	F_graminearum	0.41155	0.00603		FIESC25	F_graminearum	1.51896	0.08418	445	3.69083
FIESC25	F_langsethiae	0.40154	0.00593		FIESC25	F_langsethiae	1.57236	0.08742	446	3.91582
FIESC25	F_longipes	0.43025	0.00627		FIESC25	F_longipes	1.74583	0.10703	447	4.05771
FIESC25	F_miscanthi	0.62232	0.00861		FIESC25	F_miscanthi	1.86759	0.12427	448	3.00101
FIESC25	F_nygamai	0.63295	0.00871		FIESC25	F_nygamai	1.77937	0.11385	449	2.81123
FIESC25	F_oxysporum_Fol4287	0.60093	0.00831		FIESC25	F_oxysporum_Fol4287	1.74542	0.10827	450	2.90453
FIESC25	F_oxysporum_FOSC3a	0.59731	0.00825		FIESC25	F_oxysporum_FOSC3a	1.74224	0.10709	451	2.91681
FIESC25	F_poae	0.41911	0.00611		FIESC25	F_poae	1.62285	0.09394	452	3.87213
FIESC25	F_proliferatum	0.64437	0.00889		FIESC25	F_proliferatum	1.81516	0.11723	453	2.81695
FIESC25	F_pseudograminearum	0.41629	0.00609		FIESC25	F_pseudograminearum	1.51302	0.08294	454	3.63453
FIESC25	F_scirpi	0.11572	0.00254		FIESC25	F_scirpi	0.54501	0.02416	455	4.70973
FIESC25	F_sporotrichioides	0.40356	0.00596		FIESC25	F_sporotrichioides	1.58703	0.08952	456	3.93258
FIESC25	F_temperatum	0.64402	0.00887		FIESC25	F_temperatum	1.8211	0.11772	457	2.82771
FIESC25	F_torreyae	0.55702	0.00775		FIESC25	F_torreyae	2.63888	0.27968	458	4.7375
FIESC25	F_udum	0.63104	0.00868		FIESC25	F_udum	1.80379	0.11616	459	2.85844
FIESC25	F_venenatum	0.40688	0.00597		FIESC25	F_venenatum	1.49943	0.08193	460	3.68519
FIESC25	F_verticillioides	0.65057	0.00896		FIESC25	F_verticillioides	1.83381	0.12132	461	2.81877
FIESC25	FIESC12	0.11272	0.00244		FIESC25	FIESC12	0.55368	0.02448	462	4.91199
FIESC25	FIESC14	0.10943	0.00244		FIESC25	FIESC14	0.55461	0.02452	463	5.06817
FIESC25	FIESC15	0.07755	0.00204		FIESC25	FIESC15	0.32302	0.01615	464	4.16531
FIESC25	FIESC23	0.07803	0.00205		FIESC25	FIESC23	0.30018	0.01531	465	3.84698
FIESC28	F_acuminatum	0.57834	0.00802		FIESC28	F_acuminatum	2.35281	0.20514	466	4.06821
FIESC28	F_avenaceum	0.57798	0.00803		FIESC28	F_avenaceum	2.5663	0.24854	467	4.44012
FIESC28	F_aywerte	0.36907	0.00555		FIESC28	F_aywerte	1.49393	0.08019	468	4.04782
FIESC28	F_beomiforme	0.63396	0.00873		FIESC28	F_beomiforme	1.96739	0.13638	469	3.10333
FIESC28	F_camptoceras	0.13494	0.00292		FIESC28	F_camptoceras	0.54076	0.02392	470	4.00741
FIESC28	F_circinatum	0.63682	0.00878		FIESC28	F_circinatum	1.84864	0.11796	471	2.90292
FIESC28	F_culmorum	0.41025	0.00602		FIESC28	F_culmorum	1.48972	0.07986	472	3.63125
FIESC28	F_fujikuroi	0.63724	0.00879		FIESC28	F_fujikuroi	1.79579	0.11305	473	2.81807
FIESC28	F_gaditjirrii	0.62401	0.0086		FIESC28	F_gaditjirri	1.77523	0.10925	474	2.84487
FIESC28	F_graminearum	0.412	0.00603		FIESC28	F_graminearum	1.52896	0.08349	475	3.71107
FIESC28	F_langsethiae	0.40075	0.00592		FIESC28	F_langsethiae	1.46903	0.0779	476	3.6657
FIESC28	F_longipes	0.42767	0.00625		FIESC28	F_longipes	1.78444	0.10928	477	4.17247
FIESC28	F_miscanthi	0.61976	0.00854		FIESC28	F_miscanthi	1.75384	0.1066	478	2.82987
FIESC28	F_nygamai	0.62882	0.00869		FIESC28	F_nygamai	1.7498	0.1071	479	2.78267
FIESC28	F_oxysporum_Fol4287	0.59867	0.00827		FIESC28	F_oxysporum_Fol4287	1.71542	0.1029	480	2.86538
FIESC28	F_oxysporum_FOSC3a	0.59382	0.0082		FIESC28	F_oxysporum_FOSC3a	1.74441	0.10557	481	2.93761
FIESC28	F_poae	0.41863	0.00611		FIESC28	F_poae	1.57808	0.08732	482	3.76963
FIESC28	F_proliferatum	0.6418	0.00882		FIESC28	F_proliferatum	1.77526	0.11004	483	2.76606
FIESC28	F_pseudograminearum	0.41601	0.00609		FIESC28	F_pseudograminearum	1.48905	0.07977	484	3.57936
FIESC28	F_scirpi	0.11081	0		FIESC28	F_scirpi	0.51061	0.02282	485	4.60798
FIESC28	F_sporotrichioides	0.40273	0.00594		FIESC28	F_sporotrichioides	1.48147	0.07932	486	3.67857
FIESC28	F_temperatum	0.6372	0.00877		FIESC28	F_temperatum	1.80762	0.11309	487	2.83682
FIESC28	F_torreyae	0.55909	0.00777		FIESC28	F_torreyae	2.48331	0.23112	488	4.4417
FIESC28	F_udum	0.62459	0.0086		FIESC28	F_udum	1.72663	0.10376	489	2.76442
FIESC28	F_venenatum	0.40534	0.00597		FIESC28	F_venenatum	1.49692	0.08	490	3.693
FIESC28	F_verticillioides	0.64568	0.00887		FIESC28	F_verticillioides	1.7021	0.10154	491	2.63614
FIESC28	FIESC12	0.10819	0.00238		FIESC28	FIESC12	0.51691	0.02305	492	4.7778
FIESC28	FIESC14	0.10506	0.00234		FIESC28	FIESC14	0.48678	0.02198	493	4.63335
FIESC28	FIESC15	0.06806	0.0019		FIESC28	FIESC15	0.34008	0.01667	494	4.99677
FIESC28	FIESC23	0.07244	0.00195		FIESC28	FIESC23	0.2905	0.01499	495	4.01022
FIESC28	FIESC25	0.0809	0.0021		FIESC28	FIESC25	0.33489	0.01655	496	4.13956
FIESC29	F_acuminatum	0.57779	0.00802		FIESC29	F_acuminatum	2.34261	0.2045	497	4.05443
FIESC29	F_avenaceum	0.57301	0.00797		FIESC29	F_avenaceum	2.50771	0.25047	498	4.37638
FIESC29	F_aywerte	0.36672	0.00553		FIESC29	F_aywerte	1.57135	0.08752	499	4.28488
FIESC29	F_beomiforme	0.63609	0.0088		FIESC29	F_beomiforme	2.03746	0.14903	500	3.2031
FIESC29	F_camptoceras	0.13241	0.00276		FIESC29	F_camptoceras	0.54467	0.02412	501	4.11351
FIESC29	F_circinatum	0.63439	0.00876		FIESC29	F_circinatum	2.12449	0.16207	502	3.34887
FIESC29	F_culmorum	0.3999	0.00589		FIESC29	F_culmorum	1.54277	0.08465	503	3.85789
FIESC29	F_fujikuroi	0.63699	0.0088		FIESC29	F_fujikuroi	1.9069	0.13029	504	2.99361
FIESC29	F_gaditjirrii	0.62272	0.00862		FIESC29	F_gaditjirri	2.0155	0.14329	505	3.23661
FIESC29	F_graminearum	0.40506	0.00596		FIESC29	F_graminearum	1.6561	0.09611	506	4.08853
FIESC29	F_langsethiae	0.39635	0.00586		FIESC29	F_langsethiae	1.56118	0.08643	507	3.93889
FIESC29	F_longipes	0.42309	0.00618		FIESC29	F_longipes	1.78045	0.11053	508	4.20821
FIESC29	F_miscanthi	0.61993	0.00857		FIESC29	F_miscanthi	2.00322	0.14197	509	3.23136
FIESC29	F_nygamai	0.62646	0.00865		FIESC29	F_nygamai	1.97865	0.13885	510	3.15846
FIESC29	F_oxysporum_Fol4287	0.59398	0.00824		FIESC29	F_oxysporum_Fol4287	1.89273	0.12321	511	3.18652
FIESC29	F_oxysporum_FOSC3a	0.59038	0.00819		FIESC29	F_oxysporum_FOSC3a	1.91	0.12697	512	3.2352
FIESC29	F_poae	0.41489	0.00608		FIESC29	F_poae	1.62939	0.09316	513	3.92728
FIESC29	F_proliferatum	0.63832	0.00886		FIESC29	F_proliferatum	1.9404	0.13413	514	3.03985
FIESC29	F_pseudograminearum	0.41026	0.00602		FIESC29	F_pseudograminearum	1.59362	0.08923	515	3.88441
FIESC29	F_scirpi	0.10793	0.00241		FIESC29	F_scirpi	0.5449	0.02414	516	5.04864
FIESC29	F_sporotrichioides	0.39741	0.00588		FIESC29	F_sporotrichioides	1.56258	0.08706	517	3.93191
FIESC29	F_temperatum	0.63604	0.00882		FIESC29	F_temperatum	2.03754	0.14814	518	3.20348
FIESC29	F_torreyae	0.55085	0.00769		FIESC29	F_torreyae	2.46406	0.22272	519	4.4732
FIESC29	F_udum	0.62474	0.00862		FIESC29	F_udum	1.93361	0.1317	520	3.09506
FIESC29	F_venenatum	0.40074	0.00591		FIESC29	F_venenatum	1.58676	0.08933	521	3.95957
FIESC29	F_verticillioides	0.64526	0.00892		FIESC29	F_verticillioides	1.93495	0.13246	522	2.99871
FIESC29	FIESC12	0.10379	0.00237		FIESC29	FIESC12	0.57996	0.02547	523	5.58782
FIESC29	FIESC14	0.10075	0.0023		FIESC29	FIESC14	0.52993	0.02357	524	5.25985
FIESC29	FIESC15	0.09469	0		FIESC29	FIESC15	0.35993	0.0175	525	3.80114
FIESC29	FIESC23	0.09538	0.00222		FIESC29	FIESC23	0.37362	0.01798	526	3.91717
FIESC29	FIESC25	0.09918	0.00225		FIESC29	FIESC25	0.38924	0.01851	527	3.92458
FIESC29	FIESC28	0.09407	0.00218		FIESC29	FIESC28	0.37856	0.01808	528	4.02424
FIESC33_10395	F_acuminatum	0.57853	0.00805		FIESC33_10395	F_acuminatum	2.73179	0.30192	529	4.72195
FIESC33_10395	F_avenaceum	0.57797	0.00803		FIESC33_10395	F_avenaceum	2.79274	0.3184	530	4.83198
FIESC33_10395	F_aywerte	0.36264	0.00549		FIESC33_10395	F_aywerte	1.5395	0.08452	531	4.24526
FIESC33_10395	F_beomiforme	0.62956	0.00872		FIESC33_10395	F_beomiforme	1.93042	0.13003	532	3.0663
FIESC33_10395	F_camptoceras	0.12128	0.00261		FIESC33_10395	F_camptoceras	0.425	0.01973	533	3.50429
FIESC33_10395	F_circinatum	0.63695	0.00878		FIESC33_10395	F_circinatum	1.87714	0.12377	534	2.94708
FIESC33_10395	F_culmorum	0.39866	0.00589		FIESC33_10395	F_culmorum	1.57235	0.08843	535	3.94409
FIESC33_10395	F_fujikuroi	0.635	0.00877		FIESC33_10395	F_fujikuroi	1.86316	0.12356	536	2.93411
FIESC33_10395	F_gaditjirrii	0.62528	0.00862		FIESC33_10395	F_gaditjirri	1.92037	0.12916	537	3.07122
FIESC33_10395	F_graminearum	0.39997	0.0059		FIESC33_10395	F_graminearum	1.60654	0.09231	538	4.01665
FIESC33_10395	F_langsethiae	0.39032	0.00579		FIESC33_10395	F_langsethiae	1.54629	0.08518	539	3.9616
FIESC33_10395	F_longipes	0.42318	0.00618		FIESC33_10395	F_longipes	1.69715	0.10111	540	4.01047
FIESC33_10395	F_miscanthi	0.61659	0.00852		FIESC33_10395	F_miscanthi	1.82434	0.11612	541	2.95876
FIESC33_10395	F_nygamai	0.625	0.00863		FIESC33_10395	F_nygamai	1.82703	0.11842	542	2.92325
FIESC33_10395	F_oxysporum_Fol4287	0.59548	0.00827		FIESC33_10395	F_oxysporum_Fol4287	1.7479	0.10784	543	2.93528
FIESC33_10395	F_oxysporum_FOSC3a	0.59223	0.00822		FIESC33_10395	F_oxysporum_FOSC3a	1.74931	0.10695	544	2.95377
FIESC33_10395	F_poae	0.41278	0.00604		FIESC33_10395	F_poae	1.53241	0.08446	545	3.71241
FIESC33_10395	F_proliferatum	0.63607	0.00878		FIESC33_10395	F_proliferatum	1.87463	0.12504	546	2.94721
FIESC33_10395	F_pseudograminearum	0.40693	0.006		FIESC33_10395	F_pseudograminearum	1.60054	0.09131	547	3.93321
FIESC33_10395	F_scirpi	0.05975	0.00169		FIESC33_10395	F_scirpi	0.30246	0.01535	548	5.06209
FIESC33_10395	F_sporotrichioides	0.39173	0.00581		FIESC33_10395	F_sporotrichioides	1.53882	0.08476	549	3.92827
FIESC33_10395	F_temperatum	0.63565	0.00879		FIESC33_10395	F_temperatum	1.82774	0.11828	550	2.87539
FIESC33_10395	F_torreyae	0.54835	0.00768		FIESC33_10395	F_torreyae	2.48263	0.24189	551	4.52746
FIESC33_10395	F_udum	0.62313	0.00862		FIESC33_10395	F_udum	1.82877	0.11732	552	2.93481
FIESC33_10395	F_venenatum	0.3965	0.00586		FIESC33_10395	F_venenatum	1.48615	0.0804	553	3.74817
FIESC33_10395	F_verticillioides	0.641	0.00885		FIESC33_10395	F_verticillioides	1.83919	0.11917	554	2.86925
FIESC33_10395	FIESC12	0.06765	0.00183		FIESC33_10395	FIESC12	0.33622	0.01654	555	4.96999
FIESC33_10395	FIESC14	0.07956	0.00196		FIESC33_10395	FIESC14	0.35663	0.01727	556	4.48253
FIESC33_10395	FIESC15	0.11154	0.00235		FIESC33_10395	FIESC15	0.51655	0.02306	557	4.63107
FIESC33_10395	FIESC23	0.10925	0.0024		FIESC33_10395	FIESC23	0.52098	0.02327	558	4.7687
FIESC33_10395	FIESC25	0.11454	0.00248		FIESC33_10395	FIESC25	0.52207	0.0233	559	4.55797
FIESC33_10395	FIESC28	0.11044	0.00235		FIESC33_10395	FIESC28	0.49827	0.02239	560	4.51168
FIESC33_10395	FIESC29	0.10579	0.00235		FIESC33_10395	FIESC29	0.54614	0.02418	561	5.16249
FIESC33_11401	F_acuminatum	0.57752	0.00803		FIESC33_11401	F_acuminatum	2.66515	0.29538	562	4.61482
FIESC33_11401	F_avenaceum	0.57403	0.00796		FIESC33_11401	F_avenaceum	2.83666	0.32548	563	4.94166
FIESC33_11401	F_aywerte	0.36391	0.00549		FIESC33_11401	F_aywerte	1.5735	0.08803	564	4.32387
FIESC33_11401	F_beomiforme	0.63067	0.00873		FIESC33_11401	F_beomiforme	2.00295	0.14226	565	3.17591
FIESC33_11401	F_camptoceras	0.12292	0.0026		FIESC33_11401	F_camptoceras	0.44289	0.02037	566	3.60308
FIESC33_11401	F_circinatum	0.63963	0.00882		FIESC33_11401	F_circinatum	1.9176	0.13013	567	2.99798
FIESC33_11401	F_culmorum	0.40146	0.00593		FIESC33_11401	F_culmorum	1.60334	0.09158	568	3.99377
FIESC33_11401	F_fujikuroi	0.63865	0.00882		FIESC33_11401	F_fujikuroi	1.95357	0.13778	569	3.05891
FIESC33_11401	F_gaditjirrii	0.62665	0.00867		FIESC33_11401	F_gaditjirri	2.0104	0.14163	570	3.20817
FIESC33_11401	F_graminearum	0.40335	0.00594		FIESC33_11401	F_graminearum	1.67206	0.09886	571	4.14543
FIESC33_11401	F_langsethiae	0.39021	0.00579		FIESC33_11401	F_langsethiae	1.61265	0.09169	572	4.13277
FIESC33_11401	F_longipes	0.42268	0.00621		FIESC33_11401	F_longipes	1.7659	0.10881	573	4.17787
FIESC33_11401	F_miscanthi	0.62103	0.00858		FIESC33_11401	F_miscanthi	1.9386	0.1334	574	3.12159
FIESC33_11401	F_nygamai	0.62749	0.00866		FIESC33_11401	F_nygamai	1.92029	0.12962	575	3.06027
FIESC33_11401	F_oxysporum_Fol4287	0.59848	0.0083		FIESC33_11401	F_oxysporum_Fol4287	1.85141	0.1213	576	3.09352
FIESC33_11401	F_oxysporum_FOSC3a	0.59543	0.00825		FIESC33_11401	F_oxysporum_FOSC3a	1.83446	0.11859	577	3.0809
FIESC33_11401	F_poae	0.41468	0.00609		FIESC33_11401	F_poae	1.59802	0.0907	578	3.85362
FIESC33_11401	F_proliferatum	0.63943	0.00883		FIESC33_11401	F_proliferatum	1.96056	0.13649	579	3.06611
FIESC33_11401	F_pseudograminearum	0.40869	0.006		FIESC33_11401	F_pseudograminearum	1.66237	0.09744	580	4.06756
FIESC33_11401	F_scirpi	0.06305	0.00173		FIESC33_11401	F_scirpi	0.31585	0.01593	581	5.00952
FIESC33_11401	F_sporotrichioides	0.39092	0.0058		FIESC33_11401	F_sporotrichioides	1.58297	0.08933	582	4.04935
FIESC33_11401	F_temperatum	0.63821	0.0088		FIESC33_11401	F_temperatum	1.87413	0.12489	583	2.93654
FIESC33_11401	F_torreyae	0.55115	0.0077		FIESC33_11401	F_torreyae	2.64278	0.28893	584	4.79503
FIESC33_11401	F_udum	0.62671	0.00866		FIESC33_11401	F_udum	1.88738	0.12632	585	3.01157
FIESC33_11401	F_venenatum	0.39694	0.00587		FIESC33_11401	F_venenatum	1.52509	0.08439	586	3.84212
FIESC33_11401	F_verticillioides	0.64574	0.00889		FIESC33_11401	F_verticillioides	1.87006	0.1232	587	2.896
FIESC33_11401	FIESC12	0.06914	0.00197		FIESC33_11401	FIESC12	0.33396	0.01648	588	4.8302
FIESC33_11401	FIESC14	0.08221	0.00206		FIESC33_11401	FIESC14	0.35172	0.01708	589	4.27831
FIESC33_11401	FIESC15	0.11458	0		FIESC33_11401	FIESC15	0.5079	0.02271	590	4.43271
FIESC33_11401	FIESC23	0.11384	0.00245		FIESC33_11401	FIESC23	0.49793	0.02241	591	4.37395
FIESC33_11401	FIESC25	0.11854	0.00254		FIESC33_11401	FIESC25	0.51657	0.0231	592	4.35777
FIESC33_11401	FIESC28	0.11454	0.00242		FIESC33_11401	FIESC28	0.5027	0.02256	593	4.38886
FIESC33_11401	FIESC29	0.11004	0.00241		FIESC33_11401	FIESC29	0.52854	0.02355	594	4.80316
FIESC33_11401	FIESC33_10395	0.03729	0.00137		FIESC33_11401	FIESC33_10395	0.18751	0.01134	595	5.02843
FIESC5_11348	F_acuminatum	0.57248	0.00794		FIESC5_11348	F_acuminatum	2.2507	0.18979	596	3.93149
FIESC5_11348	F_avenaceum	0.57084	0.00793		FIESC5_11348	F_avenaceum	2.56722	0.2635	597	4.49727
FIESC5_11348	F_aywerte	0.35911	0.00543		FIESC5_11348	F_aywerte	1.54343	0.08478	598	4.29793
FIESC5_11348	F_beomiforme	0.62515	0.00863		FIESC5_11348	F_beomiforme	1.76444	0.10939	599	2.82243
FIESC5_11348	F_camptoceras	0.11622	0.00254		FIESC5_11348	F_camptoceras	0.41327	0.01932	600	3.55593
FIESC5_11348	F_circinatum	0.63475	0.00881		FIESC5_11348	F_circinatum	1.74878	0.10742	601	2.75507
FIESC5_11348	F_culmorum	0.39542	0.00586		FIESC5_11348	F_culmorum	1.55226	0.08644	602	3.9256
FIESC5_11348	F_fujikuroi	0.63423	0.00876		FIESC5_11348	F_fujikuroi	1.6605	0.0995	603	2.61814
FIESC5_11348	F_gaditjirrii	0.62412	0.00863		FIESC5_11348	F_gaditjirri	1.71825	0.1037	604	2.75308
FIESC5_11348	F_graminearum	0.39892	0.00589		FIESC5_11348	F_graminearum	1.61474	0.09219	605	4.04778
FIESC5_11348	F_langsethiae	0.38679	0.00576		FIESC5_11348	F_langsethiae	1.64769	0.09605	606	4.25991
FIESC5_11348	F_longipes	0.41774	0.00611		FIESC5_11348	F_longipes	1.68561	0.09792	607	4.03507
FIESC5_11348	F_miscanthi	0.61739	0.00855		FIESC5_11348	F_miscanthi	1.67052	0.09908	608	2.70578
FIESC5_11348	F_nygamai	0.62596	0.00865		FIESC5_11348	F_nygamai	1.64357	0.09632	609	2.62568
FIESC5_11348	F_oxysporum_Fol4287	0.59318	0.00822		FIESC5_11348	F_oxysporum_Fol4287	1.64866	0.09707	610	2.77936
FIESC5_11348	F_oxysporum_FOSC3a	0.58907	0.00818		FIESC5_11348	F_oxysporum_FOSC3a	1.6619	0.09805	611	2.82123
FIESC5_11348	F_poae	0.41213	0.00606		FIESC5_11348	F_poae	1.56422	0.08808	612	3.79545
FIESC5_11348	F_proliferatum	0.63524	0.00876		FIESC5_11348	F_proliferatum	1.61804	0.09469	613	2.54713
FIESC5_11348	F_pseudograminearum	0.40251	0.00593		FIESC5_11348	F_pseudograminearum	1.55668	0.08683	614	3.86743
FIESC5_11348	F_scirpi	0.07645	0.00197		FIESC5_11348	F_scirpi	0.3323	0.01641	615	4.34663
FIESC5_11348	F_sporotrichioides	0.3893	0.00578		FIESC5_11348	F_sporotrichioides	1.67932	0.09954	616	4.31369
FIESC5_11348	F_temperatum	0.63384	0.00874		FIESC5_11348	F_temperatum	1.71662	0.10392	617	2.70829
FIESC5_11348	F_torreyae	0.54779	0.00763		FIESC5_11348	F_torreyae	2.57703	0.25198	618	4.70441
FIESC5_11348	F_udum	0.62322	0.0086		FIESC5_11348	F_udum	1.63178	0.09487	619	2.6183
FIESC5_11348	F_venenatum	0.39495	0.00584		FIESC5_11348	F_venenatum	1.47795	0.07954	620	3.74212
FIESC5_11348	F_verticillioides	0.64262	0.00888		FIESC5_11348	F_verticillioides	1.60423	0.09138	621	2.49639
FIESC5_11348	FIESC12	0.07277	0.00192		FIESC5_11348	FIESC12	0.32695	0.01629	622	4.49292
FIESC5_11348	FIESC14	0.07212	0.00186		FIESC5_11348	FIESC14	0.36329	0.01756	623	5.0373
FIESC5_11348	FIESC15	0.11028	0.00239		FIESC5_11348	FIESC15	0.50539	0.02267	624	4.58279
FIESC5_11348	FIESC23	0.10824	0.00239		FIESC5_11348	FIESC23	0.49765	0.02239	625	4.59765
FIESC5_11348	FIESC25	0.11274	0.00303		FIESC5_11348	FIESC25	0.53368	0.02379	626	4.73372
FIESC5_11348	FIESC28	0.11009	0.0024		FIESC5_11348	FIESC28	0.49036	0.02211	627	4.45417
FIESC5_11348	FIESC29	0.10693	0.0024		FIESC5_11348	FIESC29	0.5386	0.02397	628	5.03694
FIESC5_11348	FIESC33_10395	0.0794	0.00205		FIESC5_11348	FIESC33_10395	0.30841	0.01574	629	3.88426
FIESC5_11348	FIESC33_11401	0.08192	0.0021		FIESC5_11348	FIESC33_11401	0.31857	0.01603	630	3.88879
FIESC5_CS3069	F_acuminatum	0.57588	0.00801		FIESC5_CS3069	F_acuminatum	1.98995	0.13838	631	3.45549
FIESC5_CS3069	F_avenaceum	0.57535	0.00804		FIESC5_CS3069	F_avenaceum	2.17104	0.16892	632	3.77342
FIESC5_CS3069	F_aywerte	0.36118	0.00547		FIESC5_CS3069	F_aywerte	1.43902	0.07526	633	3.98422
FIESC5_CS3069	F_beomiforme	0.62953	0.00872		FIESC5_CS3069	F_beomiforme	1.76956	0.11031	634	2.81092
FIESC5_CS3069	F_camptoceras	0.11753	0.0025		FIESC5_CS3069	F_camptoceras	0.42024	0.01957	635	3.5756
FIESC5_CS3069	F_circinatum	0.63924	0.00882		FIESC5_CS3069	F_circinatum	1.84582	0.11928	636	2.88752
FIESC5_CS3069	F_culmorum	0.39783	0.00587		FIESC5_CS3069	F_culmorum	1.39136	0.0717	637	3.49737
FIESC5_CS3069	F_fujikuroi	0.63808	0.00881		FIESC5_CS3069	F_fujikuroi	1.80506	0.11511	638	2.82889
FIESC5_CS3069	F_gaditjirrii	0.62713	0.00865		FIESC5_CS3069	F_gaditjirri	1.71759	0.10386	639	2.73881
FIESC5_CS3069	F_graminearum	0.40056	0.0059		FIESC5_CS3069	F_graminearum	1.48642	0.08012	640	3.71085
FIESC5_CS3069	F_langsethiae	0.38719	0.00577		FIESC5_CS3069	F_langsethiae	1.51279	0.0818	641	3.9071
FIESC5_CS3069	F_longipes	0.4204	0.00614		FIESC5_CS3069	F_longipes	1.55569	0.08618	642	3.7005
FIESC5_CS3069	F_miscanthi	0.61885	0.00853		FIESC5_CS3069	F_miscanthi	1.73539	0.1066	643	2.80422
FIESC5_CS3069	F_nygamai	0.6275	0.00867		FIESC5_CS3069	F_nygamai	1.7203	0.10503	644	2.74151
FIESC5_CS3069	F_oxysporum_Fol4287	0.59698	0.00826		FIESC5_CS3069	F_oxysporum_Fol4287	1.70748	0.10276	645	2.8602
FIESC5_CS3069	F_oxysporum_FOSC3a	0.59314	0.00824		FIESC5_CS3069	F_oxysporum_FOSC3a	1.70245	0.10175	646	2.87023
FIESC5_CS3069	F_poae	0.41533	0.00608		FIESC5_CS3069	F_poae	1.47883	0.07927	647	3.56061
FIESC5_CS3069	F_proliferatum	0.64007	0.00886		FIESC5_CS3069	F_proliferatum	1.80662	0.11562	648	2.82254
FIESC5_CS3069	F_pseudograminearum	0.40466	0.00595		FIESC5_CS3069	F_pseudograminearum	1.41419	0.07313	649	3.49476
FIESC5_CS3069	F_scirpi	0.07811	0		FIESC5_CS3069	F_scirpi	0.32388	0.01621	650	4.14646
FIESC5_CS3069	F_sporotrichioides	0.38963	0.00578		FIESC5_CS3069	F_sporotrichioides	1.48995	0.08039	651	3.82401
FIESC5_CS3069	F_temperatum	0.63924	0.00882		FIESC5_CS3069	F_temperatum	1.7712	0.11078	652	2.77079
FIESC5_CS3069	F_torreyae	0.55286	0.00772		FIESC5_CS3069	F_torreyae	2.23046	0.18463	653	4.0344
FIESC5_CS3069	F_udum	0.62722	0.00867		FIESC5_CS3069	F_udum	1.73253	0.106	654	2.76224
FIESC5_CS3069	F_venenatum	0.39878	0.00589		FIESC5_CS3069	F_venenatum	1.37196	0.07043	655	3.44039
FIESC5_CS3069	F_verticillioides	0.64642	0.00895		FIESC5_CS3069	F_verticillioides	1.69767	0.10095	656	2.62626
FIESC5_CS3069	FIESC12	0.07481	0		FIESC5_CS3069	FIESC12	0.32306	0.01611	657	4.31841
FIESC5_CS3069	FIESC14	0.07361	0.00193		FIESC5_CS3069	FIESC14	0.36087	0.01751	658	4.90246
FIESC5_CS3069	FIESC15	0.11042	0.00237		FIESC5_CS3069	FIESC15	0.54227	0.024	659	4.91098
FIESC5_CS3069	FIESC23	0.10913	0.00239		FIESC5_CS3069	FIESC23	0.5232	0.02329	660	4.79428
FIESC5_CS3069	FIESC25	0.11312	0.00247		FIESC5_CS3069	FIESC25	0.53866	0.02389	661	4.76185
FIESC5_CS3069	FIESC28	0.10982	0.00244		FIESC5_CS3069	FIESC28	0.4986	0.02239	662	4.54016
FIESC5_CS3069	FIESC29	0.10681	0.00237		FIESC5_CS3069	FIESC29	0.54017	0.02395	663	5.0573
FIESC5_CS3069	FIESC33_10395	0.08127	0.00214		FIESC5_CS3069	FIESC33_10395	0.32768	0.01626	664	4.03199
FIESC5_CS3069	FIESC33_11401	0.08268	0.0021		FIESC5_CS3069	FIESC33_11401	0.32367	0.01623	665	3.91473
FIESC5_CS3069	FIESC5_11348	0.01978	0.00097		FIESC5_CS3069	FIESC5_11348	0.26361	0.0141	666	13.3271

## Sheet: NRPS3
		30HK					NRPS3
TAXON_1	TAXON_2	dS	SE_dS		TAXON_1	TAXON_2	dS	SE_dS	Comparison	dS NRPS3/HK
F_avenaceum	F_acuminatum	0.10094	0.00236		F_avenaceum	F_acuminatum	0.16584	0.01003	1	1.64296
F_aywerte	F_acuminatum	0.55549	0.00779		F_aywerte	F_acuminatum	1.42558	0.07498	2	2.56635
F_aywerte	F_avenaceum	0.56031	0.00783		F_aywerte	F_avenaceum	1.43303	0.0751	3	2.55757
F_beomiforme	F_acuminatum	0.59793	0.00831		F_beomiforme	F_acuminatum	1.33148	0.06699	4	2.22682
F_beomiforme	F_avenaceum	0.59978	0.00835		F_beomiforme	F_avenaceum	1.37292	0.06956	5	2.28904
F_beomiforme	F_aywerte	0.62083	0.00862		F_beomiforme	F_aywerte	1.45831	0.07679	6	2.34897
F_camptoceras	F_acuminatum	0.5875	0.00816		F_camptoceras	F_acuminatum	2.42749	0.22403	7	4.1319
F_camptoceras	F_avenaceum	0.58383	0.00812		F_camptoceras	F_avenaceum	2.47111	0.23916	8	4.23258
F_camptoceras	F_aywerte	0.37295	0.00559		F_camptoceras	F_aywerte	1.51247	0.08126	9	4.05542
F_camptoceras	F_beomiforme	0.64369	0.00887		F_camptoceras	F_beomiforme	1.85149	0.12021	10	2.87637
F_circinatum	F_acuminatum	0.60046	0.00835		F_circinatum	F_acuminatum	1.36995	0.06962	11	2.2815
F_circinatum	F_avenaceum	0.59921	0.00833		F_circinatum	F_avenaceum	1.44404	0.07448	12	2.40991
F_circinatum	F_aywerte	0.63915	0.00889		F_circinatum	F_aywerte	1.44504	0.07573	13	2.26088
F_circinatum	F_beomiforme	0.40224	0.00596		F_circinatum	F_beomiforme	0.77932	0.03424	14	1.93745
F_circinatum	F_camptoceras	0.65093	0.00898		F_circinatum	F_camptoceras	1.93559	0.1303	15	2.97358
F_culmorum	F_acuminatum	0.58544	0.00811		F_culmorum	F_acuminatum	1.39025	0.07229	16	2.37471
F_culmorum	F_avenaceum	0.58264	0.00808		F_culmorum	F_avenaceum	1.39714	0.07247	17	2.39795
F_culmorum	F_aywerte	0.35264	0.00536		F_culmorum	F_aywerte	0.60702	0.02718	18	1.72136
F_culmorum	F_beomiforme	0.66537	0.00919		F_culmorum	F_beomiforme	1.45456	0.07714	19	2.18609
F_culmorum	F_camptoceras	0.40667	0.00598		F_culmorum	F_camptoceras	1.43637	0.07539	20	3.53203
F_culmorum	F_circinatum	0.67305	0.00932		F_culmorum	F_circinatum	1.34112	0.06771	21	1.9926
F_fujikuroi	F_acuminatum	0.60053	0.00834		F_fujikuroi	F_acuminatum	1.32881	0.06652	22	2.21273
F_fujikuroi	F_avenaceum	0.60166	0.00834		F_fujikuroi	F_avenaceum	1.46694	0.07647	23	2.43815
F_fujikuroi	F_aywerte	0.62851	0.00875		F_fujikuroi	F_aywerte	1.42957	0.07498	24	2.27454
F_fujikuroi	F_beomiforme	0.39962	0.00596		F_fujikuroi	F_beomiforme	0.78717	0.03477	25	1.9698
F_fujikuroi	F_camptoceras	0.65315	0.00903		F_fujikuroi	F_camptoceras	1.93266	0.13216	26	2.95898
F_fujikuroi	F_circinatum	0.13726	0.00286		F_fujikuroi	F_circinatum	0.31688	0.01585	27	2.30861
F_fujikuroi	F_culmorum	0.66713	0.00923		F_fujikuroi	F_culmorum	1.3405	0.06791	28	2.00935
F_gaditjirrii	F_acuminatum	0.6061	0.00844		F_gaditjirri	F_acuminatum	1.37041	0.06998	29	2.26103
F_gaditjirrii	F_avenaceum	0.59653	0.0083		F_gaditjirri	F_avenaceum	1.40137	0.07132	30	2.3492
F_gaditjirrii	F_aywerte	0.62499	0.0087		F_gaditjirri	F_aywerte	1.48584	0.07935	31	2.37738
F_gaditjirrii	F_beomiforme	0.39094	0.0058		F_gaditjirri	F_beomiforme	0.77739	0.03428	32	1.98851
F_gaditjirrii	F_camptoceras	0.64186	0.00888		F_gaditjirri	F_camptoceras	1.89559	0.12435	33	2.95328
F_gaditjirrii	F_circinatum	0.16965	0.00326		F_gaditjirri	F_circinatum	0.35067	0.01714	34	2.06702
F_gaditjirrii	F_culmorum	0.66021	0.00915		F_gaditjirri	F_culmorum	1.41145	0.07332	35	2.13788
F_gaditjirrii	F_fujikuroi	0.16477	0.0032		F_gaditjirri	F_fujikuroi	0.3557	0.01737	36	2.15877
F_graminearum	F_acuminatum	0.58744	0.0082		F_graminearum	F_acuminatum	1.42395	0.07521	37	2.42399
F_graminearum	F_avenaceum	0.58628	0.00815		F_graminearum	F_avenaceum	1.42658	0.07482	38	2.43327
F_graminearum	F_aywerte	0.35416	0.00539		F_graminearum	F_aywerte	0.59309	0.02646	39	1.67464
F_graminearum	F_beomiforme	0.66981	0.00929		F_graminearum	F_beomiforme	1.5003	0.08086	40	2.23989
F_graminearum	F_camptoceras	0.40885	0.006		F_graminearum	F_camptoceras	1.46838	0.07823	41	3.59149
F_graminearum	F_circinatum	0.67198	0.00927		F_graminearum	F_circinatum	1.37578	0.07078	42	2.04735
F_graminearum	F_culmorum	0.03401	0.00127		F_graminearum	F_culmorum	0.13773	0.0092	43	4.04969
F_graminearum	F_fujikuroi	0.66863	0.00924		F_graminearum	F_fujikuroi	1.39509	0.07211	44	2.08649
F_graminearum	F_gaditjirrii	0.6602	0.00913		F_graminearum	F_gaditjirri	1.46792	0.0787	45	2.22345
F_langsethiae	F_acuminatum	0.57369	0.00801		F_langsethiae	F_acuminatum	1.41864	0.07455	46	2.47283
F_langsethiae	F_avenaceum	0.57893	0.00803		F_langsethiae	F_avenaceum	1.42747	0.07512	47	2.4657
F_langsethiae	F_aywerte	0.34218	0.00525		F_langsethiae	F_aywerte	0.54804	0.02472	48	1.60161
F_langsethiae	F_beomiforme	0.65121	0.00908		F_langsethiae	F_beomiforme	1.50484	0.08141	49	2.31084
F_langsethiae	F_camptoceras	0.3987	0.0059		F_langsethiae	F_camptoceras	1.52605	0.08311	50	3.82756
F_langsethiae	F_circinatum	0.66008	0.00916		F_langsethiae	F_circinatum	1.48495	0.07924	51	2.24965
F_langsethiae	F_culmorum	0.21845	0.0038		F_langsethiae	F_culmorum	0.33212	0.01638	52	1.52035
F_langsethiae	F_fujikuroi	0.64892	0.00901		F_langsethiae	F_fujikuroi	1.42158	0.07406	53	2.19069
F_langsethiae	F_gaditjirrii	0.64591	0.00896		F_langsethiae	F_gaditjirri	1.47479	0.0788	54	2.28327
F_langsethiae	F_graminearum	0.22057	0.00384		F_langsethiae	F_graminearum	0.34419	0.01684	55	1.56046
F_longipes	F_acuminatum	0.60806	0.00842		F_longipes	F_acuminatum	1.48524	0.07964	56	2.44259
F_longipes	F_avenaceum	0.61292	0.00849		F_longipes	F_avenaceum	1.45998	0.07671	57	2.38201
F_longipes	F_aywerte	0.37905	0.00574		F_longipes	F_aywerte	0.64872	0.02898	58	1.71144
F_longipes	F_beomiforme	0.69232	0.00961		F_longipes	F_beomiforme	1.51818	0.08237	59	2.19289
F_longipes	F_camptoceras	0.42623	0.00622		F_longipes	F_camptoceras	1.68095	0.09692	60	3.94376
F_longipes	F_circinatum	0.68772	0.00957		F_longipes	F_circinatum	1.51679	0.08292	61	2.20553
F_longipes	F_culmorum	0.33521	0.00517		F_longipes	F_culmorum	0.57468	0.02593	62	1.71439
F_longipes	F_fujikuroi	0.68937	0.00954		F_longipes	F_fujikuroi	1.44955	0.07712	63	2.10272
F_longipes	F_gaditjirrii	0.67787	0.00941		F_longipes	F_gaditjirri	1.49516	0.08015	64	2.20567
F_longipes	F_graminearum	0.33706	0.0052		F_longipes	F_graminearum	0.58781	0.02654	65	1.74393
F_longipes	F_langsethiae	0.33251	0.00515		F_longipes	F_langsethiae	0.49679	0.02288	66	1.49406
F_miscanthi	F_acuminatum	0.59766	0.00831		F_miscanthi	F_acuminatum	1.33822	0.06721	67	2.2391
F_miscanthi	F_avenaceum	0.59096	0.00823		F_miscanthi	F_avenaceum	1.40755	0.07177	68	2.3818
F_miscanthi	F_aywerte	0.61576	0.00856		F_miscanthi	F_aywerte	1.52108	0.08248	69	2.47025
F_miscanthi	F_beomiforme	0.38633	0.00574		F_miscanthi	F_beomiforme	0.77183	0.03395	70	1.99785
F_miscanthi	F_camptoceras	0.63289	0.00874		F_miscanthi	F_camptoceras	1.83961	0.11837	71	2.90668
F_miscanthi	F_circinatum	0.1654	0.0032		F_miscanthi	F_circinatum	0.33878	0.01669	72	2.04825
F_miscanthi	F_culmorum	0.64788	0.00894		F_miscanthi	F_culmorum	1.36953	0.0699	73	2.11386
F_miscanthi	F_fujikuroi	0.16131	0.00315		F_miscanthi	F_fujikuroi	0.34779	0.01705	74	2.15603
F_miscanthi	F_gaditjirrii	0.09745	0.00235		F_miscanthi	F_gaditjirri	0.17231	0.01056	75	1.76819
F_miscanthi	F_graminearum	0.65056	0.00902		F_miscanthi	F_graminearum	1.4233	0.07458	76	2.18781
F_miscanthi	F_langsethiae	0.63933	0.00888		F_miscanthi	F_langsethiae	1.44961	0.07695	77	2.26739
F_miscanthi	F_longipes	0.6716	0.00931		F_miscanthi	F_longipes	1.48205	0.07956	78	2.20675
F_nygamai	F_acuminatum	0.58805	0.00821		F_nygamai	F_acuminatum	1.36335	0.06914	79	2.31843
F_nygamai	F_avenaceum	0.58594	0.00814		F_nygamai	F_avenaceum	1.44916	0.07512	80	2.47322
F_nygamai	F_aywerte	0.62173	0.00863		F_nygamai	F_aywerte	1.4495	0.07675	81	2.3314
F_nygamai	F_beomiforme	0.39243	0.0058		F_nygamai	F_beomiforme	0.77681	0.0341	82	1.97949
F_nygamai	F_camptoceras	0.63905	0.00883		F_nygamai	F_camptoceras	1.81774	0.11648	83	2.84444
F_nygamai	F_circinatum	0.11928	0.00259		F_nygamai	F_circinatum	0.29768	0.01521	84	2.49564
F_nygamai	F_culmorum	0.65638	0.00908		F_nygamai	F_culmorum	1.35101	0.06875	85	2.05827
F_nygamai	F_fujikuroi	0.11983	0.00262		F_nygamai	F_fujikuroi	0.31815	0.01593	86	2.65501
F_nygamai	F_gaditjirrii	0.15498	0.00308		F_nygamai	F_gaditjirri	0.37047	0.01786	87	2.39044
F_nygamai	F_graminearum	0.65898	0.00913		F_nygamai	F_graminearum	1.37873	0.07099	88	2.09222
F_nygamai	F_langsethiae	0.64502	0.00896		F_nygamai	F_langsethiae	1.50486	0.08134	89	2.33304
F_nygamai	F_longipes	0.67625	0.00935		F_nygamai	F_longipes	1.53975	0.08496	90	2.27689
F_nygamai	F_miscanthi	0.15107	0.00304		F_nygamai	F_miscanthi	0.36607	0.01772	91	2.42318
F_oxysporum_Fol4287	F_acuminatum	0.56773	0.00792		F_oxysporum_Fol4287	F_acuminatum	1.43948	0.07558	92	2.5355
F_oxysporum_Fol4287	F_avenaceum	0.56319	0.00786		F_oxysporum_Fol4287	F_avenaceum	1.53547	0.08306	93	2.72638
F_oxysporum_Fol4287	F_aywerte	0.59633	0.00833		F_oxysporum_Fol4287	F_aywerte	1.51628	0.08201	94	2.54269
F_oxysporum_Fol4287	F_beomiforme	0.35129	0.00533		F_oxysporum_Fol4287	F_beomiforme	0.72918	0.03196	95	2.07572
F_oxysporum_Fol4287	F_camptoceras	0.60996	0.00845		F_oxysporum_Fol4287	F_camptoceras	1.76059	0.10748	96	2.8864
F_oxysporum_Fol4287	F_circinatum	0.12988	0.00276		F_oxysporum_Fol4287	F_circinatum	0.35594	0.01725	97	2.74053
F_oxysporum_Fol4287	F_culmorum	0.63401	0.00879		F_oxysporum_Fol4287	F_culmorum	1.39813	0.07211	98	2.20522
F_oxysporum_Fol4287	F_fujikuroi	0.12552	0.00271		F_oxysporum_Fol4287	F_fujikuroi	0.34568	0.0189	99	2.75398
F_oxysporum_Fol4287	F_gaditjirrii	0.11068	0.00252		F_oxysporum_Fol4287	F_gaditjirri	0.30009	0.01524	100	2.71133
F_oxysporum_Fol4287	F_graminearum	0.63502	0.0088		F_oxysporum_Fol4287	F_graminearum	1.44869	0.07634	101	2.28133
F_oxysporum_Fol4287	F_langsethiae	0.6197	0.00861		F_oxysporum_Fol4287	F_langsethiae	1.49618	0.08019	102	2.41436
F_oxysporum_Fol4287	F_longipes	0.65554	0.00907		F_oxysporum_Fol4287	F_longipes	1.59357	0.08968	103	2.43093
F_oxysporum_Fol4287	F_miscanthi	0.10492	0.00243		F_oxysporum_Fol4287	F_miscanthi	0.30725	0.01537	104	2.92842
F_oxysporum_Fol4287	F_nygamai	0.11282	0.00254		F_oxysporum_Fol4287	F_nygamai	0.3772	0.01796	105	3.34338
F_oxysporum_FOSC3a	F_acuminatum	0.57128	0.00799		F_oxysporum_FOSC3a	F_acuminatum	1.40832	0.07255	106	2.4652
F_oxysporum_FOSC3a	F_avenaceum	0.56613	0.00788		F_oxysporum_FOSC3a	F_avenaceum	1.47936	0.07764	107	2.61311
F_oxysporum_FOSC3a	F_aywerte	0.59379	0.0083		F_oxysporum_FOSC3a	F_aywerte	1.49805	0.07999	108	2.52286
F_oxysporum_FOSC3a	F_beomiforme	0.36039	0.00547		F_oxysporum_FOSC3a	F_beomiforme	0.69595	0.03054	109	1.9311
F_oxysporum_FOSC3a	F_camptoceras	0.60113	0.00832		F_oxysporum_FOSC3a	F_camptoceras	1.7687	0.10822	110	2.94229
F_oxysporum_FOSC3a	F_circinatum	0.13979	0.0029		F_oxysporum_FOSC3a	F_circinatum	0.32612	0.01625	111	2.33293
F_oxysporum_FOSC3a	F_culmorum	0.62425	0.00866		F_oxysporum_FOSC3a	F_culmorum	1.36362	0.06882	112	2.18441
F_oxysporum_FOSC3a	F_fujikuroi	0.13552	0.00283		F_oxysporum_FOSC3a	F_fujikuroi	0.31498	0.01584	113	2.32423
F_oxysporum_FOSC3a	F_gaditjirrii	0.12008	0.00264		F_oxysporum_FOSC3a	F_gaditjirri	0.27143	0.01423	114	2.26041
F_oxysporum_FOSC3a	F_graminearum	0.62584	0.00867		F_oxysporum_FOSC3a	F_graminearum	1.41069	0.07275	115	2.25407
F_oxysporum_FOSC3a	F_langsethiae	0.62183	0.00869		F_oxysporum_FOSC3a	F_langsethiae	1.47698	0.07785	116	2.37522
F_oxysporum_FOSC3a	F_longipes	0.64512	0.00892		F_oxysporum_FOSC3a	F_longipes	1.55438	0.08509	117	2.40944
F_oxysporum_FOSC3a	F_miscanthi	0.11415	0.00256		F_oxysporum_FOSC3a	F_miscanthi	0.27461	0.01431	118	2.40569
F_oxysporum_FOSC3a	F_nygamai	0.12432	0.00271		F_oxysporum_FOSC3a	F_nygamai	0.35203	0.01721	119	2.83164
F_oxysporum_FOSC3a	F_oxysporum_Fol4287	0.02161	0.00105		F_oxysporum_FOSC3a	F_oxysporum_Fol4287	0.04937	0	120	2.28459
F_poae	F_acuminatum	0.59191	0.00821		F_poae	F_acuminatum	1.49822	0.08197	121	2.53116
F_poae	F_avenaceum	0.59349	0.00823		F_poae	F_avenaceum	1.52083	0.08301	122	2.56252
F_poae	F_aywerte	0.36976	0.00557		F_poae	F_aywerte	0.78677	0.03548	123	2.12779
F_poae	F_beomiforme	0.67731	0.00938		F_poae	F_beomiforme	1.50523	0.08139	124	2.22236
F_poae	F_camptoceras	0.42267	0.00617		F_poae	F_camptoceras	1.48842	0.07982	125	3.52147
F_poae	F_circinatum	0.67814	0.00938		F_poae	F_circinatum	1.36911	0.07026	126	2.01892
F_poae	F_culmorum	0.24917	0.00417		F_poae	F_culmorum	0.50197	0.02276	127	2.01457
F_poae	F_fujikuroi	0.66955	0.00927		F_poae	F_fujikuroi	1.42306	0.07461	128	2.1254
F_poae	F_gaditjirrii	0.66884	0.00926		F_poae	F_gaditjirri	1.42676	0.0752	129	2.13319
F_poae	F_graminearum	0.2513	0.00421		F_poae	F_graminearum	0.51848	0.02326	130	2.06319
F_poae	F_langsethiae	0.22142	0.00386		F_poae	F_langsethiae	0.53535	0.02414	131	2.4178
F_poae	F_longipes	0.35107	0.00536		F_poae	F_longipes	0.71732	0.03222	132	2.04324
F_poae	F_miscanthi	0.66366	0.0092		F_poae	F_miscanthi	1.45002	0.07693	133	2.18488
F_poae	F_nygamai	0.6639	0.0092		F_poae	F_nygamai	1.42833	0.07515	134	2.15142
F_poae	F_oxysporum_Fol4287	0.64214	0.00891		F_poae	F_oxysporum_Fol4287	1.37685	0.07056	135	2.14416
F_poae	F_oxysporum_FOSC3a	0.63411	0.00878		F_poae	F_oxysporum_FOSC3a	1.36703	0.06945	136	2.15582
F_proliferatum	F_acuminatum	0.59781	0.0083		F_proliferatum	F_acuminatum	1.28906	0.06332	137	2.1563
F_proliferatum	F_avenaceum	0.59922	0.00832		F_proliferatum	F_avenaceum	1.40172	0.0708	138	2.33924
F_proliferatum	F_aywerte	0.62678	0.00872		F_proliferatum	F_aywerte	1.39761	0.07189	139	2.22983
F_proliferatum	F_beomiforme	0.3973	0.00588		F_proliferatum	F_beomiforme	0.74859	0.0329	140	1.88419
F_proliferatum	F_camptoceras	0.65573	0.00908		F_proliferatum	F_camptoceras	1.93153	0.13207	141	2.94562
F_proliferatum	F_circinatum	0.13588	0.00283		F_proliferatum	F_circinatum	0.3119	0.01564	142	2.29541
F_proliferatum	F_culmorum	0.66684	0.0092		F_proliferatum	F_culmorum	1.28879	0.06392	143	1.93268
F_proliferatum	F_fujikuroi	0.03077	0.00123		F_proliferatum	F_fujikuroi	0.08631	0.00709	144	2.805
F_proliferatum	F_gaditjirrii	0.16486	0.0032		F_proliferatum	F_gaditjirri	0.35439	0.0173	145	2.14964
F_proliferatum	F_graminearum	0.6695	0.00925		F_proliferatum	F_graminearum	1.34177	0.06794	146	2.00414
F_proliferatum	F_langsethiae	0.65011	0.00902		F_proliferatum	F_langsethiae	1.40877	0.0731	147	2.16697
F_proliferatum	F_longipes	0.69019	0.00956		F_proliferatum	F_longipes	1.42064	0.07479	148	2.05833
F_proliferatum	F_miscanthi	0.16152	0.00315		F_proliferatum	F_miscanthi	0.34392	0.01688	149	2.12927
F_proliferatum	F_nygamai	0.11916	0.00259		F_proliferatum	F_nygamai	0.31395	0.01581	150	2.63469
F_proliferatum	F_oxysporum_Fol4287	0.1249	0.0027		F_proliferatum	F_oxysporum_Fol4287	0.33158	0.01641	151	2.65476
F_proliferatum	F_oxysporum_FOSC3a	0.1344	0.00282		F_proliferatum	F_oxysporum_FOSC3a	0.30196	0.01537	152	2.24673
F_proliferatum	F_poae	0.67193	0.00929		F_proliferatum	F_poae	1.36753	0.06994	153	2.03523
F_pseudograminearum	F_acuminatum	0.59464	0.00823		F_pseudograminearum	F_acuminatum	1.35529	0.06941	154	2.27918
F_pseudograminearum	F_avenaceum	0.59077	0.00819		F_pseudograminearum	F_avenaceum	1.40485	0.07335	155	2.378
F_pseudograminearum	F_aywerte	0.35952	0.00545		F_pseudograminearum	F_aywerte	0.62098	0.02757	156	1.72725
F_pseudograminearum	F_beomiforme	0.65462	0.00908		F_pseudograminearum	F_beomiforme	1.46705	0.07778	157	2.24107
F_pseudograminearum	F_camptoceras	0.41805	0.00611		F_pseudograminearum	F_camptoceras	1.443	0.07547	158	3.45174
F_pseudograminearum	F_circinatum	0.65083	0.00902		F_pseudograminearum	F_circinatum	1.36245	0.06973	159	2.0934
F_pseudograminearum	F_culmorum	0.08497	0.00212		F_pseudograminearum	F_culmorum	0.13049	0.00887	160	1.53572
F_pseudograminearum	F_fujikuroi	0.64646	0.00893		F_pseudograminearum	F_fujikuroi	1.33588	0.06785	161	2.06645
F_pseudograminearum	F_gaditjirrii	0.64404	0.00891		F_pseudograminearum	F_gaditjirri	1.41349	0.07365	162	2.19472
F_pseudograminearum	F_graminearum	0.09043	0.00221		F_pseudograminearum	F_graminearum	0.15967	0.01007	163	1.76568
F_pseudograminearum	F_langsethiae	0.21735	0.00381		F_pseudograminearum	F_langsethiae	0.36075	0.01739	164	1.65977
F_pseudograminearum	F_longipes	0.34873	0.00534		F_pseudograminearum	F_longipes	0.59421	0.02671	165	1.70393
F_pseudograminearum	F_miscanthi	0.63252	0.00875		F_pseudograminearum	F_miscanthi	1.3737	0.07052	166	2.17179
F_pseudograminearum	F_nygamai	0.63649	0.0088		F_pseudograminearum	F_nygamai	1.38423	0.07133	167	2.17479
F_pseudograminearum	F_oxysporum_Fol4287	0.61872	0.00862		F_pseudograminearum	F_oxysporum_Fol4287	1.3998	0.07234	168	2.26241
F_pseudograminearum	F_oxysporum_FOSC3a	0.63365	0.00877		F_pseudograminearum	F_oxysporum_FOSC3a	1.36722	0.06927	169	2.15769
F_pseudograminearum	F_poae	0.25678	0.00426		F_pseudograminearum	F_poae	0.54792	0.02445	170	2.13381
F_pseudograminearum	F_proliferatum	0.64764	0.00901		F_pseudograminearum	F_proliferatum	1.26664	0.0624	171	1.95578
F_scirpi	F_acuminatum	0.57705	0.00803		F_scirpi	F_acuminatum	2.5161	0.24372	172	4.36028
F_scirpi	F_avenaceum	0.5758	0.00798		F_scirpi	F_avenaceum	3.02777	0.39999	173	5.25837
F_scirpi	F_aywerte	0.36097	0.00546		F_scirpi	F_aywerte	1.49579	0.08041	174	4.14381
F_scirpi	F_beomiforme	0.62459	0.00865		F_scirpi	F_beomiforme	1.98764	0.1392	175	3.18231
F_scirpi	F_camptoceras	0.11498	0.00253		F_scirpi	F_camptoceras	0.44202	0.02037	176	3.84432
F_scirpi	F_circinatum	0.63766	0.00882		F_scirpi	F_circinatum	1.93257	0.1308	177	3.03072
F_scirpi	F_culmorum	0.39516	0.00585		F_scirpi	F_culmorum	1.55546	0.0861	178	3.93628
F_scirpi	F_fujikuroi	0.633	0.00873		F_scirpi	F_fujikuroi	1.87011	0.12464	179	2.95436
F_scirpi	F_gaditjirrii	0.62612	0.00868		F_scirpi	F_gaditjirri	2.01636	0.14164	180	3.22041
F_scirpi	F_graminearum	0.39843	0.00588		F_scirpi	F_graminearum	1.60803	0.09127	181	4.03592
F_scirpi	F_langsethiae	0.38861	0.00577		F_scirpi	F_langsethiae	1.55288	0.08595	182	3.99599
F_scirpi	F_longipes	0.41771	0.00613		F_scirpi	F_longipes	1.73162	0.10541	183	4.14551
F_scirpi	F_miscanthi	0.61851	0.00855		F_scirpi	F_miscanthi	1.93	0.13052	184	3.1204
F_scirpi	F_nygamai	0.62764	0.00868		F_scirpi	F_nygamai	1.77664	0.11169	185	2.83067
F_scirpi	F_oxysporum_Fol4287	0.59709	0.00828		F_scirpi	F_oxysporum_Fol4287	1.76593	0.10941	186	2.95756
F_scirpi	F_oxysporum_FOSC3a	0.58903	0.00817		F_scirpi	F_oxysporum_FOSC3a	1.76473	0.10895	187	2.99599
F_scirpi	F_poae	0.41	0.00604		F_scirpi	F_poae	1.57951	0.08915	188	3.85246
F_scirpi	F_proliferatum	0.63559	0.00877		F_scirpi	F_proliferatum	1.8071	0.11677	189	2.84319
F_scirpi	F_pseudograminearum	0.40635	0.00599		F_scirpi	F_pseudograminearum	1.57164	0.08733	190	3.8677
F_solani	F_acuminatum	0.7487	0.01018		F_solani	F_acuminatum	1.98144	0.14142	191	2.64651
F_solani	F_avenaceum	0.75083	0.01019		F_solani	F_avenaceum	1.95909	0.13843	192	2.60923
F_solani	F_aywerte	0.76994	0.0105		F_solani	F_aywerte	2.87285	0.3832	193	3.73126
F_solani	F_beomiforme	0.82013	0.01119		F_solani	F_beomiforme	2.57659	0.25469	194	3.14168
F_solani	F_camptoceras	0.76871	0.01045		F_solani	F_camptoceras	37.2036	13.7057	195	48.3975
F_solani	F_circinatum	0.80895	0.01104		F_solani	F_circinatum	2.69385	0.29708	196	3.33006
F_solani	F_culmorum	0.7721	0.01053		F_solani	F_culmorum	2.50703	0.25321	197	3.24703
F_solani	F_fujikuroi	0.80594	0.011		F_solani	F_fujikuroi	2.78826	0.34561	198	3.45964
F_solani	F_gaditjirrii	0.80585	0.01101		F_solani	F_gaditjirri	2.84112	0.36127	199	3.52562
F_solani	F_graminearum	0.77616	0.01059		F_solani	F_graminearum	2.7872	0.32849	200	3.59101
F_solani	F_langsethiae	0.76984	0.01049		F_solani	F_langsethiae	2.84593	0.35169	201	3.69678
F_solani	F_longipes	0.80595	0.011		F_solani	F_longipes	2.97222	0.39011	202	3.68785
F_solani	F_miscanthi	0.79348	0.01083		F_solani	F_miscanthi	2.57819	0.27521	203	3.24922
F_solani	F_nygamai	0.79737	0.01089		F_solani	F_nygamai	2.75154	0.30958	204	3.45077
F_solani	F_oxysporum_Fol4287	0.77645	0.01059		F_solani	F_oxysporum_Fol4287	2.54699	0.27478	205	3.2803
F_solani	F_oxysporum_FOSC3a	0.77784	0.01058		F_solani	F_oxysporum_FOSC3a	2.59885	0.28057	206	3.34111
F_solani	F_poae	0.7995	0.01089		F_solani	F_poae	3.31875	0.49619	207	4.15103
F_solani	F_proliferatum	0.80687	0.011		F_solani	F_proliferatum	2.6282	0.28779	208	3.25728
F_solani	F_pseudograminearum	0.77822	0.01058		F_solani	F_pseudograminearum	2.76439	0.33183	209	3.5522
F_solani	F_scirpi	0.75982	0.01034		F_solani	F_scirpi	60.0263	20.1953	210	79.0006
F_sporotrichioides	F_acuminatum	0.57995	0.00808		F_sporotrichioides	F_acuminatum	1.42014	0.07465	211	2.44873
F_sporotrichioides	F_avenaceum	0.58299	0.00811		F_sporotrichioides	F_avenaceum	1.4422	0.07628	212	2.4738
F_sporotrichioides	F_aywerte	0.3428	0.00527		F_sporotrichioides	F_aywerte	0.54241	0.02443	213	1.58229
F_sporotrichioides	F_beomiforme	0.65833	0.00914		F_sporotrichioides	F_beomiforme	1.44807	0.07633	214	2.19961
F_sporotrichioides	F_camptoceras	0.40013	0.00591		F_sporotrichioides	F_camptoceras	1.52948	0.08379	215	3.82246
F_sporotrichioides	F_circinatum	0.66508	0.00926		F_sporotrichioides	F_circinatum	1.48186	0.07909	216	2.22809
F_sporotrichioides	F_culmorum	0.21832	0.00412		F_sporotrichioides	F_culmorum	0.33954	0.01664	217	1.55524
F_sporotrichioides	F_fujikuroi	0.65197	0.00908		F_sporotrichioides	F_fujikuroi	1.41611	0.07372	218	2.17205
F_sporotrichioides	F_gaditjirrii	0.65017	0.00899		F_sporotrichioides	F_gaditjirri	1.46627	0.0781	219	2.25521
F_sporotrichioides	F_graminearum	0.22112	0.00385		F_sporotrichioides	F_graminearum	0.3546	0.0172	220	1.60365
F_sporotrichioides	F_langsethiae	0.04053	0		F_sporotrichioides	F_langsethiae	0.06032	0.00562	221	1.48828
F_sporotrichioides	F_longipes	0.33492	0.00518		F_sporotrichioides	F_longipes	0.49646	0.02288	222	1.48232
F_sporotrichioides	F_miscanthi	0.64548	0.00895		F_sporotrichioides	F_miscanthi	1.43411	0.0755	223	2.22177
F_sporotrichioides	F_nygamai	0.65117	0.00902		F_sporotrichioides	F_nygamai	1.46343	0.07786	224	2.24739
F_sporotrichioides	F_oxysporum_Fol4287	0.62566	0.00872		F_sporotrichioides	F_oxysporum_Fol4287	1.50025	0.08041	225	2.39787
F_sporotrichioides	F_oxysporum_FOSC3a	0.62691	0.00871		F_sporotrichioides	F_oxysporum_FOSC3a	1.47299	0.0776	226	2.3496
F_sporotrichioides	F_poae	0.22335	0.00388		F_sporotrichioides	F_poae	0.53092	0.02385	227	2.37708
F_sporotrichioides	F_proliferatum	0.6545	0.00908		F_sporotrichioides	F_proliferatum	1.38517	0.07135	228	2.11638
F_sporotrichioides	F_pseudograminearum	0.21763	0.00381		F_sporotrichioides	F_pseudograminearum	0.36733	0.01765	229	1.68786
F_sporotrichioides	F_scirpi	0.39058	0.00579		F_sporotrichioides	F_scirpi	1.52972	0.08444	230	3.91653
F_sporotrichioides	F_solani	0.77283	0.01054		F_sporotrichioides	F_solani	2.62782	0.27777	231	3.40026
F_temperatum	F_acuminatum	0.59752	0.0083		F_temperatum	F_acuminatum	1.34299	0.06733	232	2.24761
F_temperatum	F_avenaceum	0.59632	0.00827		F_temperatum	F_avenaceum	1.42616	0.07314	233	2.3916
F_temperatum	F_aywerte	0.63285	0.0088		F_temperatum	F_aywerte	1.46211	0.07751	234	2.31036
F_temperatum	F_beomiforme	0.4005	0.00592		F_temperatum	F_beomiforme	0.78797	0.03466	235	1.96747
F_temperatum	F_camptoceras	0.65022	0.009		F_temperatum	F_camptoceras	1.89204	0.12416	236	2.90985
F_temperatum	F_circinatum	0.04112	0.00146		F_temperatum	F_circinatum	0.05084	0.0053	237	1.23638
F_temperatum	F_culmorum	0.66835	0.00923		F_temperatum	F_culmorum	1.33559	0.0674	238	1.99834
F_temperatum	F_fujikuroi	0.13325	0.00281		F_temperatum	F_fujikuroi	0.31135	0.01569	239	2.33659
F_temperatum	F_gaditjirrii	0.17124	0.00328		F_temperatum	F_gaditjirri	0.33911	0.01671	240	1.98032
F_temperatum	F_graminearum	0.66928	0.00925		F_temperatum	F_graminearum	1.36882	0.0701	241	2.04521
F_temperatum	F_langsethiae	0.65473	0.00909		F_temperatum	F_langsethiae	1.46618	0.07828	242	2.23937
F_temperatum	F_longipes	0.68733	0.00957		F_temperatum	F_longipes	1.49809	0.08139	243	2.17958
F_temperatum	F_miscanthi	0.1639	0.00318		F_temperatum	F_miscanthi	0.33375	0.01654	244	2.0363
F_temperatum	F_nygamai	0.11851	0.00262		F_temperatum	F_nygamai	0.29574	0.01513	245	2.49549
F_temperatum	F_oxysporum_Fol4287	0.1266	0.00272		F_temperatum	F_oxysporum_Fol4287	0.35285	0.01712	246	2.78712
F_temperatum	F_oxysporum_FOSC3a	0.13659	0.00285		F_temperatum	F_oxysporum_FOSC3a	0.32528	0.01621	247	2.38143
F_temperatum	F_poae	0.67709	0.00937		F_temperatum	F_poae	1.368	0.07001	248	2.02041
F_temperatum	F_proliferatum	0.13213	0.0028		F_temperatum	F_proliferatum	0.30113	0.01532	249	2.27904
F_temperatum	F_pseudograminearum	0.64637	0.00894		F_temperatum	F_pseudograminearum	1.35762	0.06909	250	2.10038
F_temperatum	F_scirpi	0.63835	0.00882		F_temperatum	F_scirpi	1.90359	0.12814	251	2.98205
F_temperatum	F_solani	0.80676	0.011		F_temperatum	F_solani	2.59624	0.26304	252	3.21811
F_temperatum	F_sporotrichioides	0.65929	0.00913		F_temperatum	F_sporotrichioides	1.44276	0.07601	253	2.18835
F_torreyae	F_acuminatum	0.47051	0.00675		F_torreyae	F_acuminatum	0.76853	0.0346	254	1.6334
F_torreyae	F_avenaceum	0.48371	0.00691		F_torreyae	F_avenaceum	0.78918	0.03523	255	1.63151
F_torreyae	F_aywerte	0.52463	0.00741		F_torreyae	F_aywerte	1.3308	0.0669	256	2.53664
F_torreyae	F_beomiforme	0.56232	0.00787		F_torreyae	F_beomiforme	1.41725	0.07261	257	2.52036
F_torreyae	F_camptoceras	0.56756	0.00792		F_torreyae	F_camptoceras	2.6372	0.26587	258	4.64656
F_torreyae	F_circinatum	0.57089	0.008		F_torreyae	F_circinatum	1.44192	0.07458	259	2.52574
F_torreyae	F_culmorum	0.56948	0.00796		F_torreyae	F_culmorum	1.38146	0.0714	260	2.42583
F_torreyae	F_fujikuroi	0.56811	0.00793		F_torreyae	F_fujikuroi	1.41756	0.07305	261	2.49522
F_torreyae	F_gaditjirrii	0.56348	0.00791		F_torreyae	F_gaditjirri	1.40685	0.07218	262	2.49672
F_torreyae	F_graminearum	0.57313	0.00799		F_torreyae	F_graminearum	1.40912	0.07395	263	2.45864
F_torreyae	F_langsethiae	0.5535	0.00775		F_torreyae	F_langsethiae	1.36399	0.06966	264	2.4643
F_torreyae	F_longipes	0.58272	0.00813		F_torreyae	F_longipes	1.38268	0.07121	265	2.3728
F_torreyae	F_miscanthi	0.55623	0.00782		F_torreyae	F_miscanthi	1.34945	0.06717	266	2.42606
F_torreyae	F_nygamai	0.55699	0.0078		F_torreyae	F_nygamai	1.47382	0.07789	267	2.64604
F_torreyae	F_oxysporum_Fol4287	0.52949	0.00748		F_torreyae	F_oxysporum_Fol4287	1.41863	0.07386	268	2.67924
F_torreyae	F_oxysporum_FOSC3a	0.53184	0.0075		F_torreyae	F_oxysporum_FOSC3a	1.41529	0.07258	269	2.66112
F_torreyae	F_poae	0.57801	0.00805		F_torreyae	F_poae	1.70772	0.09954	270	2.95448
F_torreyae	F_proliferatum	0.56625	0.00793		F_torreyae	F_proliferatum	1.38535	0.06971	271	2.44653
F_torreyae	F_pseudograminearum	0.57061	0.00796		F_torreyae	F_pseudograminearum	1.35196	0.06889	272	2.36932
F_torreyae	F_scirpi	0.55021	0.0077		F_torreyae	F_scirpi	2.70314	0.2955	273	4.91292
F_torreyae	F_solani	0.69427	0.00944		F_torreyae	F_solani	1.43429	0.0774	274	2.0659
F_torreyae	F_sporotrichioides	0.55737	0.00781		F_torreyae	F_sporotrichioides	1.37041	0.07021	275	2.45871
F_torreyae	F_temperatum	0.57117	0.00799		F_torreyae	F_temperatum	1.44697	0.0747	276	2.53334
F_udum	F_acuminatum	0.59161	0.00823		F_udum	F_acuminatum	1.37517	0.07009	277	2.32445
F_udum	F_avenaceum	0.58856	0.00818		F_udum	F_avenaceum	1.4228	0.07287	278	2.41743
F_udum	F_aywerte	0.61785	0.00859		F_udum	F_aywerte	1.39005	0.0717	279	2.24982
F_udum	F_beomiforme	0.3944	0.00588		F_udum	F_beomiforme	0.76658	0.03375	280	1.94366
F_udum	F_camptoceras	0.63642	0.00879		F_udum	F_camptoceras	1.84243	0.11824	281	2.89499
F_udum	F_circinatum	0.13239	0.0028		F_udum	F_circinatum	0.28181	0.01464	282	2.12864
F_udum	F_culmorum	0.65008	0.00899		F_udum	F_culmorum	1.31029	0.0654	283	2.01558
F_udum	F_fujikuroi	0.12911	0.00276		F_udum	F_fujikuroi	0.29868	0.01526	284	2.31338
F_udum	F_gaditjirrii	0.16622	0.00322		F_udum	F_gaditjirri	0.35818	0.01743	285	2.15486
F_udum	F_graminearum	0.65169	0.00903		F_udum	F_graminearum	1.34161	0.06803	286	2.05866
F_udum	F_langsethiae	0.65022	0.00903		F_udum	F_langsethiae	1.38433	0.07114	287	2.12902
F_udum	F_longipes	0.67047	0.0093		F_udum	F_longipes	1.47396	0.07939	288	2.1984
F_udum	F_miscanthi	0.1615	0.00316		F_udum	F_miscanthi	0.36562	0.01773	289	2.2639
F_udum	F_nygamai	0.10118	0.00236		F_udum	F_nygamai	0.25571	0.01374	290	2.52728
F_udum	F_oxysporum_Fol4287	0.12255	0.00268		F_udum	F_oxysporum_Fol4287	0.36154	0.01744	291	2.95014
F_udum	F_oxysporum_FOSC3a	0.12072	0.00265		F_udum	F_oxysporum_FOSC3a	0.34131	0.0168	292	2.82729
F_udum	F_poae	0.66278	0.00917		F_udum	F_poae	1.34731	0.06852	293	2.03282
F_udum	F_proliferatum	0.12789	0.00275		F_udum	F_proliferatum	0.29667	0.01515	294	2.31973
F_udum	F_pseudograminearum	0.65343	0.00903		F_udum	F_pseudograminearum	1.32082	0.06651	295	2.02136
F_udum	F_scirpi	0.62444	0.00863		F_udum	F_scirpi	1.8888	0.12548	296	3.02479
F_udum	F_solani	0.80014	0.01092		F_udum	F_solani	2.9804	0.38126	297	3.72485
F_udum	F_sporotrichioides	0.65611	0.00909		F_udum	F_sporotrichioides	1.36181	0.06917	298	2.07558
F_udum	F_temperatum	0.12976	0.00277		F_udum	F_temperatum	0.27365	0.01434	299	2.10889
F_udum	F_torreyae	0.56044	0.00785		F_udum	F_torreyae	1.40958	0.07257	300	2.51513
F_venenatum	F_acuminatum	0.58171	0.0081		F_venenatum	F_acuminatum	1.54359	0.08618	301	2.65354
F_venenatum	F_avenaceum	0.58072	0.00807		F_venenatum	F_avenaceum	1.56903	0.08757	302	2.70187
F_venenatum	F_aywerte	0.35077	0.00535		F_venenatum	F_aywerte	0.74344	0.03346	303	2.11945
F_venenatum	F_beomiforme	0.6683	0.00923		F_venenatum	F_beomiforme	1.49713	0.08086	304	2.24021
F_venenatum	F_camptoceras	0.40476	0.00596		F_venenatum	F_camptoceras	1.46825	0.07816	305	3.62746
F_venenatum	F_circinatum	0.67652	0.00937		F_venenatum	F_circinatum	1.38503	0.07118	306	2.04729
F_venenatum	F_culmorum	0.22444	0.0039		F_venenatum	F_culmorum	0.47679	0.02174	307	2.12435
F_venenatum	F_fujikuroi	0.67009	0.00928		F_venenatum	F_fujikuroi	1.41828	0.07423	308	2.11655
F_venenatum	F_gaditjirrii	0.66471	0.0092		F_venenatum	F_gaditjirri	1.44568	0.07688	309	2.1749
F_venenatum	F_graminearum	0.22684	0.00391		F_venenatum	F_graminearum	0.50793	0.02283	310	2.23916
F_venenatum	F_langsethiae	0.20195	0.00362		F_venenatum	F_langsethiae	0.48776	0.02239	311	2.41525
F_venenatum	F_longipes	0.33178	0.00514		F_venenatum	F_longipes	0.69446	0.03143	312	2.09313
F_venenatum	F_miscanthi	0.65975	0.00914		F_venenatum	F_miscanthi	1.4595	0.07764	313	2.2122
F_venenatum	F_nygamai	0.66155	0.00916		F_venenatum	F_nygamai	1.43697	0.07635	314	2.17213
F_venenatum	F_oxysporum_Fol4287	0.63804	0.00887		F_venenatum	F_oxysporum_Fol4287	1.39238	0.07207	315	2.18228
F_venenatum	F_oxysporum_FOSC3a	0.6307	0.00875		F_venenatum	F_oxysporum_FOSC3a	1.36609	0.06975	316	2.16599
F_venenatum	F_poae	0.14467	0.00291		F_venenatum	F_poae	0.35406	0.01728	317	2.44736
F_venenatum	F_proliferatum	0.67361	0.00934		F_venenatum	F_proliferatum	1.3692	0.07029	318	2.03263
F_venenatum	F_pseudograminearum	0.23076	0.00397		F_venenatum	F_pseudograminearum	0.51803	0.02332	319	2.24489
F_venenatum	F_scirpi	0.39453	0.00568		F_venenatum	F_scirpi	1.5254	0.08363	320	3.86637
F_venenatum	F_solani	0.78333	0.01068		F_venenatum	F_solani	3.56231	0.65044	321	4.54765
F_venenatum	F_sporotrichioides	0.20254	0.00364		F_venenatum	F_sporotrichioides	0.49255	0.02262	322	2.43187
F_venenatum	F_temperatum	0.67594	0.0094		F_venenatum	F_temperatum	1.40255	0.07279	323	2.07496
F_venenatum	F_torreyae	0.56304	0.0079		F_venenatum	F_torreyae	1.64159	0.09387	324	2.91558
F_venenatum	F_udum	0.65382	0.00905		F_venenatum	F_udum	1.36395	0.06971	325	2.08612
F_verticillioides	F_acuminatum	0.60169	0.00838		F_verticillioides	F_acuminatum	1.38896	0.07177	326	2.30843
F_verticillioides	F_avenaceum	0.59856	0.0083		F_verticillioides	F_avenaceum	1.48142	0.07762	327	2.47497
F_verticillioides	F_aywerte	0.63557	0.00888		F_verticillioides	F_aywerte	1.41514	0.0736	328	2.22657
F_verticillioides	F_beomiforme	0.40886	0.00602		F_verticillioides	F_beomiforme	0.76299	0.03355	329	1.86614
F_verticillioides	F_camptoceras	0.66005	0.00912		F_verticillioides	F_camptoceras	1.81252	0.11444	330	2.74603
F_verticillioides	F_circinatum	0.13796	0.00284		F_verticillioides	F_circinatum	0.32527	0.01622	331	2.35771
F_verticillioides	F_culmorum	0.67653	0.00935		F_verticillioides	F_culmorum	1.35441	0.06872	332	2.002
F_verticillioides	F_fujikuroi	0.13937	0.00297		F_verticillioides	F_fujikuroi	0.35543	0.01729	333	2.55026
F_verticillioides	F_gaditjirrii	0.17392	0.00331		F_verticillioides	F_gaditjirri	0.42445	0.01989	334	2.44049
F_verticillioides	F_graminearum	0.67776	0.0094		F_verticillioides	F_graminearum	1.42322	0.07429	335	2.09989
F_verticillioides	F_langsethiae	0.66462	0.00921		F_verticillioides	F_langsethiae	1.4136	0.0736	336	2.12693
F_verticillioides	F_longipes	0.69354	0.00969		F_verticillioides	F_longipes	1.43774	0.07606	337	2.07305
F_verticillioides	F_miscanthi	0.16929	0.00323		F_verticillioides	F_miscanthi	0.40467	0.01914	338	2.3904
F_verticillioides	F_nygamai	0.07044	0.00195		F_verticillioides	F_nygamai	0.24062	0.01322	339	3.41596
F_verticillioides	F_oxysporum_Fol4287	0.13532	0.00283		F_verticillioides	F_oxysporum_Fol4287	0.40752	0.01916	340	3.01153
F_verticillioides	F_oxysporum_FOSC3a	0.14473	0.00295		F_verticillioides	F_oxysporum_FOSC3a	0.3774	0.01818	341	2.60761
F_verticillioides	F_poae	0.6768	0.00935		F_verticillioides	F_poae	1.44096	0.07589	342	2.12908
F_verticillioides	F_proliferatum	0.13786	0.00285		F_verticillioides	F_proliferatum	0.35431	0.01726	343	2.57007
F_verticillioides	F_pseudograminearum	0.65208	0.00902		F_verticillioides	F_pseudograminearum	1.34721	0.06827	344	2.06602
F_verticillioides	F_scirpi	0.64438	0.00889		F_verticillioides	F_scirpi	1.77376	0.11049	345	2.75266
F_verticillioides	F_solani	0.81417	0.01112		F_verticillioides	F_solani	3.04734	0.44778	346	3.74288
F_verticillioides	F_sporotrichioides	0.6678	0.00931		F_verticillioides	F_sporotrichioides	1.42639	0.07423	347	2.13595
F_verticillioides	F_temperatum	0.13914	0.00288		F_verticillioides	F_temperatum	0.31651	0.01588	348	2.27476
F_verticillioides	F_torreyae	0.57607	0.00804		F_verticillioides	F_torreyae	1.46837	0.07753	349	2.54894
F_verticillioides	F_udum	0.12261	0.00267		F_verticillioides	F_udum	0.26707	0.01415	350	2.17821
F_verticillioides	F_venenatum	0.67769	0.0094		F_verticillioides	F_venenatum	1.42654	0.07459	351	2.105
FIESC12	F_acuminatum	0.57019	0.00793		FIESC12	F_acuminatum	2.14079	0.16385	352	3.75452
FIESC12	F_avenaceum	0.56924	0.00791		FIESC12	F_avenaceum	2.1874	0.17365	353	3.84267
FIESC12	F_aywerte	0.36005	0.00545		FIESC12	F_aywerte	1.44393	0.07596	354	4.01036
FIESC12	F_beomiforme	0.62788	0.00867		FIESC12	F_beomiforme	1.80318	0.11399	355	2.87185
FIESC12	F_camptoceras	0.11371	0.00249		FIESC12	F_camptoceras	0.45705	0.02088	356	4.01944
FIESC12	F_circinatum	0.6372	0.00881		FIESC12	F_circinatum	1.88698	0.12459	357	2.96136
FIESC12	F_culmorum	0.39628	0.00587		FIESC12	F_culmorum	1.42158	0.07432	358	3.58731
FIESC12	F_fujikuroi	0.63455	0.00876		FIESC12	F_fujikuroi	1.83533	0.12014	359	2.89233
FIESC12	F_gaditjirrii	0.62563	0.00867		FIESC12	F_gaditjirri	1.83916	0.11685	360	2.93969
FIESC12	F_graminearum	0.40025	0.00591		FIESC12	F_graminearum	1.46162	0.07792	361	3.65177
FIESC12	F_langsethiae	0.38703	0.00576		FIESC12	F_langsethiae	1.51561	0.08221	362	3.916
FIESC12	F_longipes	0.41741	0.00611		FIESC12	F_longipes	1.6082	0.09082	363	3.85281
FIESC12	F_miscanthi	0.62145	0.00858		FIESC12	F_miscanthi	1.79259	0.11312	364	2.88453
FIESC12	F_nygamai	0.62719	0.00865		FIESC12	F_nygamai	1.6996	0.10196	365	2.70986
FIESC12	F_oxysporum_Fol4287	0.59634	0.00825		FIESC12	F_oxysporum_Fol4287	1.68638	0.10128	366	2.82788
FIESC12	F_oxysporum_FOSC3a	0.59152	0.00822		FIESC12	F_oxysporum_FOSC3a	1.67829	0.09986	367	2.83725
FIESC12	F_poae	0.4108	0.00603		FIESC12	F_poae	1.52777	0.08364	368	3.71901
FIESC12	F_proliferatum	0.63556	0.00877		FIESC12	F_proliferatum	1.79955	0.11441	369	2.83144
FIESC12	F_pseudograminearum	0.40344	0.00595		FIESC12	F_pseudograminearum	1.41342	0.07338	370	3.50342
FIESC12	F_scirpi	0.0655	0		FIESC12	F_scirpi	0.33003	0.0163	371	5.03863
FIESC12	F_solani	0.74989	0.01021		FIESC12	F_solani	45.8294	42.8839	372	61.1148
FIESC12	F_sporotrichioides	0.38971	0.00579		FIESC12	F_sporotrichioides	1.51485	0.08286	373	3.88712
FIESC12	F_temperatum	0.63643	0.00881		FIESC12	F_temperatum	1.80244	0.11417	374	2.83211
FIESC12	F_torreyae	0.54851	0.00768		FIESC12	F_torreyae	2.33355	0.20096	375	4.25434
FIESC12	F_udum	0.62462	0.00862		FIESC12	F_udum	1.7615	0.10949	376	2.82011
FIESC12	F_venenatum	0.39531	0.00585		FIESC12	F_venenatum	1.41775	0.07411	377	3.58643
FIESC12	F_verticillioides	0.64234	0.00888		FIESC12	F_verticillioides	1.74562	0.10604	378	2.7176
FIESC14	F_acuminatum	0.56815	0.00791		FIESC14	F_acuminatum	2.35196	0.20621	379	4.13968
FIESC14	F_avenaceum	0.56787	0.00789		FIESC14	F_avenaceum	2.55673	0.249	380	4.50232
FIESC14	F_aywerte	0.35176	0.00535		FIESC14	F_aywerte	1.52388	0.08193	381	4.33216
FIESC14	F_beomiforme	0.62511	0.00865		FIESC14	F_beomiforme	1.88397	0.12367	382	3.01382
FIESC14	F_camptoceras	0.10886	0.00303		FIESC14	F_camptoceras	0.43811	0.02019	383	4.02453
FIESC14	F_circinatum	0.6299	0.0087		FIESC14	F_circinatum	1.90709	0.12749	384	3.02761
FIESC14	F_culmorum	0.39171	0.00581		FIESC14	F_culmorum	1.56009	0.08602	385	3.98277
FIESC14	F_fujikuroi	0.6294	0.00869		FIESC14	F_fujikuroi	1.71486	0.10532	386	2.72459
FIESC14	F_gaditjirrii	0.6171	0.00854		FIESC14	F_gaditjirri	1.80046	0.11309	387	2.91761
FIESC14	F_graminearum	0.39581	0.00585		FIESC14	F_graminearum	1.60898	0.09061	388	4.06503
FIESC14	F_langsethiae	0.38361	0.00575		FIESC14	F_langsethiae	1.56059	0.08593	389	4.06817
FIESC14	F_longipes	0.41221	0.00606		FIESC14	F_longipes	1.67003	0.09625	390	4.05141
FIESC14	F_miscanthi	0.61237	0.00848		FIESC14	F_miscanthi	1.7538	0.10728	391	2.86395
FIESC14	F_nygamai	0.62114	0.00857		FIESC14	F_nygamai	1.75514	0.10953	392	2.82568
FIESC14	F_oxysporum_Fol4287	0.59048	0.00818		FIESC14	F_oxysporum_Fol4287	1.69143	0.10112	393	2.8645
FIESC14	F_oxysporum_FOSC3a	0.58578	0.00813		FIESC14	F_oxysporum_FOSC3a	1.67174	0.0987	394	2.85387
FIESC14	F_poae	0.40635	0.006		FIESC14	F_poae	1.52159	0.08219	395	3.74453
FIESC14	F_proliferatum	0.63127	0.00875		FIESC14	F_proliferatum	1.70018	0.10305	396	2.69327
FIESC14	F_pseudograminearum	0.39926	0.00589		FIESC14	F_pseudograminearum	1.53692	0.0838	397	3.84942
FIESC14	F_scirpi	0.076	0.00197		FIESC14	F_scirpi	0.33458	0.01669	398	4.40237
FIESC14	F_solani	0.75014	0.01021		FIESC14	F_solani	59.9643	0	399	79.9375
FIESC14	F_sporotrichioides	0.38407	0.00573		FIESC14	F_sporotrichioides	1.56639	0.08648	400	4.0784
FIESC14	F_temperatum	0.63003	0.00873		FIESC14	F_temperatum	1.86593	0.12389	401	2.96165
FIESC14	F_torreyae	0.54478	0.00764		FIESC14	F_torreyae	2.56797	0.25953	402	4.71377
FIESC14	F_udum	0.6209	0.00858		FIESC14	F_udum	1.77757	0.11199	403	2.86289
FIESC14	F_venenatum	0.38986	0.00577		FIESC14	F_venenatum	1.4861	0.07938	404	3.81188
FIESC14	F_verticillioides	0.63642	0.00878		FIESC14	F_verticillioides	1.75053	0.10782	405	2.75059
FIESC14	FIESC12	0.06852	0.00178		FIESC14	FIESC12	0.34972	0.01706	406	5.10391
FIESC15	F_acuminatum	0.57434	0.00797		FIESC15	F_acuminatum	2.46518	0.22784	407	4.2922
FIESC15	F_avenaceum	0.57393	0.00797		FIESC15	F_avenaceum	2.7103	0.28021	408	4.72235
FIESC15	F_aywerte	0.36619	0.0055		FIESC15	F_aywerte	1.60695	0.09154	409	4.3883
FIESC15	F_beomiforme	0.62943	0.00868		FIESC15	F_beomiforme	2.09291	0.15791	410	3.32509
FIESC15	F_camptoceras	0.13659	0.0031		FIESC15	F_camptoceras	0.52587	0.02341	411	3.84999
FIESC15	F_circinatum	0.63485	0.00874		FIESC15	F_circinatum	1.93577	0.13043	412	3.04918
FIESC15	F_culmorum	0.40502	0.00596		FIESC15	F_culmorum	1.4934	0.08033	413	3.68723
FIESC15	F_fujikuroi	0.63383	0.00874		FIESC15	F_fujikuroi	1.83945	0.1183	414	2.90212
FIESC15	F_gaditjirrii	0.62096	0.00856		FIESC15	F_gaditjirri	1.89328	0.1237	415	3.04896
FIESC15	F_graminearum	0.40716	0.00598		FIESC15	F_graminearum	1.55039	0.08614	416	3.80782
FIESC15	F_langsethiae	0.39811	0.00588		FIESC15	F_langsethiae	1.53548	0.08429	417	3.85692
FIESC15	F_longipes	0.42614	0.00621		FIESC15	F_longipes	1.80244	0.11278	418	4.22969
FIESC15	F_miscanthi	0.61697	0.00854		FIESC15	F_miscanthi	1.85017	0.11965	419	2.9988
FIESC15	F_nygamai	0.62581	0.00863		FIESC15	F_nygamai	1.83406	0.11865	420	2.9307
FIESC15	F_oxysporum_Fol4287	0.59163	0.00818		FIESC15	F_oxysporum_Fol4287	1.80819	0.11412	421	3.05629
FIESC15	F_oxysporum_FOSC3a	0.58744	0.00813		FIESC15	F_oxysporum_FOSC3a	1.77977	0.11042	422	3.02971
FIESC15	F_poae	0.41247	0.00605		FIESC15	F_poae	1.63862	0.09442	423	3.9727
FIESC15	F_proliferatum	0.63756	0.0088		FIESC15	F_proliferatum	1.84362	0.1197	424	2.89168
FIESC15	F_pseudograminearum	0.41171	0.00602		FIESC15	F_pseudograminearum	1.52066	0.08268	425	3.69352
FIESC15	F_scirpi	0.11441	0.00262		FIESC15	F_scirpi	0.54613	0.02412	426	4.77345
FIESC15	F_solani	0.75618	0.01029		FIESC15	F_solani	60.2195	21.2087	427	79.6365
FIESC15	F_sporotrichioides	0.39783	0.00588		FIESC15	F_sporotrichioides	1.56091	0.08672	428	3.92356
FIESC15	F_temperatum	0.63323	0.00873		FIESC15	F_temperatum	1.85379	0.11989	429	2.92751
FIESC15	F_torreyae	0.55483	0.00773		FIESC15	F_torreyae	2.67071	0.27176	430	4.81356
FIESC15	F_udum	0.62195	0.00858		FIESC15	F_udum	1.82533	0.11656	431	2.93485
FIESC15	F_venenatum	0.39959	0.00589		FIESC15	F_venenatum	1.58481	0.08953	432	3.96609
FIESC15	F_verticillioides	0.64432	0.0089		FIESC15	F_verticillioides	1.84512	0.1196	433	2.86367
FIESC15	FIESC12	0.11015	0.00239		FIESC15	FIESC12	0.51643	0.02303	434	4.68842
FIESC15	FIESC14	0.10552	0.00232		FIESC15	FIESC14	0.53272	0.02363	435	5.04852
FIESC23	F_acuminatum	0.57461	0.00797		FIESC23	F_acuminatum	2.38914	0.2201	436	4.15785
FIESC23	F_avenaceum	0.57274	0.00794		FIESC23	F_avenaceum	2.56791	0.25339	437	4.48355
FIESC23	F_aywerte	0.36633	0.00553		FIESC23	F_aywerte	1.57491	0.08845	438	4.29916
FIESC23	F_beomiforme	0.63173	0.00873		FIESC23	F_beomiforme	2.02795	0.14659	439	3.21015
FIESC23	F_camptoceras	0.13564	0.00272		FIESC23	F_camptoceras	0.53313	0.02367	440	3.93048
FIESC23	F_circinatum	0.64174	0.00886		FIESC23	F_circinatum	1.94923	0.13246	441	3.03741
FIESC23	F_culmorum	0.40341	0.00593		FIESC23	F_culmorum	1.52288	0.08296	442	3.77502
FIESC23	F_fujikuroi	0.63943	0.00881		FIESC23	F_fujikuroi	1.7834	0.11267	443	2.78905
FIESC23	F_gaditjirrii	0.62646	0.00864		FIESC23	F_gaditjirri	1.95156	0.13287	444	3.11522
FIESC23	F_graminearum	0.40519	0.00595		FIESC23	F_graminearum	1.5555	0.08634	445	3.83894
FIESC23	F_langsethiae	0.39673	0.00586		FIESC23	F_langsethiae	1.53346	0.08339	446	3.86525
FIESC23	F_longipes	0.4266	0.00622		FIESC23	F_longipes	1.66562	0.09787	447	3.90441
FIESC23	F_miscanthi	0.62106	0.00856		FIESC23	F_miscanthi	1.90129	0.12558	448	3.06136
FIESC23	F_nygamai	0.6294	0.00868		FIESC23	F_nygamai	1.86616	0.12216	449	2.96498
FIESC23	F_oxysporum_Fol4287	0.59709	0.00823		FIESC23	F_oxysporum_Fol4287	1.87338	0.12279	450	3.13752
FIESC23	F_oxysporum_FOSC3a	0.59274	0.00819		FIESC23	F_oxysporum_FOSC3a	1.85176	0.11869	451	3.12407
FIESC23	F_poae	0.41491	0.00608		FIESC23	F_poae	1.62515	0.09258	452	3.91687
FIESC23	F_proliferatum	0.64247	0.00884		FIESC23	F_proliferatum	1.78273	0.11293	453	2.77481
FIESC23	F_pseudograminearum	0.41192	0.00604		FIESC23	F_pseudograminearum	1.51624	0.08225	454	3.68091
FIESC23	F_scirpi	0.11109	0.0024		FIESC23	F_scirpi	0.54976	0.02427	455	4.94878
FIESC23	F_solani	0.76053	0.01034		FIESC23	F_solani	60.275	45.2211	456	79.254
FIESC23	F_sporotrichioides	0.3979	0.00587		FIESC23	F_sporotrichioides	1.53864	0.08448	457	3.8669
FIESC23	F_temperatum	0.64148	0.00883		FIESC23	F_temperatum	1.88974	0.12499	458	2.94591
FIESC23	F_torreyae	0.55304	0.0077		FIESC23	F_torreyae	2.5822	0.25609	459	4.6691
FIESC23	F_udum	0.62775	0.00863		FIESC23	F_udum	1.89064	0.1254	460	3.01177
FIESC23	F_venenatum	0.40104	0.00596		FIESC23	F_venenatum	1.52089	0.08289	461	3.79236
FIESC23	F_verticillioides	0.64849	0.00894		FIESC23	F_verticillioides	1.89161	0.12522	462	2.91695
FIESC23	FIESC12	0.10849	0.00233		FIESC23	FIESC12	0.55002	0.02432	463	5.06978
FIESC23	FIESC14	0.10458	0.0036		FIESC23	FIESC14	0.5071	0.02275	464	4.84892
FIESC23	FIESC15	0.06167	0.00183		FIESC23	FIESC15	0.28317	0.0147	465	4.5917
FIESC25	F_acuminatum	0.57693	0.00802		FIESC25	F_acuminatum	2.29657	0.19917	466	3.98067
FIESC25	F_avenaceum	0.57797	0.00802		FIESC25	F_avenaceum	2.68057	0.28814	467	4.63791
FIESC25	F_aywerte	0.37121	0.00559		FIESC25	F_aywerte	1.60898	0.09282	468	4.33442
FIESC25	F_beomiforme	0.63358	0.00876		FIESC25	F_beomiforme	1.91452	0.13225	469	3.02175
FIESC25	F_camptoceras	0.14096	0.00284		FIESC25	F_camptoceras	0.54406	0.02412	470	3.85968
FIESC25	F_circinatum	0.64417	0.00888		FIESC25	F_circinatum	1.89204	0.12775	471	2.93717
FIESC25	F_culmorum	0.40897	0.006		FIESC25	F_culmorum	1.47451	0.07943	472	3.60542
FIESC25	F_fujikuroi	0.64109	0.00882		FIESC25	F_fujikuroi	1.76697	0.11143	473	2.7562
FIESC25	F_gaditjirrii	0.62543	0.00864		FIESC25	F_gaditjirri	1.8906	0.1279	474	3.02288
FIESC25	F_graminearum	0.41155	0.00603		FIESC25	F_graminearum	1.51896	0.08418	475	3.69083
FIESC25	F_langsethiae	0.40154	0.00593		FIESC25	F_langsethiae	1.57236	0.08742	476	3.91582
FIESC25	F_longipes	0.43025	0.00627		FIESC25	F_longipes	1.74583	0.10703	477	4.05771
FIESC25	F_miscanthi	0.62232	0.00861		FIESC25	F_miscanthi	1.86759	0.12427	478	3.00101
FIESC25	F_nygamai	0.63295	0.00871		FIESC25	F_nygamai	1.77937	0.11385	479	2.81123
FIESC25	F_oxysporum_Fol4287	0.60093	0.00831		FIESC25	F_oxysporum_Fol4287	1.74542	0.10827	480	2.90453
FIESC25	F_oxysporum_FOSC3a	0.59731	0.00825		FIESC25	F_oxysporum_FOSC3a	1.74224	0.10709	481	2.91681
FIESC25	F_poae	0.41911	0.00611		FIESC25	F_poae	1.62285	0.09394	482	3.87213
FIESC25	F_proliferatum	0.64437	0.00889		FIESC25	F_proliferatum	1.81516	0.11723	483	2.81695
FIESC25	F_pseudograminearum	0.41629	0.00609		FIESC25	F_pseudograminearum	1.51302	0.08294	484	3.63453
FIESC25	F_scirpi	0.11572	0.00254		FIESC25	F_scirpi	0.54501	0.02416	485	4.70973
FIESC25	F_solani	0.76	0.01032		FIESC25	F_solani	60.186	56.8664	486	79.1921
FIESC25	F_sporotrichioides	0.40356	0.00596		FIESC25	F_sporotrichioides	1.58703	0.08952	487	3.93258
FIESC25	F_temperatum	0.64402	0.00887		FIESC25	F_temperatum	1.8211	0.11772	488	2.82771
FIESC25	F_torreyae	0.55702	0.00775		FIESC25	F_torreyae	2.63888	0.27968	489	4.7375
FIESC25	F_udum	0.63104	0.00868		FIESC25	F_udum	1.80379	0.11616	490	2.85844
FIESC25	F_venenatum	0.40688	0.00597		FIESC25	F_venenatum	1.49943	0.08193	491	3.68519
FIESC25	F_verticillioides	0.65057	0.00896		FIESC25	F_verticillioides	1.83381	0.12132	492	2.81877
FIESC25	FIESC12	0.11272	0.00244		FIESC25	FIESC12	0.55368	0.02448	493	4.91199
FIESC25	FIESC14	0.10943	0.00244		FIESC25	FIESC14	0.55461	0.02452	494	5.06817
FIESC25	FIESC15	0.07755	0.00204		FIESC25	FIESC15	0.32302	0.01615	495	4.16531
FIESC25	FIESC23	0.07803	0.00205		FIESC25	FIESC23	0.30018	0.01531	496	3.84698
FIESC28	F_acuminatum	0.57834	0.00802		FIESC28	F_acuminatum	2.35281	0.20514	497	4.06821
FIESC28	F_avenaceum	0.57798	0.00803		FIESC28	F_avenaceum	2.5663	0.24854	498	4.44012
FIESC28	F_aywerte	0.36907	0.00555		FIESC28	F_aywerte	1.49393	0.08019	499	4.04782
FIESC28	F_beomiforme	0.63396	0.00873		FIESC28	F_beomiforme	1.96739	0.13638	500	3.10333
FIESC28	F_camptoceras	0.13494	0.00292		FIESC28	F_camptoceras	0.54076	0.02392	501	4.00741
FIESC28	F_circinatum	0.63682	0.00878		FIESC28	F_circinatum	1.84864	0.11796	502	2.90292
FIESC28	F_culmorum	0.41025	0.00602		FIESC28	F_culmorum	1.48972	0.07986	503	3.63125
FIESC28	F_fujikuroi	0.63724	0.00879		FIESC28	F_fujikuroi	1.79579	0.11305	504	2.81807
FIESC28	F_gaditjirrii	0.62401	0.0086		FIESC28	F_gaditjirri	1.77523	0.10925	505	2.84487
FIESC28	F_graminearum	0.412	0.00603		FIESC28	F_graminearum	1.52896	0.08349	506	3.71107
FIESC28	F_langsethiae	0.40075	0.00592		FIESC28	F_langsethiae	1.46903	0.0779	507	3.6657
FIESC28	F_longipes	0.42767	0.00625		FIESC28	F_longipes	1.78444	0.10928	508	4.17247
FIESC28	F_miscanthi	0.61976	0.00854		FIESC28	F_miscanthi	1.75384	0.1066	509	2.82987
FIESC28	F_nygamai	0.62882	0.00869		FIESC28	F_nygamai	1.7498	0.1071	510	2.78267
FIESC28	F_oxysporum_Fol4287	0.59867	0.00827		FIESC28	F_oxysporum_Fol4287	1.71542	0.1029	511	2.86538
FIESC28	F_oxysporum_FOSC3a	0.59382	0.0082		FIESC28	F_oxysporum_FOSC3a	1.74441	0.10557	512	2.93761
FIESC28	F_poae	0.41863	0.00611		FIESC28	F_poae	1.57808	0.08732	513	3.76963
FIESC28	F_proliferatum	0.6418	0.00882		FIESC28	F_proliferatum	1.77526	0.11004	514	2.76606
FIESC28	F_pseudograminearum	0.41601	0.00609		FIESC28	F_pseudograminearum	1.48905	0.07977	515	3.57936
FIESC28	F_scirpi	0.11081	0		FIESC28	F_scirpi	0.51061	0.02282	516	4.60798
FIESC28	F_solani	0.75968	0.01035		FIESC28	F_solani	60.0703	0	517	79.0731
FIESC28	F_sporotrichioides	0.40273	0.00594		FIESC28	F_sporotrichioides	1.48147	0.07932	518	3.67857
FIESC28	F_temperatum	0.6372	0.00877		FIESC28	F_temperatum	1.80762	0.11309	519	2.83682
FIESC28	F_torreyae	0.55909	0.00777		FIESC28	F_torreyae	2.48331	0.23112	520	4.4417
FIESC28	F_udum	0.62459	0.0086		FIESC28	F_udum	1.72663	0.10376	521	2.76442
FIESC28	F_venenatum	0.40534	0.00597		FIESC28	F_venenatum	1.49692	0.08	522	3.693
FIESC28	F_verticillioides	0.64568	0.00887		FIESC28	F_verticillioides	1.7021	0.10154	523	2.63614
FIESC28	FIESC12	0.10819	0.00238		FIESC28	FIESC12	0.51691	0.02305	524	4.7778
FIESC28	FIESC14	0.10506	0.00234		FIESC28	FIESC14	0.48678	0.02198	525	4.63335
FIESC28	FIESC15	0.06806	0.0019		FIESC28	FIESC15	0.34008	0.01667	526	4.99677
FIESC28	FIESC23	0.07244	0.00195		FIESC28	FIESC23	0.2905	0.01499	527	4.01022
FIESC28	FIESC25	0.0809	0.0021		FIESC28	FIESC25	0.33489	0.01655	528	4.13956
FIESC29	F_acuminatum	0.57779	0.00802		FIESC29	F_acuminatum	2.34261	0.2045	529	4.05443
FIESC29	F_avenaceum	0.57301	0.00797		FIESC29	F_avenaceum	2.50771	0.25047	530	4.37638
FIESC29	F_aywerte	0.36672	0.00553		FIESC29	F_aywerte	1.57135	0.08752	531	4.28488
FIESC29	F_beomiforme	0.63609	0.0088		FIESC29	F_beomiforme	2.03746	0.14903	532	3.2031
FIESC29	F_camptoceras	0.13241	0.00276		FIESC29	F_camptoceras	0.54467	0.02412	533	4.11351
FIESC29	F_circinatum	0.63439	0.00876		FIESC29	F_circinatum	2.12449	0.16207	534	3.34887
FIESC29	F_culmorum	0.3999	0.00589		FIESC29	F_culmorum	1.54277	0.08465	535	3.85789
FIESC29	F_fujikuroi	0.63699	0.0088		FIESC29	F_fujikuroi	1.9069	0.13029	536	2.99361
FIESC29	F_gaditjirrii	0.62272	0.00862		FIESC29	F_gaditjirri	2.0155	0.14329	537	3.23661
FIESC29	F_graminearum	0.40506	0.00596		FIESC29	F_graminearum	1.6561	0.09611	538	4.08853
FIESC29	F_langsethiae	0.39635	0.00586		FIESC29	F_langsethiae	1.56118	0.08643	539	3.93889
FIESC29	F_longipes	0.42309	0.00618		FIESC29	F_longipes	1.78045	0.11053	540	4.20821
FIESC29	F_miscanthi	0.61993	0.00857		FIESC29	F_miscanthi	2.00322	0.14197	541	3.23136
FIESC29	F_nygamai	0.62646	0.00865		FIESC29	F_nygamai	1.97865	0.13885	542	3.15846
FIESC29	F_oxysporum_Fol4287	0.59398	0.00824		FIESC29	F_oxysporum_Fol4287	1.89273	0.12321	543	3.18652
FIESC29	F_oxysporum_FOSC3a	0.59038	0.00819		FIESC29	F_oxysporum_FOSC3a	1.91	0.12697	544	3.2352
FIESC29	F_poae	0.41489	0.00608		FIESC29	F_poae	1.62939	0.09316	545	3.92728
FIESC29	F_proliferatum	0.63832	0.00886		FIESC29	F_proliferatum	1.9404	0.13413	546	3.03985
FIESC29	F_pseudograminearum	0.41026	0.00602		FIESC29	F_pseudograminearum	1.59362	0.08923	547	3.88441
FIESC29	F_scirpi	0.10793	0.00241		FIESC29	F_scirpi	0.5449	0.02414	548	5.04864
FIESC29	F_solani	0.75687	0.0103		FIESC29	F_solani	60.3668	0	549	79.7585
FIESC29	F_sporotrichioides	0.39741	0.00588		FIESC29	F_sporotrichioides	1.56258	0.08706	550	3.93191
FIESC29	F_temperatum	0.63604	0.00882		FIESC29	F_temperatum	2.03754	0.14814	551	3.20348
FIESC29	F_torreyae	0.55085	0.00769		FIESC29	F_torreyae	2.46406	0.22272	552	4.4732
FIESC29	F_udum	0.62474	0.00862		FIESC29	F_udum	1.93361	0.1317	553	3.09506
FIESC29	F_venenatum	0.40074	0.00591		FIESC29	F_venenatum	1.58676	0.08933	554	3.95957
FIESC29	F_verticillioides	0.64526	0.00892		FIESC29	F_verticillioides	1.93495	0.13246	555	2.99871
FIESC29	FIESC12	0.10379	0.00237		FIESC29	FIESC12	0.57996	0.02547	556	5.58782
FIESC29	FIESC14	0.10075	0.0023		FIESC29	FIESC14	0.52993	0.02357	557	5.25985
FIESC29	FIESC15	0.09469	0		FIESC29	FIESC15	0.35993	0.0175	558	3.80114
FIESC29	FIESC23	0.09538	0.00222		FIESC29	FIESC23	0.37362	0.01798	559	3.91717
FIESC29	FIESC25	0.09918	0.00225		FIESC29	FIESC25	0.38924	0.01851	560	3.92458
FIESC29	FIESC28	0.09407	0.00218		FIESC29	FIESC28	0.37856	0.01808	561	4.02424
FIESC33_10395	F_acuminatum	0.57853	0.00805		FIESC33_10395	F_acuminatum	2.73179	0.30192	562	4.72195
FIESC33_10395	F_avenaceum	0.57797	0.00803		FIESC33_10395	F_avenaceum	2.79274	0.3184	563	4.83198
FIESC33_10395	F_aywerte	0.36264	0.00549		FIESC33_10395	F_aywerte	1.5395	0.08452	564	4.24526
FIESC33_10395	F_beomiforme	0.62956	0.00872		FIESC33_10395	F_beomiforme	1.93042	0.13003	565	3.0663
FIESC33_10395	F_camptoceras	0.12128	0.00261		FIESC33_10395	F_camptoceras	0.425	0.01973	566	3.50429
FIESC33_10395	F_circinatum	0.63695	0.00878		FIESC33_10395	F_circinatum	1.87714	0.12377	567	2.94708
FIESC33_10395	F_culmorum	0.39866	0.00589		FIESC33_10395	F_culmorum	1.57235	0.08843	568	3.94409
FIESC33_10395	F_fujikuroi	0.635	0.00877		FIESC33_10395	F_fujikuroi	1.86316	0.12356	569	2.93411
FIESC33_10395	F_gaditjirrii	0.62528	0.00862		FIESC33_10395	F_gaditjirri	1.92037	0.12916	570	3.07122
FIESC33_10395	F_graminearum	0.39997	0.0059		FIESC33_10395	F_graminearum	1.60654	0.09231	571	4.01665
FIESC33_10395	F_langsethiae	0.39032	0.00579		FIESC33_10395	F_langsethiae	1.54629	0.08518	572	3.9616
FIESC33_10395	F_longipes	0.42318	0.00618		FIESC33_10395	F_longipes	1.69715	0.10111	573	4.01047
FIESC33_10395	F_miscanthi	0.61659	0.00852		FIESC33_10395	F_miscanthi	1.82434	0.11612	574	2.95876
FIESC33_10395	F_nygamai	0.625	0.00863		FIESC33_10395	F_nygamai	1.82703	0.11842	575	2.92325
FIESC33_10395	F_oxysporum_Fol4287	0.59548	0.00827		FIESC33_10395	F_oxysporum_Fol4287	1.7479	0.10784	576	2.93528
FIESC33_10395	F_oxysporum_FOSC3a	0.59223	0.00822		FIESC33_10395	F_oxysporum_FOSC3a	1.74931	0.10695	577	2.95377
FIESC33_10395	F_poae	0.41278	0.00604		FIESC33_10395	F_poae	1.53241	0.08446	578	3.71241
FIESC33_10395	F_proliferatum	0.63607	0.00878		FIESC33_10395	F_proliferatum	1.87463	0.12504	579	2.94721
FIESC33_10395	F_pseudograminearum	0.40693	0.006		FIESC33_10395	F_pseudograminearum	1.60054	0.09131	580	3.93321
FIESC33_10395	F_scirpi	0.05975	0.00169		FIESC33_10395	F_scirpi	0.30246	0.01535	581	5.06209
FIESC33_10395	F_solani	0.75706	0.01031		FIESC33_10395	F_solani	59.8407	14.5656	582	79.0436
FIESC33_10395	F_sporotrichioides	0.39173	0.00581		FIESC33_10395	F_sporotrichioides	1.53882	0.08476	583	3.92827
FIESC33_10395	F_temperatum	0.63565	0.00879		FIESC33_10395	F_temperatum	1.82774	0.11828	584	2.87539
FIESC33_10395	F_torreyae	0.54835	0.00768		FIESC33_10395	F_torreyae	2.48263	0.24189	585	4.52746
FIESC33_10395	F_udum	0.62313	0.00862		FIESC33_10395	F_udum	1.82877	0.11732	586	2.93481
FIESC33_10395	F_venenatum	0.3965	0.00586		FIESC33_10395	F_venenatum	1.48615	0.0804	587	3.74817
FIESC33_10395	F_verticillioides	0.641	0.00885		FIESC33_10395	F_verticillioides	1.83919	0.11917	588	2.86925
FIESC33_10395	FIESC12	0.06765	0.00183		FIESC33_10395	FIESC12	0.33622	0.01654	589	4.96999
FIESC33_10395	FIESC14	0.07956	0.00196		FIESC33_10395	FIESC14	0.35663	0.01727	590	4.48253
FIESC33_10395	FIESC15	0.11154	0.00235		FIESC33_10395	FIESC15	0.51655	0.02306	591	4.63107
FIESC33_10395	FIESC23	0.10925	0.0024		FIESC33_10395	FIESC23	0.52098	0.02327	592	4.7687
FIESC33_10395	FIESC25	0.11454	0.00248		FIESC33_10395	FIESC25	0.52207	0.0233	593	4.55797
FIESC33_10395	FIESC28	0.11044	0.00235		FIESC33_10395	FIESC28	0.49827	0.02239	594	4.51168
FIESC33_10395	FIESC29	0.10579	0.00235		FIESC33_10395	FIESC29	0.54614	0.02418	595	5.16249
FIESC33_11401	F_acuminatum	0.57752	0.00803		FIESC33_11401	F_acuminatum	2.66515	0.29538	596	4.61482
FIESC33_11401	F_avenaceum	0.57403	0.00796		FIESC33_11401	F_avenaceum	2.83666	0.32548	597	4.94166
FIESC33_11401	F_aywerte	0.36391	0.00549		FIESC33_11401	F_aywerte	1.5735	0.08803	598	4.32387
FIESC33_11401	F_beomiforme	0.63067	0.00873		FIESC33_11401	F_beomiforme	2.00295	0.14226	599	3.17591
FIESC33_11401	F_camptoceras	0.12292	0.0026		FIESC33_11401	F_camptoceras	0.44289	0.02037	600	3.60308
FIESC33_11401	F_circinatum	0.63963	0.00882		FIESC33_11401	F_circinatum	1.9176	0.13013	601	2.99798
FIESC33_11401	F_culmorum	0.40146	0.00593		FIESC33_11401	F_culmorum	1.60334	0.09158	602	3.99377
FIESC33_11401	F_fujikuroi	0.63865	0.00882		FIESC33_11401	F_fujikuroi	1.95357	0.13778	603	3.05891
FIESC33_11401	F_gaditjirrii	0.62665	0.00867		FIESC33_11401	F_gaditjirri	2.0104	0.14163	604	3.20817
FIESC33_11401	F_graminearum	0.40335	0.00594		FIESC33_11401	F_graminearum	1.67206	0.09886	605	4.14543
FIESC33_11401	F_langsethiae	0.39021	0.00579		FIESC33_11401	F_langsethiae	1.61265	0.09169	606	4.13277
FIESC33_11401	F_longipes	0.42268	0.00621		FIESC33_11401	F_longipes	1.7659	0.10881	607	4.17787
FIESC33_11401	F_miscanthi	0.62103	0.00858		FIESC33_11401	F_miscanthi	1.9386	0.1334	608	3.12159
FIESC33_11401	F_nygamai	0.62749	0.00866		FIESC33_11401	F_nygamai	1.92029	0.12962	609	3.06027
FIESC33_11401	F_oxysporum_Fol4287	0.59848	0.0083		FIESC33_11401	F_oxysporum_Fol4287	1.85141	0.1213	610	3.09352
FIESC33_11401	F_oxysporum_FOSC3a	0.59543	0.00825		FIESC33_11401	F_oxysporum_FOSC3a	1.83446	0.11859	611	3.0809
FIESC33_11401	F_poae	0.41468	0.00609		FIESC33_11401	F_poae	1.59802	0.0907	612	3.85362
FIESC33_11401	F_proliferatum	0.63943	0.00883		FIESC33_11401	F_proliferatum	1.96056	0.13649	613	3.06611
FIESC33_11401	F_pseudograminearum	0.40869	0.006		FIESC33_11401	F_pseudograminearum	1.66237	0.09744	614	4.06756
FIESC33_11401	F_scirpi	0.06305	0.00173		FIESC33_11401	F_scirpi	0.31585	0.01593	615	5.00952
FIESC33_11401	F_solani	0.75439	0.01027		FIESC33_11401	F_solani	60.218	18.5477	616	79.8234
FIESC33_11401	F_sporotrichioides	0.39092	0.0058		FIESC33_11401	F_sporotrichioides	1.58297	0.08933	617	4.04935
FIESC33_11401	F_temperatum	0.63821	0.0088		FIESC33_11401	F_temperatum	1.87413	0.12489	618	2.93654
FIESC33_11401	F_torreyae	0.55115	0.0077		FIESC33_11401	F_torreyae	2.64278	0.28893	619	4.79503
FIESC33_11401	F_udum	0.62671	0.00866		FIESC33_11401	F_udum	1.88738	0.12632	620	3.01157
FIESC33_11401	F_venenatum	0.39694	0.00587		FIESC33_11401	F_venenatum	1.52509	0.08439	621	3.84212
FIESC33_11401	F_verticillioides	0.64574	0.00889		FIESC33_11401	F_verticillioides	1.87006	0.1232	622	2.896
FIESC33_11401	FIESC12	0.06914	0.00197		FIESC33_11401	FIESC12	0.33396	0.01648	623	4.8302
FIESC33_11401	FIESC14	0.08221	0.00206		FIESC33_11401	FIESC14	0.35172	0.01708	624	4.27831
FIESC33_11401	FIESC15	0.11458	0		FIESC33_11401	FIESC15	0.5079	0.02271	625	4.43271
FIESC33_11401	FIESC23	0.11384	0.00245		FIESC33_11401	FIESC23	0.49793	0.02241	626	4.37395
FIESC33_11401	FIESC25	0.11854	0.00254		FIESC33_11401	FIESC25	0.51657	0.0231	627	4.35777
FIESC33_11401	FIESC28	0.11454	0.00242		FIESC33_11401	FIESC28	0.5027	0.02256	628	4.38886
FIESC33_11401	FIESC29	0.11004	0.00241		FIESC33_11401	FIESC29	0.52854	0.02355	629	4.80316
FIESC33_11401	FIESC33_10395	0.03729	0.00137		FIESC33_11401	FIESC33_10395	0.18751	0.01134	630	5.02843
FIESC5_11348	F_acuminatum	0.57248	0.00794		FIESC5_11348	F_acuminatum	2.2507	0.18979	631	3.93149
FIESC5_11348	F_avenaceum	0.57084	0.00793		FIESC5_11348	F_avenaceum	2.56722	0.2635	632	4.49727
FIESC5_11348	F_aywerte	0.35911	0.00543		FIESC5_11348	F_aywerte	1.54343	0.08478	633	4.29793
FIESC5_11348	F_beomiforme	0.62515	0.00863		FIESC5_11348	F_beomiforme	1.76444	0.10939	634	2.82243
FIESC5_11348	F_camptoceras	0.11622	0.00254		FIESC5_11348	F_camptoceras	0.41327	0.01932	635	3.55593
FIESC5_11348	F_circinatum	0.63475	0.00881		FIESC5_11348	F_circinatum	1.74878	0.10742	636	2.75507
FIESC5_11348	F_culmorum	0.39542	0.00586		FIESC5_11348	F_culmorum	1.55226	0.08644	637	3.9256
FIESC5_11348	F_fujikuroi	0.63423	0.00876		FIESC5_11348	F_fujikuroi	1.6605	0.0995	638	2.61814
FIESC5_11348	F_gaditjirrii	0.62412	0.00863		FIESC5_11348	F_gaditjirri	1.71825	0.1037	639	2.75308
FIESC5_11348	F_graminearum	0.39892	0.00589		FIESC5_11348	F_graminearum	1.61474	0.09219	640	4.04778
FIESC5_11348	F_langsethiae	0.38679	0.00576		FIESC5_11348	F_langsethiae	1.64769	0.09605	641	4.25991
FIESC5_11348	F_longipes	0.41774	0.00611		FIESC5_11348	F_longipes	1.68561	0.09792	642	4.03507
FIESC5_11348	F_miscanthi	0.61739	0.00855		FIESC5_11348	F_miscanthi	1.67052	0.09908	643	2.70578
FIESC5_11348	F_nygamai	0.62596	0.00865		FIESC5_11348	F_nygamai	1.64357	0.09632	644	2.62568
FIESC5_11348	F_oxysporum_Fol4287	0.59318	0.00822		FIESC5_11348	F_oxysporum_Fol4287	1.64866	0.09707	645	2.77936
FIESC5_11348	F_oxysporum_FOSC3a	0.58907	0.00818		FIESC5_11348	F_oxysporum_FOSC3a	1.6619	0.09805	646	2.82123
FIESC5_11348	F_poae	0.41213	0.00606		FIESC5_11348	F_poae	1.56422	0.08808	647	3.79545
FIESC5_11348	F_proliferatum	0.63524	0.00876		FIESC5_11348	F_proliferatum	1.61804	0.09469	648	2.54713
FIESC5_11348	F_pseudograminearum	0.40251	0.00593		FIESC5_11348	F_pseudograminearum	1.55668	0.08683	649	3.86743
FIESC5_11348	F_scirpi	0.07645	0.00197		FIESC5_11348	F_scirpi	0.3323	0.01641	650	4.34663
FIESC5_11348	F_solani	0.75259	0.01025		FIESC5_11348	F_solani	52.668	71.396	651	69.9824
FIESC5_11348	F_sporotrichioides	0.3893	0.00578		FIESC5_11348	F_sporotrichioides	1.67932	0.09954	652	4.31369
FIESC5_11348	F_temperatum	0.63384	0.00874		FIESC5_11348	F_temperatum	1.71662	0.10392	653	2.70829
FIESC5_11348	F_torreyae	0.54779	0.00763		FIESC5_11348	F_torreyae	2.57703	0.25198	654	4.70441
FIESC5_11348	F_udum	0.62322	0.0086		FIESC5_11348	F_udum	1.63178	0.09487	655	2.6183
FIESC5_11348	F_venenatum	0.39495	0.00584		FIESC5_11348	F_venenatum	1.47795	0.07954	656	3.74212
FIESC5_11348	F_verticillioides	0.64262	0.00888		FIESC5_11348	F_verticillioides	1.60423	0.09138	657	2.49639
FIESC5_11348	FIESC12	0.07277	0.00192		FIESC5_11348	FIESC12	0.32695	0.01629	658	4.49292
FIESC5_11348	FIESC14	0.07212	0.00186		FIESC5_11348	FIESC14	0.36329	0.01756	659	5.0373
FIESC5_11348	FIESC15	0.11028	0.00239		FIESC5_11348	FIESC15	0.50539	0.02267	660	4.58279
FIESC5_11348	FIESC23	0.10824	0.00239		FIESC5_11348	FIESC23	0.49765	0.02239	661	4.59765
FIESC5_11348	FIESC25	0.11274	0.00303		FIESC5_11348	FIESC25	0.53368	0.02379	662	4.73372
FIESC5_11348	FIESC28	0.11009	0.0024		FIESC5_11348	FIESC28	0.49036	0.02211	663	4.45417
FIESC5_11348	FIESC29	0.10693	0.0024		FIESC5_11348	FIESC29	0.5386	0.02397	664	5.03694
FIESC5_11348	FIESC33_10395	0.0794	0.00205		FIESC5_11348	FIESC33_10395	0.30841	0.01574	665	3.88426
FIESC5_11348	FIESC33_11401	0.08192	0.0021		FIESC5_11348	FIESC33_11401	0.31857	0.01603	666	3.88879
FIESC5_CS3069	F_acuminatum	0.57588	0.00801		FIESC5_CS3069	F_acuminatum	1.98995	0.13838	667	3.45549
FIESC5_CS3069	F_avenaceum	0.57535	0.00804		FIESC5_CS3069	F_avenaceum	2.17104	0.16892	668	3.77342
FIESC5_CS3069	F_aywerte	0.36118	0.00547		FIESC5_CS3069	F_aywerte	1.43902	0.07526	669	3.98422
FIESC5_CS3069	F_beomiforme	0.62953	0.00872		FIESC5_CS3069	F_beomiforme	1.76956	0.11031	670	2.81092
FIESC5_CS3069	F_camptoceras	0.11753	0.0025		FIESC5_CS3069	F_camptoceras	0.42024	0.01957	671	3.5756
FIESC5_CS3069	F_circinatum	0.63924	0.00882		FIESC5_CS3069	F_circinatum	1.84582	0.11928	672	2.88752
FIESC5_CS3069	F_culmorum	0.39783	0.00587		FIESC5_CS3069	F_culmorum	1.39136	0.0717	673	3.49737
FIESC5_CS3069	F_fujikuroi	0.63808	0.00881		FIESC5_CS3069	F_fujikuroi	1.80506	0.11511	674	2.82889
FIESC5_CS3069	F_gaditjirrii	0.62713	0.00865		FIESC5_CS3069	F_gaditjirri	1.71759	0.10386	675	2.73881
FIESC5_CS3069	F_graminearum	0.40056	0.0059		FIESC5_CS3069	F_graminearum	1.48642	0.08012	676	3.71085
FIESC5_CS3069	F_langsethiae	0.38719	0.00577		FIESC5_CS3069	F_langsethiae	1.51279	0.0818	677	3.9071
FIESC5_CS3069	F_longipes	0.4204	0.00614		FIESC5_CS3069	F_longipes	1.55569	0.08618	678	3.7005
FIESC5_CS3069	F_miscanthi	0.61885	0.00853		FIESC5_CS3069	F_miscanthi	1.73539	0.1066	679	2.80422
FIESC5_CS3069	F_nygamai	0.6275	0.00867		FIESC5_CS3069	F_nygamai	1.7203	0.10503	680	2.74151
FIESC5_CS3069	F_oxysporum_Fol4287	0.59698	0.00826		FIESC5_CS3069	F_oxysporum_Fol4287	1.70748	0.10276	681	2.8602
FIESC5_CS3069	F_oxysporum_FOSC3a	0.59314	0.00824		FIESC5_CS3069	F_oxysporum_FOSC3a	1.70245	0.10175	682	2.87023
FIESC5_CS3069	F_poae	0.41533	0.00608		FIESC5_CS3069	F_poae	1.47883	0.07927	683	3.56061
FIESC5_CS3069	F_proliferatum	0.64007	0.00886		FIESC5_CS3069	F_proliferatum	1.80662	0.11562	684	2.82254
FIESC5_CS3069	F_pseudograminearum	0.40466	0.00595		FIESC5_CS3069	F_pseudograminearum	1.41419	0.07313	685	3.49476
FIESC5_CS3069	F_scirpi	0.07811	0		FIESC5_CS3069	F_scirpi	0.32388	0.01621	686	4.14646
FIESC5_CS3069	F_solani	0.75367	0.01026		FIESC5_CS3069	F_solani	60.0003	0	687	79.6109
FIESC5_CS3069	F_sporotrichioides	0.38963	0.00578		FIESC5_CS3069	F_sporotrichioides	1.48995	0.08039	688	3.82401
FIESC5_CS3069	F_temperatum	0.63924	0.00882		FIESC5_CS3069	F_temperatum	1.7712	0.11078	689	2.77079
FIESC5_CS3069	F_torreyae	0.55286	0.00772		FIESC5_CS3069	F_torreyae	2.23046	0.18463	690	4.0344
FIESC5_CS3069	F_udum	0.62722	0.00867		FIESC5_CS3069	F_udum	1.73253	0.106	691	2.76224
FIESC5_CS3069	F_venenatum	0.39878	0.00589		FIESC5_CS3069	F_venenatum	1.37196	0.07043	692	3.44039
FIESC5_CS3069	F_verticillioides	0.64642	0.00895		FIESC5_CS3069	F_verticillioides	1.69767	0.10095	693	2.62626
FIESC5_CS3069	FIESC12	0.07481	0		FIESC5_CS3069	FIESC12	0.32306	0.01611	694	4.31841
FIESC5_CS3069	FIESC14	0.07361	0.00193		FIESC5_CS3069	FIESC14	0.36087	0.01751	695	4.90246
FIESC5_CS3069	FIESC15	0.11042	0.00237		FIESC5_CS3069	FIESC15	0.54227	0.024	696	4.91098
FIESC5_CS3069	FIESC23	0.10913	0.00239		FIESC5_CS3069	FIESC23	0.5232	0.02329	697	4.79428
FIESC5_CS3069	FIESC25	0.11312	0.00247		FIESC5_CS3069	FIESC25	0.53866	0.02389	698	4.76185
FIESC5_CS3069	FIESC28	0.10982	0.00244		FIESC5_CS3069	FIESC28	0.4986	0.02239	699	4.54016
FIESC5_CS3069	FIESC29	0.10681	0.00237		FIESC5_CS3069	FIESC29	0.54017	0.02395	700	5.0573
FIESC5_CS3069	FIESC33_10395	0.08127	0.00214		FIESC5_CS3069	FIESC33_10395	0.32768	0.01626	701	4.03199
FIESC5_CS3069	FIESC33_11401	0.08268	0.0021		FIESC5_CS3069	FIESC33_11401	0.32367	0.01623	702	3.91473
FIESC5_CS3069	FIESC5_11348	0.01978	0.00097		FIESC5_CS3069	FIESC5_11348	0.26361	0.0141	703	13.3271

## Sheet: NRPS4
		30HK					NRPS4
TAXON_1	TAXON_2	dS	SE_dS		TAXON_1	TAXON_2	dS	SE_dS	Comparison	dS NRPS4/HK
F_avenaceum	F_acuminatum	0.10094	0.00236		F_avenaceum	F_acuminatum	0.26214	0.00765	1	2.59699
F_aywerte	F_acuminatum	0.55549	0.00779		F_aywerte	F_acuminatum	0.81313	0.01984	2	1.46381
F_aywerte	F_avenaceum	0.56031	0.00783		F_aywerte	F_avenaceum	0.8331	0.02027	3	1.48686
F_beomiforme	F_acuminatum	0.59793	0.00831		F_beomiforme	F_acuminatum	1.54484	0.04716	4	2.58365
F_beomiforme	F_avenaceum	0.59978	0.00835		F_beomiforme	F_avenaceum	1.5128	0.0461	5	2.52226
F_beomiforme	F_aywerte	0.62083	0.00862		F_beomiforme	F_aywerte	1.42442	0.04133	6	2.29438
F_camptoceras	F_acuminatum	0.5875	0.00816		F_camptoceras	F_acuminatum	0.50472	0.01267	7	0.859098
F_camptoceras	F_avenaceum	0.58383	0.00812		F_camptoceras	F_avenaceum	0.51509	0.0129	8	0.88226
F_camptoceras	F_aywerte	0.37295	0.00559		F_camptoceras	F_aywerte	0.94484	0.02363	9	2.53342
F_camptoceras	F_beomiforme	0.64369	0.00887		F_camptoceras	F_beomiforme	1.71949	0.05711	10	2.6713
F_circinatum	F_acuminatum	0.60046	0.00835		F_circinatum	F_acuminatum	1.46768	0.04306	11	2.44426
F_circinatum	F_avenaceum	0.59921	0.00833		F_circinatum	F_avenaceum	1.49001	0.04439	12	2.48662
F_circinatum	F_aywerte	0.63915	0.00889		F_circinatum	F_aywerte	1.4975	0.04427	13	2.34296
F_circinatum	F_beomiforme	0.40224	0.00596		F_circinatum	F_beomiforme	1.22319	0.03317	14	3.04095
F_circinatum	F_camptoceras	0.65093	0.00898		F_circinatum	F_camptoceras	1.71647	0.05735	15	2.63695
F_culmorum	F_acuminatum	0.58544	0.00811		F_culmorum	F_acuminatum	1.00867	0.0255	16	1.72293
F_culmorum	F_avenaceum	0.58264	0.00808		F_culmorum	F_avenaceum	1.0215	0.02594	17	1.75323
F_culmorum	F_aywerte	0.35264	0.00536		F_culmorum	F_aywerte	0.88721	0.02193	18	2.51591
F_culmorum	F_beomiforme	0.66537	0.00919		F_culmorum	F_beomiforme	1.58374	0.04941	19	2.38024
F_culmorum	F_camptoceras	0.40667	0.00598		F_culmorum	F_camptoceras	1.15615	0.03056	20	2.84297
F_culmorum	F_circinatum	0.67305	0.00932		F_culmorum	F_circinatum	1.61872	0.05083	21	2.40505
F_fujikuroi	F_acuminatum	0.60053	0.00834		F_fujikuroi	F_acuminatum	1.50636	0.04557	22	2.50838
F_fujikuroi	F_avenaceum	0.60166	0.00834		F_fujikuroi	F_avenaceum	1.47093	0.0439	23	2.44479
F_fujikuroi	F_aywerte	0.62851	0.00875		F_fujikuroi	F_aywerte	1.48782	0.04413	24	2.36722
F_fujikuroi	F_beomiforme	0.39962	0.00596		F_fujikuroi	F_beomiforme	1.21963	0.03304	25	3.05197
F_fujikuroi	F_camptoceras	0.65315	0.00903		F_fujikuroi	F_camptoceras	1.66792	0.05432	26	2.55366
F_fujikuroi	F_circinatum	0.13726	0.00286		F_fujikuroi	F_circinatum	0.44693	0.0114	27	3.25608
F_fujikuroi	F_culmorum	0.66713	0.00923		F_fujikuroi	F_culmorum	1.59633	0.0499	28	2.39283
F_gaditjirrii	F_acuminatum	0.6061	0.00844		F_gaditjirrii	F_acuminatum	1.35711	0.03837	29	2.23909
F_gaditjirrii	F_avenaceum	0.59653	0.0083		F_gaditjirrii	F_avenaceum	1.42385	0.04155	30	2.38689
F_gaditjirrii	F_aywerte	0.62499	0.0087		F_gaditjirrii	F_aywerte	1.39972	0.03983	31	2.23959
F_gaditjirrii	F_beomiforme	0.39094	0.0058		F_gaditjirrii	F_beomiforme	1.15394	0.03051	32	2.95171
F_gaditjirrii	F_camptoceras	0.64186	0.00888		F_gaditjirrii	F_camptoceras	1.57891	0.04933	33	2.4599
F_gaditjirrii	F_circinatum	0.16965	0.00326		F_gaditjirrii	F_circinatum	0.53644	0.01324	34	3.16204
F_gaditjirrii	F_culmorum	0.66021	0.00915		F_gaditjirrii	F_culmorum	1.57697	0.04865	35	2.38859
F_gaditjirrii	F_fujikuroi	0.16477	0.0032		F_gaditjirrii	F_fujikuroi	0.51744	0.01287	36	3.14038
F_graminearum	F_acuminatum	0.58744	0.0082		F_graminearum	F_acuminatum	1.00048	0.02531	37	1.70312
F_graminearum	F_avenaceum	0.58628	0.00815		F_graminearum	F_avenaceum	1.00767	0.02552	38	1.71875
F_graminearum	F_aywerte	0.35416	0.00539		F_graminearum	F_aywerte	0.87369	0.02155	39	2.46694
F_graminearum	F_beomiforme	0.66981	0.00929		F_graminearum	F_beomiforme	1.58123	0.04965	40	2.36071
F_graminearum	F_camptoceras	0.40885	0.006		F_graminearum	F_camptoceras	1.13961	0.03007	41	2.78735
F_graminearum	F_circinatum	0.67198	0.00927		F_graminearum	F_circinatum	1.65299	0.05342	42	2.45988
F_graminearum	F_culmorum	0.03401	0.00127		F_graminearum	F_culmorum	0.12884	0.00486	43	3.7883
F_graminearum	F_fujikuroi	0.66863	0.00924		F_graminearum	F_fujikuroi	1.57154	0.04906	44	2.35039
F_graminearum	F_gaditjirrii	0.6602	0.00913		F_graminearum	F_gaditjirrii	1.5484	0.04748	45	2.34535
F_langsethiae	F_acuminatum	0.57369	0.00801		F_langsethiae	F_acuminatum	1.01858	0.02597	46	1.77549
F_langsethiae	F_avenaceum	0.57893	0.00803		F_langsethiae	F_avenaceum	1.02858	0.02622	47	1.77669
F_langsethiae	F_aywerte	0.34218	0.00525		F_langsethiae	F_aywerte	0.87616	0.02184	48	2.56052
F_langsethiae	F_beomiforme	0.65121	0.00908		F_langsethiae	F_beomiforme	1.64551	0.05308	49	2.52685
F_langsethiae	F_camptoceras	0.3987	0.0059		F_langsethiae	F_camptoceras	1.1666	0.03107	50	2.92601
F_langsethiae	F_circinatum	0.66008	0.00916		F_langsethiae	F_circinatum	1.75729	0.05946	51	2.66224
F_langsethiae	F_culmorum	0.21845	0.0038		F_langsethiae	F_culmorum	0.53583	0.01335	52	2.45287
F_langsethiae	F_fujikuroi	0.64892	0.00901		F_langsethiae	F_fujikuroi	1.73642	0.05857	53	2.67586
F_langsethiae	F_gaditjirrii	0.64591	0.00896		F_langsethiae	F_gaditjirrii	1.63533	0.05177	54	2.53182
F_langsethiae	F_graminearum	0.22057	0.00384		F_langsethiae	F_graminearum	0.53445	0.01332	55	2.42304
F_longipes	F_acuminatum	0.60806	0.00842		F_longipes	F_acuminatum	0.97898	0.02466	56	1.61001
F_longipes	F_avenaceum	0.61292	0.00849		F_longipes	F_avenaceum	0.99948	0.02521	57	1.63069
F_longipes	F_aywerte	0.37905	0.00574		F_longipes	F_aywerte	0.89565	0.02237	58	2.36288
F_longipes	F_beomiforme	0.69232	0.00961		F_longipes	F_beomiforme	1.69019	0.05563	59	2.44134
F_longipes	F_camptoceras	0.42623	0.00622		F_longipes	F_camptoceras	1.16576	0.03101	60	2.73505
F_longipes	F_circinatum	0.68772	0.00957		F_longipes	F_circinatum	1.66722	0.054	61	2.42427
F_longipes	F_culmorum	0.33521	0.00517		F_longipes	F_culmorum	0.85975	0.02129	62	2.56481
F_longipes	F_fujikuroi	0.68937	0.00954		F_longipes	F_fujikuroi	1.61622	0.05143	63	2.34449
F_longipes	F_gaditjirrii	0.67787	0.00941		F_longipes	F_gaditjirrii	1.61578	0.05113	64	2.38361
F_longipes	F_graminearum	0.33706	0.0052		F_longipes	F_graminearum	0.86978	0.02158	65	2.58049
F_longipes	F_langsethiae	0.33251	0.00515		F_longipes	F_langsethiae	0.85288	0.02122	66	2.56498
F_miscanthi	F_acuminatum	0.59766	0.00831		F_miscanthi	F_acuminatum	1.34554	0.03788	67	2.25135
F_miscanthi	F_avenaceum	0.59096	0.00823		F_miscanthi	F_avenaceum	1.36875	0.03874	68	2.31615
F_miscanthi	F_aywerte	0.61576	0.00856		F_miscanthi	F_aywerte	1.40432	0.04029	69	2.28063
F_miscanthi	F_beomiforme	0.38633	0.00574		F_miscanthi	F_beomiforme	1.13346	0.02967	70	2.93392
F_miscanthi	F_camptoceras	0.63289	0.00874		F_miscanthi	F_camptoceras	1.5261	0.04668	71	2.41132
F_miscanthi	F_circinatum	0.1654	0.0032		F_miscanthi	F_circinatum	0.5031	0.01256	72	3.04172
F_miscanthi	F_culmorum	0.64788	0.00894		F_miscanthi	F_culmorum	1.54489	0.04704	73	2.38453
F_miscanthi	F_fujikuroi	0.16131	0.00315		F_miscanthi	F_fujikuroi	0.49938	0.01248	74	3.09578
F_miscanthi	F_gaditjirrii	0.09745	0.00235		F_miscanthi	F_gaditjirrii	0.28455	0.00809	75	2.91996
F_miscanthi	F_graminearum	0.65056	0.00902		F_miscanthi	F_graminearum	1.56676	0.04852	76	2.40833
F_miscanthi	F_langsethiae	0.63933	0.00888		F_miscanthi	F_langsethiae	1.67487	0.05502	77	2.61973
F_miscanthi	F_longipes	0.6716	0.00931		F_miscanthi	F_longipes	1.64046	0.05229	78	2.44261
F_nygamai	F_acuminatum	0.58805	0.00821		F_nygamai	F_acuminatum	1.48905	0.04447	79	2.53218
F_nygamai	F_avenaceum	0.58594	0.00814		F_nygamai	F_avenaceum	1.4906	0.04448	80	2.54395
F_nygamai	F_aywerte	0.62173	0.00863		F_nygamai	F_aywerte	1.4943	0.04428	81	2.40345
F_nygamai	F_beomiforme	0.39243	0.0058		F_nygamai	F_beomiforme	1.22337	0.03297	82	3.11742
F_nygamai	F_camptoceras	0.63905	0.00883		F_nygamai	F_camptoceras	1.69409	0.05569	83	2.65095
F_nygamai	F_circinatum	0.11928	0.00259		F_nygamai	F_circinatum	0.41553	0.01074	84	3.48365
F_nygamai	F_culmorum	0.65638	0.00908		F_nygamai	F_culmorum	1.63435	0.05197	85	2.48994
F_nygamai	F_fujikuroi	0.11983	0.00262		F_nygamai	F_fujikuroi	0.48251	0.01213	86	4.02662
F_nygamai	F_gaditjirrii	0.15498	0.00308		F_nygamai	F_gaditjirrii	0.50527	0.01259	87	3.26023
F_nygamai	F_graminearum	0.65898	0.00913		F_nygamai	F_graminearum	1.63326	0.05208	88	2.47847
F_nygamai	F_langsethiae	0.64502	0.00896		F_nygamai	F_langsethiae	1.78008	0.06038	89	2.75973
F_nygamai	F_longipes	0.67625	0.00935		F_nygamai	F_longipes	1.62001	0.05149	90	2.39558
F_nygamai	F_miscanthi	0.15107	0.00304		F_nygamai	F_miscanthi	0.48115	0.01207	91	3.18495
F_oxysporum_Fol4287	F_acuminatum	0.56773	0.00792		F_oxsyporum_Fol4287	F_acuminatum	1.40573	0.04041	92	2.47605
F_oxysporum_Fol4287	F_avenaceum	0.56319	0.00786		F_oxsyporum_Fol4287	F_avenaceum	1.46067	0.04276	93	2.59357
F_oxysporum_Fol4287	F_aywerte	0.59633	0.00833		F_oxsyporum_Fol4287	F_aywerte	1.39397	0.03949	94	2.33758
F_oxysporum_Fol4287	F_beomiforme	0.35129	0.00533		F_oxsyporum_Fol4287	F_beomiforme	1.10412	0.0287	95	3.14304
F_oxysporum_Fol4287	F_camptoceras	0.60996	0.00845		F_oxsyporum_Fol4287	F_camptoceras	1.59736	0.05022	96	2.61879
F_oxysporum_Fol4287	F_circinatum	0.12988	0.00276		F_oxsyporum_Fol4287	F_circinatum	0.46673	0.01179	97	3.59355
F_oxysporum_Fol4287	F_culmorum	0.63401	0.00879		F_oxsyporum_Fol4287	F_culmorum	1.53046	0.04623	98	2.41394
F_oxysporum_Fol4287	F_fujikuroi	0.12552	0.00271		F_oxsyporum_Fol4287	F_fujikuroi	0.4427	0.0113	99	3.52693
F_oxysporum_Fol4287	F_gaditjirrii	0.11068	0.00252		F_oxsyporum_Fol4287	F_gaditjirrii	0.35055	0.00941	100	3.16724
F_oxysporum_Fol4287	F_graminearum	0.63502	0.0088		F_oxsyporum_Fol4287	F_graminearum	1.51201	0.04552	101	2.38104
F_oxysporum_Fol4287	F_langsethiae	0.6197	0.00861		F_oxsyporum_Fol4287	F_langsethiae	1.61542	0.051	102	2.60678
F_oxysporum_Fol4287	F_longipes	0.65554	0.00907		F_oxsyporum_Fol4287	F_longipes	1.56372	0.04836	103	2.38539
F_oxysporum_Fol4287	F_miscanthi	0.10492	0.00243		F_oxsyporum_Fol4287	F_miscanthi	0.33609	0.00914	104	3.2033
F_oxysporum_Fol4287	F_nygamai	0.11282	0.00254		F_oxsyporum_Fol4287	F_nygamai	0.44561	0.01135	105	3.94974
F_oxysporum_FOSC3a	F_acuminatum	0.57128	0.00799		F_oxysporum_FOSC3a	F_acuminatum	1.40047	0.04049	106	2.45146
F_oxysporum_FOSC3a	F_avenaceum	0.56613	0.00788		F_oxysporum_FOSC3a	F_avenaceum	1.44795	0.04262	107	2.55763
F_oxysporum_FOSC3a	F_aywerte	0.59379	0.0083		F_oxysporum_FOSC3a	F_aywerte	1.38702	0.03914	108	2.33588
F_oxysporum_FOSC3a	F_beomiforme	0.36039	0.00547		F_oxysporum_FOSC3a	F_beomiforme	1.10281	0.02879	109	3.06005
F_oxysporum_FOSC3a	F_camptoceras	0.60113	0.00832		F_oxysporum_FOSC3a	F_camptoceras	1.60737	0.0506	110	2.67391
F_oxysporum_FOSC3a	F_circinatum	0.13979	0.0029		F_oxysporum_FOSC3a	F_circinatum	0.46356	0.01175	111	3.31612
F_oxysporum_FOSC3a	F_culmorum	0.62425	0.00866		F_oxysporum_FOSC3a	F_culmorum	1.50326	0.04519	112	2.40811
F_oxysporum_FOSC3a	F_fujikuroi	0.13552	0.00283		F_oxysporum_FOSC3a	F_fujikuroi	0.44953	0.01145	113	3.31707
F_oxysporum_FOSC3a	F_gaditjirrii	0.12008	0.00264		F_oxysporum_FOSC3a	F_gaditjirrii	0.3554	0.00953	114	2.95969
F_oxysporum_FOSC3a	F_graminearum	0.62584	0.00867		F_oxysporum_FOSC3a	F_graminearum	1.48886	0.04427	115	2.37898
F_oxysporum_FOSC3a	F_langsethiae	0.62183	0.00869		F_oxysporum_FOSC3a	F_langsethiae	1.58358	0.04952	116	2.54664
F_oxysporum_FOSC3a	F_longipes	0.64512	0.00892		F_oxysporum_FOSC3a	F_longipes	1.55362	0.04789	117	2.40827
F_oxysporum_FOSC3a	F_miscanthi	0.11415	0.00256		F_oxysporum_FOSC3a	F_miscanthi	0.33548	0.00913	118	2.93894
F_oxysporum_FOSC3a	F_nygamai	0.12432	0.00271		F_oxysporum_FOSC3a	F_nygamai	0.43998	0.01125	119	3.53909
F_oxysporum_FOSC3a	F_oxysporum_Fol4287	0.02161	0.00105		F_oxysporum_FOSC3a	F_oxsyporum_Fol4287	0.05636	0.00309	120	2.60805
F_poae	F_acuminatum	0.59191	0.00821		F_poae	F_acuminatum	1.04436	0.02685	121	1.76439
F_poae	F_avenaceum	0.59349	0.00823		F_poae	F_avenaceum	1.05454	0.02702	122	1.77685
F_poae	F_aywerte	0.36976	0.00557		F_poae	F_aywerte	0.90439	0.02257	123	2.44588
F_poae	F_beomiforme	0.67731	0.00938		F_poae	F_beomiforme	1.68314	0.05492	124	2.48504
F_poae	F_camptoceras	0.42267	0.00617		F_poae	F_camptoceras	1.19914	0.03227	125	2.83706
F_poae	F_circinatum	0.67814	0.00938		F_poae	F_circinatum	1.80473	0.06133	126	2.66129
F_poae	F_culmorum	0.24917	0.00417		F_poae	F_culmorum	0.55991	0.01387	127	2.2471
F_poae	F_fujikuroi	0.66955	0.00927		F_poae	F_fujikuroi	1.70876	0.05628	128	2.5521
F_poae	F_gaditjirrii	0.66884	0.00926		F_poae	F_gaditjirrii	1.75427	0.05876	129	2.62285
F_poae	F_graminearum	0.2513	0.00421		F_poae	F_graminearum	0.56068	0.01388	130	2.23112
F_poae	F_langsethiae	0.22142	0.00386		F_poae	F_langsethiae	0.47115	0.012	131	2.12786
F_poae	F_longipes	0.35107	0.00536		F_poae	F_longipes	0.861	0.02148	132	2.4525
F_poae	F_miscanthi	0.66366	0.0092		F_poae	F_miscanthi	1.74399	0.0583	133	2.62784
F_poae	F_nygamai	0.6639	0.0092		F_poae	F_nygamai	1.85231	0.06474	134	2.79004
F_poae	F_oxysporum_Fol4287	0.64214	0.00891		F_poae	F_oxsyporum_Fol4287	1.67468	0.05451	135	2.60797
F_poae	F_oxysporum_FOSC3a	0.63411	0.00878		F_poae	F_oxysporum_FOSC3a	1.66974	0.05423	136	2.6332
F_proliferatum	F_acuminatum	0.59781	0.0083		F_proliferatum	F_acuminatum	1.48013	0.04424	137	2.47592
F_proliferatum	F_avenaceum	0.59922	0.00832		F_proliferatum	F_avenaceum	1.48446	0.0448	138	2.47732
F_proliferatum	F_aywerte	0.62678	0.00872		F_proliferatum	F_aywerte	1.4636	0.04282	139	2.33511
F_proliferatum	F_beomiforme	0.3973	0.00588		F_proliferatum	F_beomiforme	1.21678	0.03275	140	3.06262
F_proliferatum	F_camptoceras	0.65573	0.00908		F_proliferatum	F_camptoceras	1.65695	0.0536	141	2.52688
F_proliferatum	F_circinatum	0.13588	0.00283		F_proliferatum	F_circinatum	0.44436	0.01134	142	3.27024
F_proliferatum	F_culmorum	0.66684	0.0092		F_proliferatum	F_culmorum	1.57866	0.04905	143	2.36737
F_proliferatum	F_fujikuroi	0.03077	0.00123		F_proliferatum	F_fujikuroi	0.09409	0.00407	144	3.05785
F_proliferatum	F_gaditjirrii	0.16486	0.0032		F_proliferatum	F_gaditjirrii	0.51368	0.01282	145	3.11586
F_proliferatum	F_graminearum	0.6695	0.00925		F_proliferatum	F_graminearum	1.56132	0.04833	146	2.33207
F_proliferatum	F_langsethiae	0.65011	0.00902		F_proliferatum	F_langsethiae	1.73615	0.05834	147	2.67055
F_proliferatum	F_longipes	0.69019	0.00956		F_proliferatum	F_longipes	1.61191	0.05107	148	2.33546
F_proliferatum	F_miscanthi	0.16152	0.00315		F_proliferatum	F_miscanthi	0.50006	0.01252	149	3.09596
F_proliferatum	F_nygamai	0.11916	0.00259		F_proliferatum	F_nygamai	0.48857	0.01225	150	4.10012
F_proliferatum	F_oxysporum_Fol4287	0.1249	0.0027		F_proliferatum	F_oxsyporum_Fol4287	0.43973	0.01124	151	3.52066
F_proliferatum	F_oxysporum_FOSC3a	0.1344	0.00282		F_proliferatum	F_oxysporum_FOSC3a	0.44263	0.01131	152	3.29338
F_proliferatum	F_poae	0.67193	0.00929		F_proliferatum	F_poae	1.73901	0.0582	153	2.58808
F_pseudograminearum	F_acuminatum	0.59464	0.00823		F_pseudograminearum	F_acuminatum	1.02178	0.02585	154	1.71832
F_pseudograminearum	F_avenaceum	0.59077	0.00819		F_pseudograminearum	F_avenaceum	1.0018	0.02515	155	1.69575
F_pseudograminearum	F_aywerte	0.35952	0.00545		F_pseudograminearum	F_aywerte	0.88024	0.02175	156	2.44838
F_pseudograminearum	F_beomiforme	0.65462	0.00908		F_pseudograminearum	F_beomiforme	1.58438	0.04944	157	2.4203
F_pseudograminearum	F_camptoceras	0.41805	0.00611		F_pseudograminearum	F_camptoceras	1.16111	0.03063	158	2.77744
F_pseudograminearum	F_circinatum	0.65083	0.00902		F_pseudograminearum	F_circinatum	1.68242	0.0547	159	2.58504
F_pseudograminearum	F_culmorum	0.08497	0.00212		F_pseudograminearum	F_culmorum	0.19804	0.00635	160	2.3307
F_pseudograminearum	F_fujikuroi	0.64646	0.00893		F_pseudograminearum	F_fujikuroi	1.58389	0.04968	161	2.4501
F_pseudograminearum	F_gaditjirrii	0.64404	0.00891		F_pseudograminearum	F_gaditjirrii	1.56067	0.04781	162	2.42325
F_pseudograminearum	F_graminearum	0.09043	0.00221		F_pseudograminearum	F_graminearum	0.19374	0.00627	163	2.14243
F_pseudograminearum	F_langsethiae	0.21735	0.00381		F_pseudograminearum	F_langsethiae	0.54568	0.01356	164	2.51061
F_pseudograminearum	F_longipes	0.34873	0.00534		F_pseudograminearum	F_longipes	0.86982	0.02157	165	2.49425
F_pseudograminearum	F_miscanthi	0.63252	0.00875		F_pseudograminearum	F_miscanthi	1.55167	0.04787	166	2.45316
F_pseudograminearum	F_nygamai	0.63649	0.0088		F_pseudograminearum	F_nygamai	1.65313	0.05297	167	2.59726
F_pseudograminearum	F_oxysporum_Fol4287	0.61872	0.00862		F_pseudograminearum	F_oxsyporum_Fol4287	1.52204	0.04594	168	2.45998
F_pseudograminearum	F_oxysporum_FOSC3a	0.63365	0.00877		F_pseudograminearum	F_oxysporum_FOSC3a	1.49438	0.04459	169	2.35837
F_pseudograminearum	F_poae	0.25678	0.00426		F_pseudograminearum	F_poae	0.57204	0.01415	170	2.22774
F_pseudograminearum	F_proliferatum	0.64764	0.00901		F_pseudograminearum	F_proliferatum	1.57508	0.04888	171	2.43203
F_scirpi	F_acuminatum	0.57705	0.00803		F_scirpi	F_acuminatum	0.43318	0.01112	172	0.75068
F_scirpi	F_avenaceum	0.5758	0.00798		F_scirpi	F_avenaceum	0.45167	0.01151	173	0.784422
F_scirpi	F_aywerte	0.36097	0.00546		F_scirpi	F_aywerte	0.87249	0.02144	174	2.41707
F_scirpi	F_beomiforme	0.62459	0.00865		F_scirpi	F_beomiforme	1.70056	0.05587	175	2.72268
F_scirpi	F_camptoceras	0.11498	0.00253		F_scirpi	F_camptoceras	0.3637	0.00973	176	3.16316
F_scirpi	F_circinatum	0.63766	0.00882		F_scirpi	F_circinatum	1.68809	0.055	177	2.64732
F_scirpi	F_culmorum	0.39516	0.00585		F_scirpi	F_culmorum	1.07899	0.02787	178	2.73051
F_scirpi	F_fujikuroi	0.633	0.00873		F_scirpi	F_fujikuroi	1.66107	0.05405	179	2.62412
F_scirpi	F_gaditjirrii	0.62612	0.00868		F_scirpi	F_gaditjirrii	1.53007	0.0466	180	2.44373
F_scirpi	F_graminearum	0.39843	0.00588		F_scirpi	F_graminearum	1.0475	0.02673	181	2.62907
F_scirpi	F_langsethiae	0.38861	0.00577		F_scirpi	F_langsethiae	1.07436	0.02777	182	2.76462
F_scirpi	F_longipes	0.41771	0.00613		F_scirpi	F_longipes	1.08951	0.02815	183	2.60829
F_scirpi	F_miscanthi	0.61851	0.00855		F_scirpi	F_miscanthi	1.47674	0.044	184	2.38758
F_scirpi	F_nygamai	0.62764	0.00868		F_scirpi	F_nygamai	1.63595	0.0523	185	2.60651
F_scirpi	F_oxysporum_Fol4287	0.59709	0.00828		F_scirpi	F_oxsyporum_Fol4287	1.54971	0.04728	186	2.59544
F_scirpi	F_oxysporum_FOSC3a	0.58903	0.00817		F_scirpi	F_oxysporum_FOSC3a	1.56204	0.04858	187	2.65189
F_scirpi	F_poae	0.41	0.00604		F_scirpi	F_poae	1.0932	0.02828	188	2.66634
F_scirpi	F_proliferatum	0.63559	0.00877		F_scirpi	F_proliferatum	1.67444	0.05462	189	2.63447
F_scirpi	F_pseudograminearum	0.40635	0.00599		F_scirpi	F_pseudograminearum	1.07826	0.02781	190	2.65353
F_solani	F_acuminatum	0.7487	0.01018		F_solani	F_acuminatum	1.2139	0.03288	191	1.62134
F_solani	F_avenaceum	0.75083	0.01019		F_solani	F_avenaceum	1.21387	0.03292	192	1.6167
F_solani	F_aywerte	0.76994	0.0105		F_solani	F_aywerte	1.16624	0.03107	193	1.51472
F_solani	F_beomiforme	0.82013	0.01119		F_solani	F_beomiforme	1.12149	0.02965	194	1.36745
F_solani	F_camptoceras	0.76871	0.01045		F_solani	F_camptoceras	1.42757	0.0417	195	1.8571
F_solani	F_circinatum	0.80895	0.01104		F_solani	F_circinatum	1.18419	0.03173	196	1.46386
F_solani	F_culmorum	0.7721	0.01053		F_solani	F_culmorum	1.2972	0.03614	197	1.68009
F_solani	F_fujikuroi	0.80594	0.011		F_solani	F_fujikuroi	1.18982	0.03202	198	1.47631
F_solani	F_gaditjirrii	0.80585	0.01101		F_solani	F_gaditjirrii	1.12914	0.02978	199	1.40118
F_solani	F_graminearum	0.77616	0.01059		F_solani	F_graminearum	1.30186	0.03667	200	1.67731
F_solani	F_langsethiae	0.76984	0.01049		F_solani	F_langsethiae	1.36324	0.03932	201	1.77081
F_solani	F_longipes	0.80595	0.011		F_solani	F_longipes	1.35228	0.03836	202	1.67787
F_solani	F_miscanthi	0.79348	0.01083		F_solani	F_miscanthi	1.08413	0.02815	203	1.3663
F_solani	F_nygamai	0.79737	0.01089		F_solani	F_nygamai	1.25966	0.03438	204	1.57977
F_solani	F_oxysporum_Fol4287	0.77645	0.01059		F_solani	F_oxsyporum_Fol4287	1.07727	0.02791	205	1.38743
F_solani	F_oxysporum_FOSC3a	0.77784	0.01058		F_solani	F_oxysporum_FOSC3a	1.06838	0.02767	206	1.37352
F_solani	F_poae	0.7995	0.01089		F_solani	F_poae	1.38631	0.04007	207	1.73397
F_solani	F_proliferatum	0.80687	0.011		F_solani	F_proliferatum	1.17221	0.03129	208	1.45279
F_solani	F_pseudograminearum	0.77822	0.01058		F_solani	F_pseudograminearum	1.29674	0.03622	209	1.66629
F_solani	F_scirpi	0.75982	0.01034		F_solani	F_scirpi	1.3618	0.03876	210	1.79227
F_sporotrichioides	F_acuminatum	0.57995	0.00808		F_sporotrichioides	F_acuminatum	1.00619	0.02555	211	1.73496
F_sporotrichioides	F_avenaceum	0.58299	0.00811		F_sporotrichioides	F_avenaceum	1.00501	0.02547	212	1.72389
F_sporotrichioides	F_aywerte	0.3428	0.00527		F_sporotrichioides	F_aywerte	0.87057	0.02154	213	2.53959
F_sporotrichioides	F_beomiforme	0.65833	0.00914		F_sporotrichioides	F_beomiforme	1.60621	0.05091	214	2.43983
F_sporotrichioides	F_camptoceras	0.40013	0.00591		F_sporotrichioides	F_camptoceras	1.16515	0.03093	215	2.91193
F_sporotrichioides	F_circinatum	0.66508	0.00926		F_sporotrichioides	F_circinatum	1.72686	0.05773	216	2.59647
F_sporotrichioides	F_culmorum	0.21832	0.00412		F_sporotrichioides	F_culmorum	0.53293	0.01327	217	2.44105
F_sporotrichioides	F_fujikuroi	0.65197	0.00908		F_sporotrichioides	F_fujikuroi	1.73364	0.05876	218	2.65908
F_sporotrichioides	F_gaditjirrii	0.65017	0.00899		F_sporotrichioides	F_gaditjirrii	1.62702	0.05228	219	2.50245
F_sporotrichioides	F_graminearum	0.22112	0.00385		F_sporotrichioides	F_graminearum	0.53012	0.01321	220	2.39743
F_sporotrichioides	F_langsethiae	0.04053	0		F_sporotrichioides	F_langsethiae	0.05915	0.0034	221	1.45941
F_sporotrichioides	F_longipes	0.33492	0.00518		F_sporotrichioides	F_longipes	0.84503	0.02103	222	2.52308
F_sporotrichioides	F_miscanthi	0.64548	0.00895		F_sporotrichioides	F_miscanthi	1.6298	0.05238	223	2.52494
F_sporotrichioides	F_nygamai	0.65117	0.00902		F_sporotrichioides	F_nygamai	1.76837	0.05983	224	2.71568
F_sporotrichioides	F_oxysporum_Fol4287	0.62566	0.00872		F_sporotrichioides	F_oxsyporum_Fol4287	1.59193	0.05055	225	2.5444
F_sporotrichioides	F_oxysporum_FOSC3a	0.62691	0.00871		F_sporotrichioides	F_oxysporum_FOSC3a	1.56695	0.04862	226	2.49948
F_sporotrichioides	F_poae	0.22335	0.00388		F_sporotrichioides	F_poae	0.4692	0.01194	227	2.10074
F_sporotrichioides	F_proliferatum	0.6545	0.00908		F_sporotrichioides	F_proliferatum	1.7223	0.05788	228	2.63147
F_sporotrichioides	F_pseudograminearum	0.21763	0.00381		F_sporotrichioides	F_pseudograminearum	0.54214	0.01348	229	2.49111
F_sporotrichioides	F_scirpi	0.39058	0.00579		F_sporotrichioides	F_scirpi	1.07605	0.0277	230	2.75501
F_sporotrichioides	F_solani	0.77283	0.01054		F_sporotrichioides	F_solani	1.35755	0.0389	231	1.7566
F_temperatum	F_acuminatum	0.59752	0.0083		F_temperatum	F_acuminatum	1.42453	0.04135	232	2.38407
F_temperatum	F_avenaceum	0.59632	0.00827		F_temperatum	F_avenaceum	1.4458	0.04232	233	2.42454
F_temperatum	F_aywerte	0.63285	0.0088		F_temperatum	F_aywerte	1.47395	0.04299	234	2.32907
F_temperatum	F_beomiforme	0.4005	0.00592		F_temperatum	F_beomiforme	1.20954	0.03266	235	3.02007
F_temperatum	F_camptoceras	0.65022	0.009		F_temperatum	F_camptoceras	1.6326	0.05235	236	2.51084
F_temperatum	F_circinatum	0.04112	0.00146		F_temperatum	F_circinatum	0.16372	0.00566	237	3.98152
F_temperatum	F_culmorum	0.66835	0.00923		F_temperatum	F_culmorum	1.57353	0.04889	238	2.35435
F_temperatum	F_fujikuroi	0.13325	0.00281		F_temperatum	F_fujikuroi	0.43193	0.01108	239	3.2415
F_temperatum	F_gaditjirrii	0.17124	0.00328		F_temperatum	F_gaditjirrii	0.53447	0.01324	240	3.12117
F_temperatum	F_graminearum	0.66928	0.00925		F_temperatum	F_graminearum	1.60096	0.05058	241	2.39206
F_temperatum	F_langsethiae	0.65473	0.00909		F_temperatum	F_langsethiae	1.70855	0.05658	242	2.60955
F_temperatum	F_longipes	0.68733	0.00957		F_temperatum	F_longipes	1.62504	0.05162	243	2.36428
F_temperatum	F_miscanthi	0.1639	0.00318		F_temperatum	F_miscanthi	0.51169	0.01275	244	3.12196
F_temperatum	F_nygamai	0.11851	0.00262		F_temperatum	F_nygamai	0.43927	0.01122	245	3.70661
F_temperatum	F_oxysporum_Fol4287	0.1266	0.00272		F_temperatum	F_oxsyporum_Fol4287	0.46917	0.01187	246	3.70592
F_temperatum	F_oxysporum_FOSC3a	0.13659	0.00285		F_temperatum	F_oxysporum_FOSC3a	0.46503	0.01179	247	3.40457
F_temperatum	F_poae	0.67709	0.00937		F_temperatum	F_poae	1.77847	0.0602	248	2.62664
F_temperatum	F_proliferatum	0.13213	0.0028		F_temperatum	F_proliferatum	0.42816	0.01102	249	3.24045
F_temperatum	F_pseudograminearum	0.64637	0.00894		F_temperatum	F_pseudograminearum	1.63731	0.05215	250	2.53308
F_temperatum	F_scirpi	0.63835	0.00882		F_temperatum	F_scirpi	1.6188	0.05105	251	2.53591
F_temperatum	F_solani	0.80676	0.011		F_temperatum	F_solani	1.2099	0.03244	252	1.4997
F_temperatum	F_sporotrichioides	0.65929	0.00913		F_temperatum	F_sporotrichioides	1.69115	0.05548	253	2.56511
F_udum	F_acuminatum	0.59161	0.00823		F_udum	F_acuminatum	1.48308	0.04387	254	2.50685
F_udum	F_avenaceum	0.58856	0.00818		F_udum	F_avenaceum	1.50637	0.04506	255	2.55942
F_udum	F_aywerte	0.61785	0.00859		F_udum	F_aywerte	1.47482	0.04324	256	2.38702
F_udum	F_beomiforme	0.3944	0.00588		F_udum	F_beomiforme	1.20746	0.0326	257	3.06151
F_udum	F_camptoceras	0.63642	0.00879		F_udum	F_camptoceras	1.70897	0.05682	258	2.68529
F_udum	F_circinatum	0.13239	0.0028		F_udum	F_circinatum	0.42058	0.01083	259	3.17683
F_udum	F_culmorum	0.65008	0.00899		F_udum	F_culmorum	1.68361	0.05452	260	2.58985
F_udum	F_fujikuroi	0.12911	0.00276		F_udum	F_fujikuroi	0.47862	0.01204	261	3.70707
F_udum	F_gaditjirrii	0.16622	0.00322		F_udum	F_gaditjirrii	0.51156	0.01272	262	3.07761
F_udum	F_graminearum	0.65169	0.00903		F_udum	F_graminearum	1.67992	0.05511	263	2.57779
F_udum	F_langsethiae	0.65022	0.00903		F_udum	F_langsethiae	1.71698	0.05717	264	2.64061
F_udum	F_longipes	0.67047	0.0093		F_udum	F_longipes	1.66549	0.05398	265	2.48406
F_udum	F_miscanthi	0.1615	0.00316		F_udum	F_miscanthi	0.49376	0.01235	266	3.05734
F_udum	F_nygamai	0.10118	0.00236		F_udum	F_nygamai	0.35631	0.00956	267	3.52155
F_udum	F_oxysporum_Fol4287	0.12255	0.00268		F_udum	F_oxsyporum_Fol4287	0.44207	0.0113	268	3.60726
F_udum	F_oxysporum_FOSC3a	0.12072	0.00265		F_udum	F_oxysporum_FOSC3a	0.44211	0.01129	269	3.66228
F_udum	F_poae	0.66278	0.00917		F_udum	F_poae	1.87649	0.06643	270	2.83124
F_udum	F_proliferatum	0.12789	0.00275		F_udum	F_proliferatum	0.47218	0.01192	271	3.69208
F_udum	F_pseudograminearum	0.65343	0.00903		F_udum	F_pseudograminearum	1.68099	0.05526	272	2.57256
F_udum	F_scirpi	0.62444	0.00863		F_udum	F_scirpi	1.67983	0.05463	273	2.69014
F_udum	F_solani	0.80014	0.01092		F_udum	F_solani	1.22843	0.03339	274	1.53527
F_udum	F_sporotrichioides	0.65611	0.00909		F_udum	F_sporotrichioides	1.71659	0.05714	275	2.61631
F_udum	F_temperatum	0.12976	0.00277		F_udum	F_temperatum	0.44194	0.01127	276	3.40583
F_venenatum	F_acuminatum	0.58171	0.0081		F_venentatum	F_acuminatum	1.00004	0.02535	277	1.71914
F_venenatum	F_avenaceum	0.58072	0.00807		F_venentatum	F_avenaceum	1.02004	0.02592	278	1.75651
F_venenatum	F_aywerte	0.35077	0.00535		F_venentatum	F_aywerte	0.87537	0.02175	279	2.49557
F_venenatum	F_beomiforme	0.6683	0.00923		F_venentatum	F_beomiforme	1.66318	0.05364	280	2.48867
F_venenatum	F_camptoceras	0.40476	0.00596		F_venentatum	F_camptoceras	1.17225	0.03117	281	2.89616
F_venenatum	F_circinatum	0.67652	0.00937		F_venentatum	F_circinatum	1.72395	0.05748	282	2.54826
F_venenatum	F_culmorum	0.22444	0.0039		F_venentatum	F_culmorum	0.53124	0.01322	283	2.36696
F_venenatum	F_fujikuroi	0.67009	0.00928		F_venentatum	F_fujikuroi	1.67812	0.05575	284	2.50432
F_venenatum	F_gaditjirrii	0.66471	0.0092		F_venentatum	F_gaditjirrii	1.62117	0.05143	285	2.43891
F_venenatum	F_graminearum	0.22684	0.00391		F_venentatum	F_graminearum	0.53269	0.01325	286	2.34831
F_venenatum	F_langsethiae	0.20195	0.00362		F_venentatum	F_langsethiae	0.43063	0.01113	287	2.13236
F_venenatum	F_longipes	0.33178	0.00514		F_venentatum	F_longipes	0.84728	0.02101	288	2.55374
F_venenatum	F_miscanthi	0.65975	0.00914		F_venentatum	F_miscanthi	1.63832	0.05241	289	2.48324
F_venenatum	F_nygamai	0.66155	0.00916		F_venentatum	F_nygamai	1.73907	0.05833	290	2.62878
F_venenatum	F_oxysporum_Fol4287	0.63804	0.00887		F_venentatum	F_oxsyporum_Fol4287	1.62145	0.05136	291	2.5413
F_venenatum	F_oxysporum_FOSC3a	0.6307	0.00875		F_venentatum	F_oxysporum_FOSC3a	1.60643	0.05046	292	2.54706
F_venenatum	F_poae	0.14467	0.00291		F_venentatum	F_poae	0.28251	0.00808	293	1.95279
F_venenatum	F_proliferatum	0.67361	0.00934		F_venentatum	F_proliferatum	1.69244	0.05589	294	2.51249
F_venenatum	F_pseudograminearum	0.23076	0.00397		F_venentatum	F_pseudograminearum	0.53238	0.01326	295	2.30707
F_venenatum	F_scirpi	0.39453	0.00568		F_venentatum	F_scirpi	1.06027	0.02734	296	2.68743
F_venenatum	F_solani	0.78333	0.01068		F_venentatum	F_solani	1.34906	0.0383	297	1.72221
F_venenatum	F_sporotrichioides	0.20254	0.00364		F_venentatum	F_sporotrichioides	0.43293	0.01117	298	2.1375
F_venenatum	F_temperatum	0.67594	0.0094		F_venentatum	F_temperatum	1.6408	0.05239	299	2.42743
F_venenatum	F_udum	0.65382	0.00905		F_venentatum	F_udum	1.7978	0.06202	300	2.74969
F_verticillioides	F_acuminatum	0.60169	0.00838		F_verticillioides	F_acuminatum	1.51827	0.04591	301	2.52334
F_verticillioides	F_avenaceum	0.59856	0.0083		F_verticillioides	F_avenaceum	1.51599	0.04606	302	2.53273
F_verticillioides	F_aywerte	0.63557	0.00888		F_verticillioides	F_aywerte	1.53308	0.04594	303	2.41213
F_verticillioides	F_beomiforme	0.40886	0.00602		F_verticillioides	F_beomiforme	1.24513	0.03418	304	3.04537
F_verticillioides	F_camptoceras	0.66005	0.00912		F_verticillioides	F_camptoceras	1.67524	0.05477	305	2.53805
F_verticillioides	F_circinatum	0.13796	0.00284		F_verticillioides	F_circinatum	0.4531	0.01153	306	3.28429
F_verticillioides	F_culmorum	0.67653	0.00935		F_verticillioides	F_culmorum	1.66559	0.05374	307	2.46196
F_verticillioides	F_fujikuroi	0.13937	0.00297		F_verticillioides	F_fujikuroi	0.42602	0.01099	308	3.05676
F_verticillioides	F_gaditjirrii	0.17392	0.00331		F_verticillioides	F_gaditjirrii	0.55144	0.01362	309	3.17065
F_verticillioides	F_graminearum	0.67776	0.0094		F_verticillioides	F_graminearum	1.69228	0.05563	310	2.49687
F_verticillioides	F_langsethiae	0.66462	0.00921		F_verticillioides	F_langsethiae	1.76162	0.05957	311	2.65057
F_verticillioides	F_longipes	0.69354	0.00969		F_verticillioides	F_longipes	1.68096	0.05456	312	2.42374
F_verticillioides	F_miscanthi	0.16929	0.00323		F_verticillioides	F_miscanthi	0.52822	0.01312	313	3.12021
F_verticillioides	F_nygamai	0.07044	0.00195		F_verticillioides	F_nygamai	0.43148	0.01108	314	6.1255
F_verticillioides	F_oxysporum_Fol4287	0.13532	0.00283		F_verticillioides	F_oxsyporum_Fol4287	0.49158	0.01236	315	3.63272
F_verticillioides	F_oxysporum_FOSC3a	0.14473	0.00295		F_verticillioides	F_oxysporum_FOSC3a	0.48514	0.01221	316	3.35203
F_verticillioides	F_poae	0.6768	0.00935		F_verticillioides	F_poae	1.82571	0.06343	317	2.69756
F_verticillioides	F_proliferatum	0.13786	0.00285		F_verticillioides	F_proliferatum	0.43182	0.0111	318	3.13231
F_verticillioides	F_pseudograminearum	0.65208	0.00902		F_verticillioides	F_pseudograminearum	1.7062	0.0559	319	2.61655
F_verticillioides	F_scirpi	0.64438	0.00889		F_verticillioides	F_scirpi	1.64411	0.0529	320	2.55146
F_verticillioides	F_solani	0.81417	0.01112		F_verticillioides	F_solani	1.25881	0.0348	321	1.54613
F_verticillioides	F_sporotrichioides	0.6678	0.00931		F_verticillioides	F_sporotrichioides	1.75511	0.05912	322	2.6282
F_verticillioides	F_temperatum	0.13914	0.00288		F_verticillioides	F_temperatum	0.44607	0.01141	323	3.20591
F_verticillioides	F_udum	0.12261	0.00267		F_verticillioides	F_udum	0.46397	0.01174	324	3.78411
F_verticillioides	F_venenatum	0.67769	0.0094		F_verticillioides	F_venentatum	1.73595	0.05815	325	2.56157
FIESC12	F_acuminatum	0.57019	0.00793		FIESC12	F_acuminatum	0.43262	0.0111	326	0.75873
FIESC12	F_avenaceum	0.56924	0.00791		FIESC12	F_avenaceum	0.44903	0.01144	327	0.788824
FIESC12	F_aywerte	0.36005	0.00545		FIESC12	F_aywerte	0.86485	0.02124	328	2.40203
FIESC12	F_beomiforme	0.62788	0.00867		FIESC12	F_beomiforme	1.70855	0.05669	329	2.72114
FIESC12	F_camptoceras	0.11371	0.00249		FIESC12	F_camptoceras	0.36017	0.00965	330	3.16744
FIESC12	F_circinatum	0.6372	0.00881		FIESC12	F_circinatum	1.69809	0.05549	331	2.66492
FIESC12	F_culmorum	0.39628	0.00587		FIESC12	F_culmorum	1.10755	0.02874	332	2.79487
FIESC12	F_fujikuroi	0.63455	0.00876		FIESC12	F_fujikuroi	1.64286	0.05246	333	2.58902
FIESC12	F_gaditjirrii	0.62563	0.00867		FIESC12	F_gaditjirrii	1.52158	0.046	334	2.43208
FIESC12	F_graminearum	0.40025	0.00591		FIESC12	F_graminearum	1.0691	0.02743	335	2.67108
FIESC12	F_langsethiae	0.38703	0.00576		FIESC12	F_langsethiae	1.06572	0.02751	336	2.75358
FIESC12	F_longipes	0.41741	0.00611		FIESC12	F_longipes	1.07101	0.02764	337	2.56585
FIESC12	F_miscanthi	0.62145	0.00858		FIESC12	F_miscanthi	1.46461	0.04332	338	2.35676
FIESC12	F_nygamai	0.62719	0.00865		FIESC12	F_nygamai	1.68201	0.05468	339	2.68182
FIESC12	F_oxysporum_Fol4287	0.59634	0.00825		FIESC12	F_oxsyporum_Fol4287	1.52968	0.04683	340	2.56511
FIESC12	F_oxysporum_FOSC3a	0.59152	0.00822		FIESC12	F_oxysporum_FOSC3a	1.53791	0.04702	341	2.59993
FIESC12	F_poae	0.4108	0.00603		FIESC12	F_poae	1.09355	0.02838	342	2.662
FIESC12	F_proliferatum	0.63556	0.00877		FIESC12	F_proliferatum	1.66306	0.05362	343	2.61668
FIESC12	F_pseudograminearum	0.40344	0.00595		FIESC12	F_pseudograminearum	1.09276	0.02819	344	2.70861
FIESC12	F_scirpi	0.0655	0		FIESC12	F_scirpi	0.12886	0.00492	345	1.96733
FIESC12	F_solani	0.74989	0.01021		FIESC12	F_solani	1.36683	0.03903	346	1.82271
FIESC12	F_sporotrichioides	0.38971	0.00579		FIESC12	F_sporotrichioides	1.06054	0.02726	347	2.72136
FIESC12	F_temperatum	0.63643	0.00881		FIESC12	F_temperatum	1.62758	0.05149	348	2.55736
FIESC12	F_udum	0.62462	0.00862		FIESC12	F_udum	1.71524	0.0565	349	2.74605
FIESC12	F_venenatum	0.39531	0.00585		FIESC12	F_venentatum	1.06125	0.02726	350	2.6846
FIESC12	F_verticillioides	0.64234	0.00888		FIESC12	F_verticillioides	1.62945	0.05221	351	2.53674
FIESC14	F_acuminatum	0.56815	0.00791		FIESC14	F_acuminatum	0.41318	0.01072	352	0.727238
FIESC14	F_avenaceum	0.56787	0.00789		FIESC14	F_avenaceum	0.43349	0.01116	353	0.763361
FIESC14	F_aywerte	0.35176	0.00535		FIESC14	F_aywerte	0.85074	0.02083	354	2.41852
FIESC14	F_beomiforme	0.62511	0.00865		FIESC14	F_beomiforme	1.62782	0.05221	355	2.60405
FIESC14	F_camptoceras	0.10886	0.00303		FIESC14	F_camptoceras	0.30199	0.00848	356	2.77411
FIESC14	F_circinatum	0.6299	0.0087		FIESC14	F_circinatum	1.65112	0.05305	357	2.62124
FIESC14	F_culmorum	0.39171	0.00581		FIESC14	F_culmorum	1.09136	0.02822	358	2.78614
FIESC14	F_fujikuroi	0.6294	0.00869		FIESC14	F_fujikuroi	1.65062	0.05339	359	2.62253
FIESC14	F_gaditjirrii	0.6171	0.00854		FIESC14	F_gaditjirrii	1.53659	0.04752	360	2.49002
FIESC14	F_graminearum	0.39581	0.00585		FIESC14	F_graminearum	1.06838	0.02743	361	2.69922
FIESC14	F_langsethiae	0.38361	0.00575		FIESC14	F_langsethiae	1.079	0.02803	362	2.81275
FIESC14	F_longipes	0.41221	0.00606		FIESC14	F_longipes	1.0854	0.02814	363	2.63312
FIESC14	F_miscanthi	0.61237	0.00848		FIESC14	F_miscanthi	1.47234	0.04391	364	2.40433
FIESC14	F_nygamai	0.62114	0.00857		FIESC14	F_nygamai	1.60622	0.05111	365	2.58592
FIESC14	F_oxysporum_Fol4287	0.59048	0.00818		FIESC14	F_oxsyporum_Fol4287	1.504	0.04542	366	2.54708
FIESC14	F_oxysporum_FOSC3a	0.58578	0.00813		FIESC14	F_oxysporum_FOSC3a	1.51068	0.04595	367	2.57892
FIESC14	F_poae	0.40635	0.006		FIESC14	F_poae	1.11234	0.02907	368	2.73739
FIESC14	F_proliferatum	0.63127	0.00875		FIESC14	F_proliferatum	1.65692	0.0538	369	2.62474
FIESC14	F_pseudograminearum	0.39926	0.00589		FIESC14	F_pseudograminearum	1.08524	0.02813	370	2.71813
FIESC14	F_scirpi	0.076	0.00197		FIESC14	F_scirpi	0.22214	0.00689	371	2.92289
FIESC14	F_solani	0.75014	0.01021		FIESC14	F_solani	1.32932	0.03745	372	1.7721
FIESC14	F_sporotrichioides	0.38407	0.00573		FIESC14	F_sporotrichioides	1.07585	0.02776	373	2.80118
FIESC14	F_temperatum	0.63003	0.00873		FIESC14	F_temperatum	1.59581	0.05025	374	2.53291
FIESC14	F_udum	0.6209	0.00858		FIESC14	F_udum	1.63966	0.05276	375	2.64078
FIESC14	F_venenatum	0.38986	0.00577		FIESC14	F_venentatum	1.08396	0.02815	376	2.78038
FIESC14	F_verticillioides	0.63642	0.00878		FIESC14	F_verticillioides	1.65285	0.05366	377	2.59711
FIESC14	FIESC12	0.06852	0.00178		FIESC14	FIESC12	0.22006	0.00684	378	3.21162
FIESC15	F_acuminatum	0.57434	0.00797		FIESC15	F_acuminatum	0.49606	0.01249	379	0.863704
FIESC15	F_avenaceum	0.57393	0.00797		FIESC15	F_avenaceum	0.51963	0.013	380	0.905389
FIESC15	F_aywerte	0.36619	0.0055		FIESC15	F_aywerte	0.92997	0.02319	381	2.53958
FIESC15	F_beomiforme	0.62943	0.00868		FIESC15	F_beomiforme	1.7332	0.05806	382	2.7536
FIESC15	F_camptoceras	0.13659	0.0031		FIESC15	F_camptoceras	0.42251	0.01095	383	3.09327
FIESC15	F_circinatum	0.63485	0.00874		FIESC15	F_circinatum	1.71523	0.05658	384	2.70179
FIESC15	F_culmorum	0.40502	0.00596		FIESC15	F_culmorum	1.15092	0.0303	385	2.84164
FIESC15	F_fujikuroi	0.63383	0.00874		FIESC15	F_fujikuroi	1.64861	0.05266	386	2.60103
FIESC15	F_gaditjirrii	0.62096	0.00856		FIESC15	F_gaditjirrii	1.56519	0.0486	387	2.5206
FIESC15	F_graminearum	0.40716	0.00598		FIESC15	F_graminearum	1.13305	0.02974	388	2.78281
FIESC15	F_langsethiae	0.39811	0.00588		FIESC15	F_langsethiae	1.16353	0.03103	389	2.92263
FIESC15	F_longipes	0.42614	0.00621		FIESC15	F_longipes	1.13361	0.02982	390	2.66018
FIESC15	F_miscanthi	0.61697	0.00854		FIESC15	F_miscanthi	1.49845	0.04492	391	2.42872
FIESC15	F_nygamai	0.62581	0.00863		FIESC15	F_nygamai	1.69124	0.05565	392	2.70248
FIESC15	F_oxysporum_Fol4287	0.59163	0.00818		FIESC15	F_oxsyporum_Fol4287	1.58379	0.04937	393	2.67699
FIESC15	F_oxysporum_FOSC3a	0.58744	0.00813		FIESC15	F_oxysporum_FOSC3a	1.57669	0.04874	394	2.684
FIESC15	F_poae	0.41247	0.00605		FIESC15	F_poae	1.18913	0.03216	395	2.88295
FIESC15	F_proliferatum	0.63756	0.0088		FIESC15	F_proliferatum	1.67067	0.05454	396	2.62041
FIESC15	F_pseudograminearum	0.41171	0.00602		FIESC15	F_pseudograminearum	1.15699	0.03068	397	2.81021
FIESC15	F_scirpi	0.11441	0.00262		FIESC15	F_scirpi	0.32078	0.00888	398	2.80378
FIESC15	F_solani	0.75618	0.01029		FIESC15	F_solani	1.39703	0.0406	399	1.84748
FIESC15	F_sporotrichioides	0.39783	0.00588		FIESC15	F_sporotrichioides	1.16037	0.03087	400	2.91675
FIESC15	F_temperatum	0.63323	0.00873		FIESC15	F_temperatum	1.63341	0.05227	401	2.57949
FIESC15	F_udum	0.62195	0.00858		FIESC15	F_udum	1.68097	0.05514	402	2.70274
FIESC15	F_venenatum	0.39959	0.00589		FIESC15	F_venentatum	1.14997	0.03045	403	2.87787
FIESC15	F_verticillioides	0.64432	0.0089		FIESC15	F_verticillioides	1.71447	0.05677	404	2.6609
FIESC15	FIESC12	0.11015	0.00239		FIESC15	FIESC12	0.31729	0.00878	405	2.88053
FIESC15	FIESC14	0.10552	0.00232		FIESC15	FIESC14	0.32317	0.00891	406	3.06264
FIESC23	F_acuminatum	0.57461	0.00797		FIESC23	F_acuminatum	0.49773	0.01249	407	0.866205
FIESC23	F_avenaceum	0.57274	0.00794		FIESC23	F_avenaceum	0.51718	0.01291	408	0.902993
FIESC23	F_aywerte	0.36633	0.00553		FIESC23	F_aywerte	0.93639	0.02336	409	2.55614
FIESC23	F_beomiforme	0.63173	0.00873		FIESC23	F_beomiforme	1.72133	0.05749	410	2.72479
FIESC23	F_camptoceras	0.13564	0.00272		FIESC23	F_camptoceras	0.43284	0.01112	411	3.19109
FIESC23	F_circinatum	0.64174	0.00886		FIESC23	F_circinatum	1.72433	0.05678	412	2.68696
FIESC23	F_culmorum	0.40341	0.00593		FIESC23	F_culmorum	1.16631	0.0309	413	2.89113
FIESC23	F_fujikuroi	0.63943	0.00881		FIESC23	F_fujikuroi	1.6575	0.05424	414	2.59215
FIESC23	F_gaditjirrii	0.62646	0.00864		FIESC23	F_gaditjirrii	1.59118	0.04976	415	2.53995
FIESC23	F_graminearum	0.40519	0.00595		FIESC23	F_graminearum	1.14355	0.03022	416	2.82226
FIESC23	F_langsethiae	0.39673	0.00586		FIESC23	F_langsethiae	1.14982	0.03025	417	2.89824
FIESC23	F_longipes	0.4266	0.00622		FIESC23	F_longipes	1.14193	0.03017	418	2.67682
FIESC23	F_miscanthi	0.62106	0.00856		FIESC23	F_miscanthi	1.5008	0.04509	419	2.41651
FIESC23	F_nygamai	0.6294	0.00868		FIESC23	F_nygamai	1.73203	0.05857	420	2.75187
FIESC23	F_oxysporum_Fol4287	0.59709	0.00823		FIESC23	F_oxsyporum_Fol4287	1.60118	0.05048	421	2.68164
FIESC23	F_oxysporum_FOSC3a	0.59274	0.00819		FIESC23	F_oxysporum_FOSC3a	1.60126	0.05018	422	2.70145
FIESC23	F_poae	0.41491	0.00608		FIESC23	F_poae	1.17769	0.03146	423	2.83842
FIESC23	F_proliferatum	0.64247	0.00884		FIESC23	F_proliferatum	1.68143	0.05552	424	2.61713
FIESC23	F_pseudograminearum	0.41192	0.00604		FIESC23	F_pseudograminearum	1.15754	0.03066	425	2.81011
FIESC23	F_scirpi	0.11109	0.0024		FIESC23	F_scirpi	0.32686	0.00897	426	2.9423
FIESC23	F_solani	0.76053	0.01034		FIESC23	F_solani	1.39977	0.04082	427	1.84052
FIESC23	F_sporotrichioides	0.3979	0.00587		FIESC23	F_sporotrichioides	1.15212	0.03036	428	2.8955
FIESC23	F_temperatum	0.64148	0.00883		FIESC23	F_temperatum	1.67455	0.05461	429	2.61045
FIESC23	F_udum	0.62775	0.00863		FIESC23	F_udum	1.70194	0.05592	430	2.71117
FIESC23	F_venenatum	0.40104	0.00596		FIESC23	F_venentatum	1.15906	0.03078	431	2.89014
FIESC23	F_verticillioides	0.64849	0.00894		FIESC23	F_verticillioides	1.71165	0.05716	432	2.63944
FIESC23	FIESC12	0.10849	0.00233		FIESC23	FIESC12	0.32345	0.00889	433	2.98138
FIESC23	FIESC14	0.10458	0.0036		FIESC23	FIESC14	0.33421	0.00913	434	3.19574
FIESC23	FIESC15	0.06167	0.00183		FIESC23	FIESC15	0.09559	0.00411	435	1.55002
FIESC25	F_acuminatum	0.57693	0.00802		FIESC25	F_acuminatum	0.49187	0.01238	436	0.852564
FIESC25	F_avenaceum	0.57797	0.00802		FIESC25	F_avenaceum	0.51362	0.01284	437	0.888662
FIESC25	F_aywerte	0.37121	0.00559		FIESC25	F_aywerte	0.93929	0.02344	438	2.53035
FIESC25	F_beomiforme	0.63358	0.00876		FIESC25	F_beomiforme	1.70721	0.05648	439	2.69455
FIESC25	F_camptoceras	0.14096	0.00284		FIESC25	F_camptoceras	0.42428	0.01096	440	3.00993
FIESC25	F_circinatum	0.64417	0.00888		FIESC25	F_circinatum	1.70319	0.05597	441	2.64401
FIESC25	F_culmorum	0.40897	0.006		FIESC25	F_culmorum	1.14363	0.03012	442	2.79637
FIESC25	F_fujikuroi	0.64109	0.00882		FIESC25	F_fujikuroi	1.66903	0.05378	443	2.60343
FIESC25	F_gaditjirrii	0.62543	0.00864		FIESC25	F_gaditjirrii	1.57585	0.04854	444	2.51963
FIESC25	F_graminearum	0.41155	0.00603		FIESC25	F_graminearum	1.11657	0.02911	445	2.71308
FIESC25	F_langsethiae	0.40154	0.00593		FIESC25	F_langsethiae	1.15032	0.03057	446	2.86477
FIESC25	F_longipes	0.43025	0.00627		FIESC25	F_longipes	1.12592	0.02955	447	2.6169
FIESC25	F_miscanthi	0.62232	0.00861		FIESC25	F_miscanthi	1.50278	0.04502	448	2.4148
FIESC25	F_nygamai	0.63295	0.00871		FIESC25	F_nygamai	1.6999	0.05609	449	2.68568
FIESC25	F_oxysporum_Fol4287	0.60093	0.00831		FIESC25	F_oxsyporum_Fol4287	1.59702	0.04972	450	2.65758
FIESC25	F_oxysporum_FOSC3a	0.59731	0.00825		FIESC25	F_oxysporum_FOSC3a	1.59532	0.04993	451	2.67084
FIESC25	F_poae	0.41911	0.00611		FIESC25	F_poae	1.18546	0.03176	452	2.82852
FIESC25	F_proliferatum	0.64437	0.00889		FIESC25	F_proliferatum	1.68539	0.05508	453	2.61556
FIESC25	F_pseudograminearum	0.41629	0.00609		FIESC25	F_pseudograminearum	1.13702	0.02983	454	2.73132
FIESC25	F_scirpi	0.11572	0.00254		FIESC25	F_scirpi	0.31994	0.00884	455	2.76478
FIESC25	F_solani	0.76	0.01032		FIESC25	F_solani	1.38871	0.04025	456	1.82725
FIESC25	F_sporotrichioides	0.40356	0.00596		FIESC25	F_sporotrichioides	1.15039	0.03038	457	2.8506
FIESC25	F_temperatum	0.64402	0.00887		FIESC25	F_temperatum	1.64337	0.05236	458	2.55174
FIESC25	F_udum	0.63104	0.00868		FIESC25	F_udum	1.68548	0.05484	459	2.67096
FIESC25	F_venenatum	0.40688	0.00597		FIESC25	F_venentatum	1.14535	0.03028	460	2.81496
FIESC25	F_verticillioides	0.65057	0.00896		FIESC25	F_verticillioides	1.69672	0.05603	461	2.60805
FIESC25	FIESC12	0.11272	0.00244		FIESC25	FIESC12	0.31746	0.00878	462	2.81636
FIESC25	FIESC14	0.10943	0.00244		FIESC25	FIESC14	0.32545	0.00896	463	2.97405
FIESC25	FIESC15	0.07755	0.00204		FIESC25	FIESC15	0.10527	0.00439	464	1.35745
FIESC25	FIESC23	0.07803	0.00205		FIESC25	FIESC23	0.1047	0.00434	465	1.34179
FIESC28	F_acuminatum	0.57834	0.00802		FIESC28	F_acuminatum	0.4941	0.01242	466	0.854342
FIESC28	F_avenaceum	0.57798	0.00803		FIESC28	F_avenaceum	0.51374	0.01282	467	0.888854
FIESC28	F_aywerte	0.36907	0.00555		FIESC28	F_aywerte	0.94207	0.02349	468	2.55255
FIESC28	F_beomiforme	0.63396	0.00873		FIESC28	F_beomiforme	1.70449	0.0565	469	2.68864
FIESC28	F_camptoceras	0.13494	0.00292		FIESC28	F_camptoceras	0.4197	0.01087	470	3.11027
FIESC28	F_circinatum	0.63682	0.00878		FIESC28	F_circinatum	1.71692	0.05684	471	2.69608
FIESC28	F_culmorum	0.41025	0.00602		FIESC28	F_culmorum	1.13746	0.02999	472	2.7726
FIESC28	F_fujikuroi	0.63724	0.00879		FIESC28	F_fujikuroi	1.66388	0.05411	473	2.61107
FIESC28	F_gaditjirrii	0.62401	0.0086		FIESC28	F_gaditjirrii	1.54754	0.04781	474	2.47999
FIESC28	F_graminearum	0.412	0.00603		FIESC28	F_graminearum	1.11063	0.02914	475	2.6957
FIESC28	F_langsethiae	0.40075	0.00592		FIESC28	F_langsethiae	1.13879	0.03005	476	2.84165
FIESC28	F_longipes	0.42767	0.00625		FIESC28	F_longipes	1.12517	0.02954	477	2.63093
FIESC28	F_miscanthi	0.61976	0.00854		FIESC28	F_miscanthi	1.51342	0.04617	478	2.44195
FIESC28	F_nygamai	0.62882	0.00869		FIESC28	F_nygamai	1.71357	0.05745	479	2.72506
FIESC28	F_oxysporum_Fol4287	0.59867	0.00827		FIESC28	F_oxsyporum_Fol4287	1.5739	0.04906	480	2.62899
FIESC28	F_oxysporum_FOSC3a	0.59382	0.0082		FIESC28	F_oxysporum_FOSC3a	1.58032	0.04956	481	2.66128
FIESC28	F_poae	0.41863	0.00611		FIESC28	F_poae	1.16896	0.03124	482	2.79235
FIESC28	F_proliferatum	0.6418	0.00882		FIESC28	F_proliferatum	1.6895	0.05511	483	2.63244
FIESC28	F_pseudograminearum	0.41601	0.00609		FIESC28	F_pseudograminearum	1.13342	0.02986	484	2.7245
FIESC28	F_scirpi	0.11081	0		FIESC28	F_scirpi	0.31693	0.00878	485	2.86012
FIESC28	F_solani	0.75968	0.01035		FIESC28	F_solani	1.42187	0.0417	486	1.87167
FIESC28	F_sporotrichioides	0.40273	0.00594		FIESC28	F_sporotrichioides	1.14217	0.03018	487	2.83607
FIESC28	F_temperatum	0.6372	0.00877		FIESC28	F_temperatum	1.63963	0.05222	488	2.57318
FIESC28	F_udum	0.62459	0.0086		FIESC28	F_udum	1.71982	0.05729	489	2.75352
FIESC28	F_venenatum	0.40534	0.00597		FIESC28	F_venentatum	1.11276	0.0292	490	2.74525
FIESC28	F_verticillioides	0.64568	0.00887		FIESC28	F_verticillioides	1.65487	0.05339	491	2.56299
FIESC28	FIESC12	0.10819	0.00238		FIESC28	FIESC12	0.30723	0.00858	492	2.83973
FIESC28	FIESC14	0.10506	0.00234		FIESC28	FIESC14	0.31419	0.00872	493	2.99058
FIESC28	FIESC15	0.06806	0.0019		FIESC28	FIESC15	0.18749	0.00614	494	2.75478
FIESC28	FIESC23	0.07244	0.00195		FIESC28	FIESC23	0.20123	0.00643	495	2.77789
FIESC28	FIESC25	0.0809	0.0021		FIESC28	FIESC25	0.18779	0.00615	496	2.32126
FIESC29	F_acuminatum	0.57779	0.00802		FIESC29	F_acuminatum	0.47215	0.01195	497	0.817165
FIESC29	F_avenaceum	0.57301	0.00797		FIESC29	F_avenaceum	0.48445	0.01221	498	0.845448
FIESC29	F_aywerte	0.36672	0.00553		FIESC29	F_aywerte	0.89577	0.02216	499	2.44265
FIESC29	F_beomiforme	0.63609	0.0088		FIESC29	F_beomiforme	1.62416	0.05166	500	2.55335
FIESC29	F_camptoceras	0.13241	0.00276		FIESC29	F_camptoceras	0.34348	0.00933	501	2.59406
FIESC29	F_circinatum	0.63439	0.00876		FIESC29	F_circinatum	1.65492	0.05271	502	2.60868
FIESC29	F_culmorum	0.3999	0.00589		FIESC29	F_culmorum	1.13619	0.02978	503	2.84119
FIESC29	F_fujikuroi	0.63699	0.0088		FIESC29	F_fujikuroi	1.61088	0.05106	504	2.52889
FIESC29	F_gaditjirrii	0.62272	0.00862		FIESC29	F_gaditjirrii	1.51038	0.04563	505	2.42546
FIESC29	F_graminearum	0.40506	0.00596		FIESC29	F_graminearum	1.12032	0.02914	506	2.76581
FIESC29	F_langsethiae	0.39635	0.00586		FIESC29	F_langsethiae	1.12915	0.02944	507	2.84887
FIESC29	F_longipes	0.42309	0.00618		FIESC29	F_longipes	1.11894	0.02922	508	2.64469
FIESC29	F_miscanthi	0.61993	0.00857		FIESC29	F_miscanthi	1.45541	0.0428	509	2.3477
FIESC29	F_nygamai	0.62646	0.00865		FIESC29	F_nygamai	1.63471	0.05218	510	2.60944
FIESC29	F_oxysporum_Fol4287	0.59398	0.00824		FIESC29	F_oxsyporum_Fol4287	1.52762	0.04618	511	2.57184
FIESC29	F_oxysporum_FOSC3a	0.59038	0.00819		FIESC29	F_oxysporum_FOSC3a	1.54541	0.04748	512	2.61765
FIESC29	F_poae	0.41489	0.00608		FIESC29	F_poae	1.16381	0.03078	513	2.8051
FIESC29	F_proliferatum	0.63832	0.00886		FIESC29	F_proliferatum	1.62709	0.0518	514	2.54902
FIESC29	F_pseudograminearum	0.41026	0.00602		FIESC29	F_pseudograminearum	1.13745	0.02977	515	2.77251
FIESC29	F_scirpi	0.10793	0.00241		FIESC29	F_scirpi	0.3146	0.00874	516	2.91485
FIESC29	F_solani	0.75687	0.0103		FIESC29	F_solani	1.36766	0.03906	517	1.80699
FIESC29	F_sporotrichioides	0.39741	0.00588		FIESC29	F_sporotrichioides	1.12436	0.02932	518	2.82922
FIESC29	F_temperatum	0.63604	0.00882		FIESC29	F_temperatum	1.58785	0.04931	519	2.49646
FIESC29	F_udum	0.62474	0.00862		FIESC29	F_udum	1.62569	0.0516	520	2.60219
FIESC29	F_venenatum	0.40074	0.00591		FIESC29	F_venentatum	1.1278	0.0294	521	2.81429
FIESC29	F_verticillioides	0.64526	0.00892		FIESC29	F_verticillioides	1.59221	0.04964	522	2.46755
FIESC29	FIESC12	0.10379	0.00237		FIESC29	FIESC12	0.31023	0.00863	523	2.98902
FIESC29	FIESC14	0.10075	0.0023		FIESC29	FIESC14	0.30886	0.00861	524	3.06561
FIESC29	FIESC15	0.09469	0		FIESC29	FIESC15	0.30278	0.00851	525	3.19759
FIESC29	FIESC23	0.09538	0.00222		FIESC29	FIESC23	0.30485	0.00853	526	3.19616
FIESC29	FIESC25	0.09918	0.00225		FIESC29	FIESC25	0.29676	0.00838	527	2.99214
FIESC29	FIESC28	0.09407	0.00218		FIESC29	FIESC28	0.29667	0.00835	528	3.15372
FIESC33_10395	F_acuminatum	0.57853	0.00805		FIESC33_10395	F_acuminatum	0.42527	0.01096	529	0.735087
FIESC33_10395	F_avenaceum	0.57797	0.00803		FIESC33_10395	F_avenaceum	0.44545	0.01137	530	0.770715
FIESC33_10395	F_aywerte	0.36264	0.00549		FIESC33_10395	F_aywerte	0.87002	0.02139	531	2.39913
FIESC33_10395	F_beomiforme	0.62956	0.00872		FIESC33_10395	F_beomiforme	1.70591	0.05627	532	2.70969
FIESC33_10395	F_camptoceras	0.12128	0.00261		FIESC33_10395	F_camptoceras	0.35494	0.00954	533	2.92662
FIESC33_10395	F_circinatum	0.63695	0.00878		FIESC33_10395	F_circinatum	1.66066	0.05323	534	2.60721
FIESC33_10395	F_culmorum	0.39866	0.00589		FIESC33_10395	F_culmorum	1.09108	0.0283	535	2.73687
FIESC33_10395	F_fujikuroi	0.635	0.00877		FIESC33_10395	F_fujikuroi	1.61354	0.05122	536	2.54101
FIESC33_10395	F_gaditjirrii	0.62528	0.00862		FIESC33_10395	F_gaditjirrii	1.53353	0.04664	537	2.45255
FIESC33_10395	F_graminearum	0.39997	0.0059		FIESC33_10395	F_graminearum	1.07075	0.02753	538	2.67708
FIESC33_10395	F_langsethiae	0.39032	0.00579		FIESC33_10395	F_langsethiae	1.08392	0.02807	539	2.777
FIESC33_10395	F_longipes	0.42318	0.00618		FIESC33_10395	F_longipes	1.07849	0.02787	540	2.54854
FIESC33_10395	F_miscanthi	0.61659	0.00852		FIESC33_10395	F_miscanthi	1.46103	0.04335	541	2.36953
FIESC33_10395	F_nygamai	0.625	0.00863		FIESC33_10395	F_nygamai	1.63244	0.05218	542	2.6119
FIESC33_10395	F_oxysporum_Fol4287	0.59548	0.00827		FIESC33_10395	F_oxsyporum_Fol4287	1.51105	0.04561	543	2.53753
FIESC33_10395	F_oxysporum_FOSC3a	0.59223	0.00822		FIESC33_10395	F_oxysporum_FOSC3a	1.51719	0.04603	544	2.56183
FIESC33_10395	F_poae	0.41278	0.00604		FIESC33_10395	F_poae	1.10866	0.02885	545	2.68584
FIESC33_10395	F_proliferatum	0.63607	0.00878		FIESC33_10395	F_proliferatum	1.61662	0.05122	546	2.54158
FIESC33_10395	F_pseudograminearum	0.40693	0.006		FIESC33_10395	F_pseudograminearum	1.08019	0.02792	547	2.65449
FIESC33_10395	F_scirpi	0.05975	0.00169		FIESC33_10395	F_scirpi	0.13198	0.005	548	2.20887
FIESC33_10395	F_solani	0.75706	0.01031		FIESC33_10395	F_solani	1.35689	0.03844	549	1.79232
FIESC33_10395	F_sporotrichioides	0.39173	0.00581		FIESC33_10395	F_sporotrichioides	1.08651	0.02828	550	2.77362
FIESC33_10395	F_temperatum	0.63565	0.00879		FIESC33_10395	F_temperatum	1.59245	0.04954	551	2.50523
FIESC33_10395	F_udum	0.62313	0.00862		FIESC33_10395	F_udum	1.65258	0.05249	552	2.65206
FIESC33_10395	F_venenatum	0.3965	0.00586		FIESC33_10395	F_venentatum	1.07237	0.0277	553	2.70459
FIESC33_10395	F_verticillioides	0.641	0.00885		FIESC33_10395	F_verticillioides	1.63065	0.05224	554	2.54392
FIESC33_10395	FIESC12	0.06765	0.00183		FIESC33_10395	FIESC12	0.13972	0.00514	555	2.06534
FIESC33_10395	FIESC14	0.07956	0.00196		FIESC33_10395	FIESC14	0.20896	0.00663	556	2.62645
FIESC33_10395	FIESC15	0.11154	0.00235		FIESC33_10395	FIESC15	0.31157	0.00867	557	2.79335
FIESC33_10395	FIESC23	0.10925	0.0024		FIESC33_10395	FIESC23	0.31226	0.00867	558	2.85822
FIESC33_10395	FIESC25	0.11454	0.00248		FIESC33_10395	FIESC25	0.30647	0.00855	559	2.67566
FIESC33_10395	FIESC28	0.11044	0.00235		FIESC33_10395	FIESC28	0.29972	0.00842	560	2.71387
FIESC33_10395	FIESC29	0.10579	0.00235		FIESC33_10395	FIESC29	0.30563	0.00854	561	2.88903
FIESC33_11401	F_acuminatum	0.57752	0.00803		FIESC33_11401	F_acuminatum	0.42206	0.0109	562	0.730815
FIESC33_11401	F_avenaceum	0.57403	0.00796		FIESC33_11401	F_avenaceum	0.44667	0.0114	563	0.77813
FIESC33_11401	F_aywerte	0.36391	0.00549		FIESC33_11401	F_aywerte	0.86327	0.02119	564	2.37221
FIESC33_11401	F_beomiforme	0.63067	0.00873		FIESC33_11401	F_beomiforme	1.6542	0.05345	565	2.62292
FIESC33_11401	F_camptoceras	0.12292	0.0026		FIESC33_11401	F_camptoceras	0.36023	0.00966	566	2.93061
FIESC33_11401	F_circinatum	0.63963	0.00882		FIESC33_11401	F_circinatum	1.66243	0.0533	567	2.59905
FIESC33_11401	F_culmorum	0.40146	0.00593		FIESC33_11401	F_culmorum	1.08321	0.02803	568	2.69818
FIESC33_11401	F_fujikuroi	0.63865	0.00882		FIESC33_11401	F_fujikuroi	1.61607	0.05148	569	2.53045
FIESC33_11401	F_gaditjirrii	0.62665	0.00867		FIESC33_11401	F_gaditjirrii	1.5123	0.04571	570	2.41331
FIESC33_11401	F_graminearum	0.40335	0.00594		FIESC33_11401	F_graminearum	1.04848	0.02685	571	2.59943
FIESC33_11401	F_langsethiae	0.39021	0.00579		FIESC33_11401	F_langsethiae	1.06394	0.02746	572	2.72658
FIESC33_11401	F_longipes	0.42268	0.00621		FIESC33_11401	F_longipes	1.06987	0.02767	573	2.53116
FIESC33_11401	F_miscanthi	0.62103	0.00858		FIESC33_11401	F_miscanthi	1.46725	0.04332	574	2.36261
FIESC33_11401	F_nygamai	0.62749	0.00866		FIESC33_11401	F_nygamai	1.61477	0.05115	575	2.57338
FIESC33_11401	F_oxysporum_Fol4287	0.59848	0.0083		FIESC33_11401	F_oxsyporum_Fol4287	1.53106	0.04653	576	2.55825
FIESC33_11401	F_oxysporum_FOSC3a	0.59543	0.00825		FIESC33_11401	F_oxysporum_FOSC3a	1.54602	0.04732	577	2.59648
FIESC33_11401	F_poae	0.41468	0.00609		FIESC33_11401	F_poae	1.08605	0.02811	578	2.61901
FIESC33_11401	F_proliferatum	0.63943	0.00883		FIESC33_11401	F_proliferatum	1.62148	0.05152	579	2.53582
FIESC33_11401	F_pseudograminearum	0.40869	0.006		FIESC33_11401	F_pseudograminearum	1.08673	0.02815	580	2.65906
FIESC33_11401	F_scirpi	0.06305	0.00173		FIESC33_11401	F_scirpi	0.12763	0.00488	581	2.02427
FIESC33_11401	F_solani	0.75439	0.01027		FIESC33_11401	F_solani	1.3322	0.03764	582	1.76593
FIESC33_11401	F_sporotrichioides	0.39092	0.0058		FIESC33_11401	F_sporotrichioides	1.06248	0.0273	583	2.7179
FIESC33_11401	F_temperatum	0.63821	0.0088		FIESC33_11401	F_temperatum	1.56863	0.04828	584	2.45786
FIESC33_11401	F_udum	0.62671	0.00866		FIESC33_11401	F_udum	1.67017	0.05345	585	2.66498
FIESC33_11401	F_venenatum	0.39694	0.00587		FIESC33_11401	F_venentatum	1.07716	0.0279	586	2.71366
FIESC33_11401	F_verticillioides	0.64574	0.00889		FIESC33_11401	F_verticillioides	1.59275	0.05022	587	2.46655
FIESC33_11401	FIESC12	0.06914	0.00197		FIESC33_11401	FIESC12	0.1467	0.00529	588	2.12178
FIESC33_11401	FIESC14	0.08221	0.00206		FIESC33_11401	FIESC14	0.20919	0.00662	589	2.54458
FIESC33_11401	FIESC15	0.11458	0		FIESC33_11401	FIESC15	0.31818	0.0088	590	2.77692
FIESC33_11401	FIESC23	0.11384	0.00245		FIESC33_11401	FIESC23	0.32173	0.00887	591	2.82616
FIESC33_11401	FIESC25	0.11854	0.00254		FIESC33_11401	FIESC25	0.31613	0.00876	592	2.66686
FIESC33_11401	FIESC28	0.11454	0.00242		FIESC33_11401	FIESC28	0.30837	0.0086	593	2.69225
FIESC33_11401	FIESC29	0.11004	0.00241		FIESC33_11401	FIESC29	0.30249	0.00847	594	2.74891
FIESC33_11401	FIESC33_10395	0.03729	0.00137		FIESC33_11401	FIESC33_10395	0.13577	0.00505	595	3.64092
FIESC5_11348	F_acuminatum	0.57248	0.00794		FIESC5_11348	F_acuminatum	0.42318	0.01092	596	0.739205
FIESC5_11348	F_avenaceum	0.57084	0.00793		FIESC5_11348	F_avenaceum	0.44216	0.01133	597	0.774578
FIESC5_11348	F_aywerte	0.35911	0.00543		FIESC5_11348	F_aywerte	0.86965	0.02136	598	2.42168
FIESC5_11348	F_beomiforme	0.62515	0.00863		FIESC5_11348	F_beomiforme	1.70448	0.05608	599	2.72651
FIESC5_11348	F_camptoceras	0.11622	0.00254		FIESC5_11348	F_camptoceras	0.35699	0.0096	600	3.07167
FIESC5_11348	F_circinatum	0.63475	0.00881		FIESC5_11348	F_circinatum	1.68775	0.05491	601	2.65892
FIESC5_11348	F_culmorum	0.39542	0.00586		FIESC5_11348	F_culmorum	1.09661	0.02851	602	2.77328
FIESC5_11348	F_fujikuroi	0.63423	0.00876		FIESC5_11348	F_fujikuroi	1.63906	0.05271	603	2.58433
FIESC5_11348	F_gaditjirrii	0.62412	0.00863		FIESC5_11348	F_gaditjirrii	1.51469	0.04575	604	2.42692
FIESC5_11348	F_graminearum	0.39892	0.00589		FIESC5_11348	F_graminearum	1.06814	0.02747	605	2.67758
FIESC5_11348	F_langsethiae	0.38679	0.00576		FIESC5_11348	F_langsethiae	1.08987	0.02828	606	2.81773
FIESC5_11348	F_longipes	0.41774	0.00611		FIESC5_11348	F_longipes	1.0719	0.02767	607	2.56595
FIESC5_11348	F_miscanthi	0.61739	0.00855		FIESC5_11348	F_miscanthi	1.47179	0.04372	608	2.38389
FIESC5_11348	F_nygamai	0.62596	0.00865		FIESC5_11348	F_nygamai	1.61842	0.05139	609	2.5855
FIESC5_11348	F_oxysporum_Fol4287	0.59318	0.00822		FIESC5_11348	F_oxsyporum_Fol4287	1.53094	0.04668	610	2.5809
FIESC5_11348	F_oxysporum_FOSC3a	0.58907	0.00818		FIESC5_11348	F_oxysporum_FOSC3a	1.52001	0.046	611	2.58036
FIESC5_11348	F_poae	0.41213	0.00606		FIESC5_11348	F_poae	1.11185	0.029	612	2.69781
FIESC5_11348	F_proliferatum	0.63524	0.00876		FIESC5_11348	F_proliferatum	1.65699	0.05351	613	2.60845
FIESC5_11348	F_pseudograminearum	0.40251	0.00593		FIESC5_11348	F_pseudograminearum	1.09325	0.02826	614	2.71608
FIESC5_11348	F_scirpi	0.07645	0.00197		FIESC5_11348	F_scirpi	0.13432	0.00505	615	1.75697
FIESC5_11348	F_solani	0.75259	0.01025		FIESC5_11348	F_solani	1.36804	0.03915	616	1.81778
FIESC5_11348	F_sporotrichioides	0.3893	0.00578		FIESC5_11348	F_sporotrichioides	1.0855	0.02807	617	2.78834
FIESC5_11348	F_temperatum	0.63384	0.00874		FIESC5_11348	F_temperatum	1.62011	0.05106	618	2.55602
FIESC5_11348	F_udum	0.62322	0.0086		FIESC5_11348	F_udum	1.64701	0.05239	619	2.64274
FIESC5_11348	F_venenatum	0.39495	0.00584		FIESC5_11348	F_venentatum	1.09119	0.02819	620	2.76286
FIESC5_11348	F_verticillioides	0.64262	0.00888		FIESC5_11348	F_verticillioides	1.61945	0.05111	621	2.52007
FIESC5_11348	FIESC12	0.07277	0.00192		FIESC5_11348	FIESC12	0.14112	0.00518	622	1.93926
FIESC5_11348	FIESC14	0.07212	0.00186		FIESC5_11348	FIESC14	0.21456	0.00673	623	2.97504
FIESC5_11348	FIESC15	0.11028	0.00239		FIESC5_11348	FIESC15	0.32308	0.00891	624	2.92963
FIESC5_11348	FIESC23	0.10824	0.00239		FIESC5_11348	FIESC23	0.3291	0.00901	625	3.04047
FIESC5_11348	FIESC25	0.11274	0.00303		FIESC5_11348	FIESC25	0.32093	0.00885	626	2.84664
FIESC5_11348	FIESC28	0.11009	0.0024		FIESC5_11348	FIESC28	0.31452	0.00873	627	2.85694
FIESC5_11348	FIESC29	0.10693	0.0024		FIESC5_11348	FIESC29	0.31408	0.00872	628	2.93725
FIESC5_11348	FIESC33_10395	0.0794	0.00205		FIESC5_11348	FIESC33_10395	0.1455	0.00525	629	1.83249
FIESC5_11348	FIESC33_11401	0.08192	0.0021		FIESC5_11348	FIESC33_11401	0.15355	0.0054	630	1.87439
FIESC5_CS3069	F_acuminatum	0.57588	0.00801		FIESC5_CS3069	F_acuminatum	0.42267	0.01092	631	0.733955
FIESC5_CS3069	F_avenaceum	0.57535	0.00804		FIESC5_CS3069	F_avenaceum	0.43981	0.01126	632	0.764422
FIESC5_CS3069	F_aywerte	0.36118	0.00547		FIESC5_CS3069	F_aywerte	0.86454	0.02125	633	2.39365
FIESC5_CS3069	F_beomiforme	0.62953	0.00872		FIESC5_CS3069	F_beomiforme	1.71346	0.05673	634	2.72181
FIESC5_CS3069	F_camptoceras	0.11753	0.0025		FIESC5_CS3069	F_camptoceras	0.35814	0.00963	635	3.04722
FIESC5_CS3069	F_circinatum	0.63924	0.00882		FIESC5_CS3069	F_circinatum	1.66464	0.05322	636	2.60409
FIESC5_CS3069	F_culmorum	0.39783	0.00587		FIESC5_CS3069	F_culmorum	1.09696	0.02834	637	2.75736
FIESC5_CS3069	F_fujikuroi	0.63808	0.00881		FIESC5_CS3069	F_fujikuroi	1.62337	0.05142	638	2.54415
FIESC5_CS3069	F_gaditjirrii	0.62713	0.00865		FIESC5_CS3069	F_gaditjirrii	1.52759	0.04659	639	2.43584
FIESC5_CS3069	F_graminearum	0.40056	0.0059		FIESC5_CS3069	F_graminearum	1.0629	0.02725	640	2.65354
FIESC5_CS3069	F_langsethiae	0.38719	0.00577		FIESC5_CS3069	F_langsethiae	1.08822	0.02808	641	2.81056
FIESC5_CS3069	F_longipes	0.4204	0.00614		FIESC5_CS3069	F_longipes	1.07389	0.02764	642	2.55445
FIESC5_CS3069	F_miscanthi	0.61885	0.00853		FIESC5_CS3069	F_miscanthi	1.46242	0.04281	643	2.36313
FIESC5_CS3069	F_nygamai	0.6275	0.00867		FIESC5_CS3069	F_nygamai	1.6275	0.05148	644	2.59363
FIESC5_CS3069	F_oxysporum_Fol4287	0.59698	0.00826		FIESC5_CS3069	F_oxsyporum_Fol4287	1.54001	0.04676	645	2.57967
FIESC5_CS3069	F_oxysporum_FOSC3a	0.59314	0.00824		FIESC5_CS3069	F_oxysporum_FOSC3a	1.53527	0.04629	646	2.58838
FIESC5_CS3069	F_poae	0.41533	0.00608		FIESC5_CS3069	F_poae	1.08884	0.0282	647	2.62163
FIESC5_CS3069	F_proliferatum	0.64007	0.00886		FIESC5_CS3069	F_proliferatum	1.6308	0.05221	648	2.54785
FIESC5_CS3069	F_pseudograminearum	0.40466	0.00595		FIESC5_CS3069	F_pseudograminearum	1.08639	0.02798	649	2.6847
FIESC5_CS3069	F_scirpi	0.07811	0		FIESC5_CS3069	F_scirpi	0.1366	0.00504	650	1.74882
FIESC5_CS3069	F_solani	0.75367	0.01026		FIESC5_CS3069	F_solani	1.38052	0.03949	651	1.83173
FIESC5_CS3069	F_sporotrichioides	0.38963	0.00578		FIESC5_CS3069	F_sporotrichioides	1.08961	0.02821	652	2.79652
FIESC5_CS3069	F_temperatum	0.63924	0.00882		FIESC5_CS3069	F_temperatum	1.5834	0.04876	653	2.477
FIESC5_CS3069	F_udum	0.62722	0.00867		FIESC5_CS3069	F_udum	1.64557	0.0523	654	2.62359
FIESC5_CS3069	F_venenatum	0.39878	0.00589		FIESC5_CS3069	F_venentatum	1.07029	0.02744	655	2.68391
FIESC5_CS3069	F_verticillioides	0.64642	0.00895		FIESC5_CS3069	F_verticillioides	1.63529	0.05246	656	2.52976
FIESC5_CS3069	FIESC12	0.07481	0		FIESC5_CS3069	FIESC12	0.15064	0.00537	657	2.01363
FIESC5_CS3069	FIESC14	0.07361	0.00193		FIESC5_CS3069	FIESC14	0.21318	0.00671	658	2.89607
FIESC5_CS3069	FIESC15	0.11042	0.00237		FIESC5_CS3069	FIESC15	0.31759	0.0088	659	2.8762
FIESC5_CS3069	FIESC23	0.10913	0.00239		FIESC5_CS3069	FIESC23	0.32739	0.00898	660	3
FIESC5_CS3069	FIESC25	0.11312	0.00247		FIESC5_CS3069	FIESC25	0.31915	0.00882	661	2.82134
FIESC5_CS3069	FIESC28	0.10982	0.00244		FIESC5_CS3069	FIESC28	0.31248	0.00869	662	2.84538
FIESC5_CS3069	FIESC29	0.10681	0.00237		FIESC5_CS3069	FIESC29	0.31093	0.00865	663	2.91106
FIESC5_CS3069	FIESC33_10395	0.08127	0.00214		FIESC5_CS3069	FIESC33_10395	0.14486	0.00524	664	1.78245
FIESC5_CS3069	FIESC33_11401	0.08268	0.0021		FIESC5_CS3069	FIESC33_11401	0.15961	0.00557	665	1.93045
FIESC5_CS3069	FIESC5_11348	0.01978	0.00097		FIESC5_CS3069	FIESC5_11348	0.09191	0.00408	666	0

## Sheet: NRPS6
		30HK					NRPS6
TAXON_1	TAXON_2	dS	SE_dS		TAXON_1	TAXON_2	dS	SE_dS	Comparison	dS NRPS6/HK
F_avenaceum	F_acuminatum	0.10094	0.00236		F_avenaceum	F_acuminatum	0.16055	0.01041	1	1.59055
F_aywerte	F_acuminatum	0.55549	0.00779		F_ayerte	F_acuminatum	0.96372	0.04612	2	1.7349
F_aywerte	F_avenaceum	0.56031	0.00783		F_ayerte	F_avenaceum	0.94801	0.04538	3	1.69194
F_beomiforme	F_acuminatum	0.59793	0.00831		F_beomiforme	F_acuminatum	0.87963	0.0412	4	1.47113
F_beomiforme	F_avenaceum	0.59978	0.00835		F_beomiforme	F_avenaceum	0.84344	0.03905	5	1.40625
F_beomiforme	F_aywerte	0.62083	0.00862		F_beomiforme	F_ayerte	0.98365	0.04672	6	1.58441
F_camptoceras	F_acuminatum	0.5875	0.00816		F_camptoceras	F_acuminatum	0.93541	0.04339	7	1.59219
F_camptoceras	F_avenaceum	0.58383	0.00812		F_camptoceras	F_avenaceum	0.96096	0.04499	8	1.64596
F_camptoceras	F_aywerte	0.37295	0.00559		F_camptoceras	F_ayerte	0.78037	0.03729	9	2.09243
F_camptoceras	F_beomiforme	0.64369	0.00887		F_camptoceras	F_beomiforme	1.02294	0.0481	10	1.58918
F_circinatum	F_acuminatum	0.60046	0.00835		F_circinatum	F_acuminatum	0.9265	0.04313	11	1.54298
F_circinatum	F_avenaceum	0.59921	0.00833		F_circinatum	F_avenaceum	0.90081	0.04168	12	1.50333
F_circinatum	F_aywerte	0.63915	0.00889		F_circinatum	F_ayerte	1.0044	0.04745	13	1.57146
F_circinatum	F_beomiforme	0.40224	0.00596		F_circinatum	F_beomiforme	0.59401	0.02711	14	1.47676
F_circinatum	F_camptoceras	0.65093	0.00898		F_circinatum	F_camptoceras	1.064	0.05022	15	1.63458
F_culmorum	F_acuminatum	0.58544	0.00811		F_culmorum	F_acuminatum	1.00686	0.04791	16	1.71983
F_culmorum	F_avenaceum	0.58264	0.00808		F_culmorum	F_avenaceum	1.00589	0.04803	17	1.72643
F_culmorum	F_aywerte	0.35264	0.00536		F_culmorum	F_ayerte	0.6959	0.03269	18	1.9734
F_culmorum	F_beomiforme	0.66537	0.00919		F_culmorum	F_beomiforme	0.97217	0.04548	19	1.4611
F_culmorum	F_camptoceras	0.40667	0.00598		F_culmorum	F_camptoceras	0.71571	0.03292	20	1.75993
F_culmorum	F_circinatum	0.67305	0.00932		F_culmorum	F_circinatum	0.98374	0.04583	21	1.46162
F_fujikuroi	F_acuminatum	0.60053	0.00834		F_fujikuroi	F_acuminatum	0.92146	0.04311	22	1.53441
F_fujikuroi	F_avenaceum	0.60166	0.00834		F_fujikuroi	F_avenaceum	0.88405	0.04124	23	1.46935
F_fujikuroi	F_aywerte	0.62851	0.00875		F_fujikuroi	F_ayerte	1.06927	0.05202	24	1.70128
F_fujikuroi	F_beomiforme	0.39962	0.00596		F_fujikuroi	F_beomiforme	0.6161	0.02822	25	1.54171
F_fujikuroi	F_camptoceras	0.65315	0.00903		F_fujikuroi	F_camptoceras	1.04477	0.04963	26	1.59959
F_fujikuroi	F_circinatum	0.13726	0.00286		F_fujikuroi	F_circinatum	0.27307	0.01477	27	1.98944
F_fujikuroi	F_culmorum	0.66713	0.00923		F_fujikuroi	F_culmorum	0.99866	0.04707	28	1.49695
F_gaditjirrii	F_acuminatum	0.6061	0.00844		F_gaditjirri	F_acuminatum	0.90465	0.04245	29	1.49258
F_gaditjirrii	F_avenaceum	0.59653	0.0083		F_gaditjirri	F_avenaceum	0.89144	0.04193	30	1.49438
F_gaditjirrii	F_aywerte	0.62499	0.0087		F_gaditjirri	F_ayerte	1.01881	0.04937	31	1.63012
F_gaditjirrii	F_beomiforme	0.39094	0.0058		F_gaditjirri	F_beomiforme	0.57878	0.02651	32	1.48048
F_gaditjirrii	F_camptoceras	0.64186	0.00888		F_gaditjirri	F_camptoceras	0.99356	0.04678	33	1.54794
F_gaditjirrii	F_circinatum	0.16965	0.00326		F_gaditjirri	F_circinatum	0.29356	0.0156	34	1.73039
F_gaditjirrii	F_culmorum	0.66021	0.00915		F_gaditjirri	F_culmorum	0.97452	0.04581	35	1.47608
F_gaditjirrii	F_fujikuroi	0.16477	0.0032		F_gaditjirri	F_fujikuroi	0.27395	0.01482	36	1.66262
F_graminearum	F_acuminatum	0.58744	0.0082		F_graminearum	F_acuminatum	0.99047	0.04661	37	1.68608
F_graminearum	F_avenaceum	0.58628	0.00815		F_graminearum	F_avenaceum	1.01556	0.0482	38	1.73221
F_graminearum	F_aywerte	0.35416	0.00539		F_graminearum	F_ayerte	0.70394	0.03272	39	1.98763
F_graminearum	F_beomiforme	0.66981	0.00929		F_graminearum	F_beomiforme	0.99765	0.04657	40	1.48945
F_graminearum	F_camptoceras	0.40885	0.006		F_graminearum	F_camptoceras	0.72063	0.03288	41	1.76258
F_graminearum	F_circinatum	0.67198	0.00927		F_graminearum	F_circinatum	0.98791	0.04574	42	1.47015
F_graminearum	F_culmorum	0.03401	0.00127		F_graminearum	F_culmorum	0.16715	0.01073	43	4.91473
F_graminearum	F_fujikuroi	0.66863	0.00924		F_graminearum	F_fujikuroi	0.99748	0.04661	44	1.49183
F_graminearum	F_gaditjirrii	0.6602	0.00913		F_graminearum	F_gaditjirri	0.93622	0.04315	45	1.41809
F_langsethiae	F_acuminatum	0.57369	0.00801		F_langsethiae	F_acuminatum	1.02791	0.04959	46	1.79175
F_langsethiae	F_avenaceum	0.57893	0.00803		F_langsethiae	F_avenaceum	1.01789	0.04904	47	1.75823
F_langsethiae	F_aywerte	0.34218	0.00525		F_langsethiae	F_ayerte	0.67072	0.0312	48	1.96014
F_langsethiae	F_beomiforme	0.65121	0.00908		F_langsethiae	F_beomiforme	1.04516	0.05002	49	1.60495
F_langsethiae	F_camptoceras	0.3987	0.0059		F_langsethiae	F_camptoceras	0.77722	0.03616	50	1.94939
F_langsethiae	F_circinatum	0.66008	0.00916		F_langsethiae	F_circinatum	1.01936	0.04791	51	1.5443
F_langsethiae	F_culmorum	0.21845	0.0038		F_langsethiae	F_culmorum	0.40331	0.01981	52	1.84623
F_langsethiae	F_fujikuroi	0.64892	0.00901		F_langsethiae	F_fujikuroi	1.05016	0.05023	53	1.61832
F_langsethiae	F_gaditjirrii	0.64591	0.00896		F_langsethiae	F_gaditjirri	0.98733	0.04664	54	1.52859
F_langsethiae	F_graminearum	0.22057	0.00384		F_langsethiae	F_graminearum	0.40038	0.01957	55	1.81521
F_longipes	F_acuminatum	0.60806	0.00842		F_longipes	F_acuminatum	1.15529	0.05729	56	1.89996
F_longipes	F_avenaceum	0.61292	0.00849		F_longipes	F_avenaceum	1.18381	0.06029	57	1.93143
F_longipes	F_aywerte	0.37905	0.00574		F_longipes	F_ayerte	0.8239	0.03937	58	2.17359
F_longipes	F_beomiforme	0.69232	0.00961		F_longipes	F_beomiforme	1.13065	0.05478	59	1.63313
F_longipes	F_camptoceras	0.42623	0.00622		F_longipes	F_camptoceras	0.8535	0.03976	60	2.00244
F_longipes	F_circinatum	0.68772	0.00957		F_longipes	F_circinatum	1.10204	0.0526	61	1.60245
F_longipes	F_culmorum	0.33521	0.00517		F_longipes	F_culmorum	0.65505	0.03041	62	1.95415
F_longipes	F_fujikuroi	0.68937	0.00954		F_longipes	F_fujikuroi	1.07741	0.05154	63	1.56289
F_longipes	F_gaditjirrii	0.67787	0.00941		F_longipes	F_gaditjirri	1.03291	0.04893	64	1.52376
F_longipes	F_graminearum	0.33706	0.0052		F_longipes	F_graminearum	0.6615	0.03038	65	1.96256
F_longipes	F_langsethiae	0.33251	0.00515		F_longipes	F_langsethiae	0.65474	0.03052	66	1.96908
F_miscanthi	F_acuminatum	0.59766	0.00831		F_miscanthi	F_acuminatum	0.90982	0.04231	67	1.5223
F_miscanthi	F_avenaceum	0.59096	0.00823		F_miscanthi	F_avenaceum	0.91605	0.04322	68	1.5501
F_miscanthi	F_aywerte	0.61576	0.00856		F_miscanthi	F_ayerte	0.99664	0.04732	69	1.61855
F_miscanthi	F_beomiforme	0.38633	0.00574		F_miscanthi	F_beomiforme	0.56329	0.02588	70	1.45805
F_miscanthi	F_camptoceras	0.63289	0.00874		F_miscanthi	F_camptoceras	1.00151	0.04674	71	1.58244
F_miscanthi	F_circinatum	0.1654	0.0032		F_miscanthi	F_circinatum	0.27258	0.01474	72	1.648
F_miscanthi	F_culmorum	0.64788	0.00894		F_miscanthi	F_culmorum	0.95414	0.04432	73	1.47271
F_miscanthi	F_fujikuroi	0.16131	0.00315		F_miscanthi	F_fujikuroi	0.26664	0.01454	74	1.65297
F_miscanthi	F_gaditjirrii	0.09745	0.00235		F_miscanthi	F_gaditjirri	0.18826	0.01151	75	1.93186
F_miscanthi	F_graminearum	0.65056	0.00902		F_miscanthi	F_graminearum	0.91568	0.04171	76	1.40753
F_miscanthi	F_langsethiae	0.63933	0.00888		F_miscanthi	F_langsethiae	0.97535	0.04542	77	1.52558
F_miscanthi	F_longipes	0.6716	0.00931		F_miscanthi	F_longipes	1.0438	0.04919	78	1.5542
F_nygamai	F_acuminatum	0.58805	0.00821		F_nygamai	F_acuminatum	0.91943	0.04332	79	1.56352
F_nygamai	F_avenaceum	0.58594	0.00814		F_nygamai	F_avenaceum	0.85364	0.03945	80	1.45687
F_nygamai	F_aywerte	0.62173	0.00863		F_nygamai	F_ayerte	0.99119	0.04723	81	1.59425
F_nygamai	F_beomiforme	0.39243	0.0058		F_nygamai	F_beomiforme	0.55118	0.02547	82	1.40453
F_nygamai	F_camptoceras	0.63905	0.00883		F_nygamai	F_camptoceras	0.9654	0.0446	83	1.51068
F_nygamai	F_circinatum	0.11928	0.00259		F_nygamai	F_circinatum	0.24094	0.01356	84	2.01995
F_nygamai	F_culmorum	0.65638	0.00908		F_nygamai	F_culmorum	0.95234	0.0442	85	1.4509
F_nygamai	F_fujikuroi	0.11983	0.00262		F_nygamai	F_fujikuroi	0.25511	0.01409	86	2.12893
F_nygamai	F_gaditjirrii	0.15498	0.00308		F_nygamai	F_gaditjirri	0.25591	0.01412	87	1.65125
F_nygamai	F_graminearum	0.65898	0.00913		F_nygamai	F_graminearum	0.94778	0.04359	88	1.43825
F_nygamai	F_langsethiae	0.64502	0.00896		F_nygamai	F_langsethiae	0.95974	0.04466	89	1.48792
F_nygamai	F_longipes	0.67625	0.00935		F_nygamai	F_longipes	1.06982	0.0511	90	1.58199
F_nygamai	F_miscanthi	0.15107	0.00304		F_nygamai	F_miscanthi	0.2504	0.01389	91	1.65751
F_oxysporum_Fol4287	F_acuminatum	0.56773	0.00792		F_oxysporum_Fol4287	F_acuminatum	0.90933	0.04275	92	1.60169
F_oxysporum_Fol4287	F_avenaceum	0.56319	0.00786		F_oxysporum_Fol4287	F_avenaceum	0.87014	0.04059	93	1.54502
F_oxysporum_Fol4287	F_aywerte	0.59633	0.00833		F_oxysporum_Fol4287	F_ayerte	0.96996	0.04568	94	1.62655
F_oxysporum_Fol4287	F_beomiforme	0.35129	0.00533		F_oxysporum_Fol4287	F_beomiforme	0.54428	0.02528	95	1.54938
F_oxysporum_Fol4287	F_camptoceras	0.60996	0.00845		F_oxysporum_Fol4287	F_camptoceras	0.9886	0.04606	96	1.62076
F_oxysporum_Fol4287	F_circinatum	0.12988	0.00276		F_oxysporum_Fol4287	F_circinatum	0.25186	0.01396	97	1.93917
F_oxysporum_Fol4287	F_culmorum	0.63401	0.00879		F_oxysporum_Fol4287	F_culmorum	0.93682	0.04332	98	1.47761
F_oxysporum_Fol4287	F_fujikuroi	0.12552	0.00271		F_oxysporum_Fol4287	F_fujikuroi	0.24001	0.01349	99	1.91213
F_oxysporum_Fol4287	F_gaditjirrii	0.11068	0.00252		F_oxysporum_Fol4287	F_gaditjirri	0.23366	0.01325	100	2.11113
F_oxysporum_Fol4287	F_graminearum	0.63502	0.0088		F_oxysporum_Fol4287	F_graminearum	0.90296	0.041	101	1.42194
F_oxysporum_Fol4287	F_langsethiae	0.6197	0.00861		F_oxysporum_Fol4287	F_langsethiae	0.94433	0.04361	102	1.52385
F_oxysporum_Fol4287	F_longipes	0.65554	0.00907		F_oxysporum_Fol4287	F_longipes	1.02929	0.04835	103	1.57014
F_oxysporum_Fol4287	F_miscanthi	0.10492	0.00243		F_oxysporum_Fol4287	F_miscanthi	0.21869	0.01267	104	2.08435
F_oxysporum_Fol4287	F_nygamai	0.11282	0.00254		F_oxysporum_Fol4287	F_nygamai	0.23003	0.01312	105	2.03891
F_oxysporum_FOSC3a	F_acuminatum	0.57128	0.00799		F_oxysporum_FOSC3a	F_acuminatum	0.92407	0.04372	106	1.61754
F_oxysporum_FOSC3a	F_avenaceum	0.56613	0.00788		F_oxysporum_FOSC3a	F_avenaceum	0.87921	0.04115	107	1.55302
F_oxysporum_FOSC3a	F_aywerte	0.59379	0.0083		F_oxysporum_FOSC3a	F_ayerte	0.98132	0.04649	108	1.65264
F_oxysporum_FOSC3a	F_beomiforme	0.36039	0.00547		F_oxysporum_FOSC3a	F_beomiforme	0.53789	0.0248	109	1.49252
F_oxysporum_FOSC3a	F_camptoceras	0.60113	0.00832		F_oxysporum_FOSC3a	F_camptoceras	1.00308	0.04692	110	1.66866
F_oxysporum_FOSC3a	F_circinatum	0.13979	0.0029		F_oxysporum_FOSC3a	F_circinatum	0.25018	0.01389	111	1.78968
F_oxysporum_FOSC3a	F_culmorum	0.62425	0.00866		F_oxysporum_FOSC3a	F_culmorum	0.94732	0.04389	112	1.51753
F_oxysporum_FOSC3a	F_fujikuroi	0.13552	0.00283		F_oxysporum_FOSC3a	F_fujikuroi	0.24062	0.01353	113	1.77553
F_oxysporum_FOSC3a	F_gaditjirrii	0.12008	0.00264		F_oxysporum_FOSC3a	F_gaditjirri	0.23636	0.01337	114	1.96835
F_oxysporum_FOSC3a	F_graminearum	0.62584	0.00867		F_oxysporum_FOSC3a	F_graminearum	0.91454	0.0417	115	1.4613
F_oxysporum_FOSC3a	F_langsethiae	0.62183	0.00869		F_oxysporum_FOSC3a	F_langsethiae	0.95698	0.04449	116	1.53897
F_oxysporum_FOSC3a	F_longipes	0.64512	0.00892		F_oxysporum_FOSC3a	F_longipes	1.03928	0.04901	117	1.61099
F_oxysporum_FOSC3a	F_miscanthi	0.11415	0.00256		F_oxysporum_FOSC3a	F_miscanthi	0.21841	0.01265	118	1.91336
F_oxysporum_FOSC3a	F_nygamai	0.12432	0.00271		F_oxysporum_FOSC3a	F_nygamai	0.22908	0.0131	119	1.84266
F_oxysporum_FOSC3a	F_oxysporum_Fol4287	0.02161	0.00105		F_oxysporum_FOSC3a	F_oxysporum_Fol4287	0.01905	0.00324	120	0.881536
F_poae	F_acuminatum	0.59191	0.00821		F_poae	F_acuminatum	1.08244	0.05269	121	1.82872
F_poae	F_avenaceum	0.59349	0.00823		F_poae	F_avenaceum	1.02198	0.04923	122	1.72198
F_poae	F_aywerte	0.36976	0.00557		F_poae	F_ayerte	0.72378	0.03393	123	1.95743
F_poae	F_beomiforme	0.67731	0.00938		F_poae	F_beomiforme	1.00405	0.04706	124	1.48241
F_poae	F_camptoceras	0.42267	0.00617		F_poae	F_camptoceras	0.76769	0.03541	125	1.81629
F_poae	F_circinatum	0.67814	0.00938		F_poae	F_circinatum	1.09468	0.05249	126	1.61424
F_poae	F_culmorum	0.24917	0.00417		F_poae	F_culmorum	0.44644	0.02157	127	1.79171
F_poae	F_fujikuroi	0.66955	0.00927		F_poae	F_fujikuroi	1.04465	0.04983	128	1.56023
F_poae	F_gaditjirrii	0.66884	0.00926		F_poae	F_gaditjirri	0.99315	0.04667	129	1.48488
F_poae	F_graminearum	0.2513	0.00421		F_poae	F_graminearum	0.43688	0.02103	130	1.73848
F_poae	F_langsethiae	0.22142	0.00386		F_poae	F_langsethiae	0.42462	0.02068	131	1.91771
F_poae	F_longipes	0.35107	0.00536		F_poae	F_longipes	0.68452	0.03178	132	1.94981
F_poae	F_miscanthi	0.66366	0.0092		F_poae	F_miscanthi	0.98587	0.046	133	1.4855
F_poae	F_nygamai	0.6639	0.0092		F_poae	F_nygamai	1.02107	0.04823	134	1.53799
F_poae	F_oxysporum_Fol4287	0.64214	0.00891		F_poae	F_oxysporum_Fol4287	0.97476	0.04528	135	1.51799
F_poae	F_oxysporum_FOSC3a	0.63411	0.00878		F_poae	F_oxysporum_FOSC3a	0.97814	0.04553	136	1.54254
F_proliferatum	F_acuminatum	0.59781	0.0083		F_proliferatum	F_acuminatum	0.89912	0.04179	137	1.50402
F_proliferatum	F_avenaceum	0.59922	0.00832		F_proliferatum	F_avenaceum	0.86977	0.04011	138	1.4515
F_proliferatum	F_aywerte	0.62678	0.00872		F_proliferatum	F_ayerte	1.02693	0.04904	139	1.63842
F_proliferatum	F_beomiforme	0.3973	0.00588		F_proliferatum	F_beomiforme	0.60642	0.02781	140	1.52635
F_proliferatum	F_camptoceras	0.65573	0.00908		F_proliferatum	F_camptoceras	1.01576	0.04754	141	1.54905
F_proliferatum	F_circinatum	0.13588	0.00283		F_proliferatum	F_circinatum	0.2626	0.01437	142	1.93259
F_proliferatum	F_culmorum	0.66684	0.0092		F_proliferatum	F_culmorum	0.98445	0.04605	143	1.47629
F_proliferatum	F_fujikuroi	0.03077	0.00123		F_proliferatum	F_fujikuroi	0.06994	0.00641	144	2.27299
F_proliferatum	F_gaditjirrii	0.16486	0.0032		F_proliferatum	F_gaditjirri	0.25705	0.0142	145	1.5592
F_proliferatum	F_graminearum	0.6695	0.00925		F_proliferatum	F_graminearum	0.99811	0.04646	146	1.49083
F_proliferatum	F_langsethiae	0.65011	0.00902		F_proliferatum	F_langsethiae	1.04739	0.05001	147	1.6111
F_proliferatum	F_longipes	0.69019	0.00956		F_proliferatum	F_longipes	1.08273	0.05162	148	1.56874
F_proliferatum	F_miscanthi	0.16152	0.00315		F_proliferatum	F_miscanthi	0.25635	0.01412	149	1.58711
F_proliferatum	F_nygamai	0.11916	0.00259		F_proliferatum	F_nygamai	0.24778	0.01382	150	2.07939
F_proliferatum	F_oxysporum_Fol4287	0.1249	0.0027		F_proliferatum	F_oxysporum_Fol4287	0.21889	0.01269	151	1.75252
F_proliferatum	F_oxysporum_FOSC3a	0.1344	0.00282		F_proliferatum	F_oxysporum_FOSC3a	0.22094	0.01277	152	1.6439
F_proliferatum	F_poae	0.67193	0.00929		F_proliferatum	F_poae	1.06879	0.05124	153	1.59063
F_pseudograminearum	F_acuminatum	0.59464	0.00823		F_pseudograminearum	F_acuminatum	0.96216	0.04501	154	1.61805
F_pseudograminearum	F_avenaceum	0.59077	0.00819		F_pseudograminearum	F_avenaceum	0.94375	0.04413	155	1.59749
F_pseudograminearum	F_aywerte	0.35952	0.00545		F_pseudograminearum	F_ayerte	0.66955	0.0311	156	1.86234
F_pseudograminearum	F_beomiforme	0.65462	0.00908		F_pseudograminearum	F_beomiforme	0.93355	0.04288	157	1.42609
F_pseudograminearum	F_camptoceras	0.41805	0.00611		F_pseudograminearum	F_camptoceras	0.69418	0.03182	158	1.66052
F_pseudograminearum	F_circinatum	0.65083	0.00902		F_pseudograminearum	F_circinatum	0.94105	0.04303	159	1.44592
F_pseudograminearum	F_culmorum	0.08497	0.00212		F_pseudograminearum	F_culmorum	0.21373	0.01255	160	2.51536
F_pseudograminearum	F_fujikuroi	0.64646	0.00893		F_pseudograminearum	F_fujikuroi	0.97078	0.04496	161	1.50169
F_pseudograminearum	F_gaditjirrii	0.64404	0.00891		F_pseudograminearum	F_gaditjirri	0.90698	0.04158	162	1.40827
F_pseudograminearum	F_graminearum	0.09043	0.00221		F_pseudograminearum	F_graminearum	0.20955	0.01241	163	2.31726
F_pseudograminearum	F_langsethiae	0.21735	0.00381		F_pseudograminearum	F_langsethiae	0.38991	0.01922	164	1.79393
F_pseudograminearum	F_longipes	0.34873	0.00534		F_pseudograminearum	F_longipes	0.61087	0.02822	165	1.7517
F_pseudograminearum	F_miscanthi	0.63252	0.00875		F_pseudograminearum	F_miscanthi	0.90468	0.04114	166	1.43028
F_pseudograminearum	F_nygamai	0.63649	0.0088		F_pseudograminearum	F_nygamai	0.91561	0.0419	167	1.43853
F_pseudograminearum	F_oxysporum_Fol4287	0.61872	0.00862		F_pseudograminearum	F_oxysporum_Fol4287	0.8877	0.04037	168	1.43474
F_pseudograminearum	F_oxysporum_FOSC3a	0.63365	0.00877		F_pseudograminearum	F_oxysporum_FOSC3a	0.8994	0.04101	169	1.4194
F_pseudograminearum	F_poae	0.25678	0.00426		F_pseudograminearum	F_poae	0.44053	0.02127	170	1.71559
F_pseudograminearum	F_proliferatum	0.64764	0.00901		F_pseudograminearum	F_proliferatum	0.96487	0.04439	171	1.48982
F_scirpi	F_acuminatum	0.57705	0.00803		F_scirpi	F_acuminatum	0.93276	0.04354	172	1.61643
F_scirpi	F_avenaceum	0.5758	0.00798		F_scirpi	F_avenaceum	0.95834	0.04534	173	1.66436
F_scirpi	F_aywerte	0.36097	0.00546		F_scirpi	F_ayerte	0.75494	0.03587	174	2.09142
F_scirpi	F_beomiforme	0.62459	0.00865		F_scirpi	F_beomiforme	1.00982	0.0475	175	1.61677
F_scirpi	F_camptoceras	0.11498	0.00253		F_scirpi	F_camptoceras	0.25861	0.01424	176	2.24917
F_scirpi	F_circinatum	0.63766	0.00882		F_scirpi	F_circinatum	1.07098	0.05099	177	1.67955
F_scirpi	F_culmorum	0.39516	0.00585		F_scirpi	F_culmorum	0.68924	0.03171	178	1.7442
F_scirpi	F_fujikuroi	0.633	0.00873		F_scirpi	F_fujikuroi	1.04426	0.04972	179	1.6497
F_scirpi	F_gaditjirrii	0.62612	0.00868		F_scirpi	F_gaditjirri	1.01731	0.04853	180	1.62478
F_scirpi	F_graminearum	0.39843	0.00588		F_scirpi	F_graminearum	0.68672	0.03141	181	1.72356
F_scirpi	F_langsethiae	0.38861	0.00577		F_scirpi	F_langsethiae	0.74015	0.0346	182	1.90461
F_scirpi	F_longipes	0.41771	0.00613		F_scirpi	F_longipes	0.82014	0.03849	183	1.96342
F_scirpi	F_miscanthi	0.61851	0.00855		F_scirpi	F_miscanthi	0.99345	0.04673	184	1.6062
F_scirpi	F_nygamai	0.62764	0.00868		F_scirpi	F_nygamai	0.98515	0.04595	185	1.56961
F_scirpi	F_oxysporum_Fol4287	0.59709	0.00828		F_scirpi	F_oxysporum_Fol4287	1.00187	0.04711	186	1.67792
F_scirpi	F_oxysporum_FOSC3a	0.58903	0.00817		F_scirpi	F_oxysporum_FOSC3a	1.00872	0.04756	187	1.71251
F_scirpi	F_poae	0.41	0.00604		F_scirpi	F_poae	0.76639	0.0356	188	1.86924
F_scirpi	F_proliferatum	0.63559	0.00877		F_scirpi	F_proliferatum	0.99127	0.04642	189	1.55961
F_scirpi	F_pseudograminearum	0.40635	0.00599		F_scirpi	F_pseudograminearum	0.65906	0.03029	190	1.6219
F_solani	F_acuminatum	0.7487	0.01018		F_solani	F_acuminatum	1.26755	0.06398	191	1.693
F_solani	F_avenaceum	0.75083	0.01019		F_solani	F_avenaceum	1.25285	0.06305	192	1.66862
F_solani	F_aywerte	0.76994	0.0105		F_solani	F_ayerte	1.34843	0.07124	193	1.75134
F_solani	F_beomiforme	0.82013	0.01119		F_solani	F_beomiforme	1.3331	0.06851	194	1.62547
F_solani	F_camptoceras	0.76871	0.01045		F_solani	F_camptoceras	1.38772	0.07423	195	1.80526
F_solani	F_circinatum	0.80895	0.01104		F_solani	F_circinatum	1.31302	0.06617	196	1.62312
F_solani	F_culmorum	0.7721	0.01053		F_solani	F_culmorum	1.35166	0.07043	197	1.75063
F_solani	F_fujikuroi	0.80594	0.011		F_solani	F_fujikuroi	1.28379	0.06496	198	1.59291
F_solani	F_gaditjirrii	0.80585	0.01101		F_solani	F_gaditjirri	1.34514	0.06945	199	1.66922
F_solani	F_graminearum	0.77616	0.01059		F_solani	F_graminearum	1.33311	0.06846	200	1.71757
F_solani	F_langsethiae	0.76984	0.01049		F_solani	F_langsethiae	1.30244	0.0668	201	1.69183
F_solani	F_longipes	0.80595	0.011		F_solani	F_longipes	1.4487	0.07902	202	1.79751
F_solani	F_miscanthi	0.79348	0.01083		F_solani	F_miscanthi	1.31165	0.06642	203	1.65303
F_solani	F_nygamai	0.79737	0.01089		F_solani	F_nygamai	1.24996	0.06257	204	1.5676
F_solani	F_oxysporum_Fol4287	0.77645	0.01059		F_solani	F_oxysporum_Fol4287	1.29029	0.06472	205	1.66178
F_solani	F_oxysporum_FOSC3a	0.77784	0.01058		F_solani	F_oxysporum_FOSC3a	1.30066	0.06564	206	1.67214
F_solani	F_poae	0.7995	0.01089		F_solani	F_poae	1.37282	0.07196	207	1.7171
F_solani	F_proliferatum	0.80687	0.011		F_solani	F_proliferatum	1.27904	0.06436	208	1.58519
F_solani	F_pseudograminearum	0.77822	0.01058		F_solani	F_pseudograminearum	1.33249	0.06887	209	1.71223
F_solani	F_scirpi	0.75982	0.01034		F_solani	F_scirpi	1.32697	0.0685	210	1.74643
F_sporotrichioides	F_acuminatum	0.57995	0.00808		F_sporotrichioides	F_acuminatum	1.02646	0.04918	211	1.76991
F_sporotrichioides	F_avenaceum	0.58299	0.00811		F_sporotrichioides	F_avenaceum	1.01361	0.04867	212	1.73864
F_sporotrichioides	F_aywerte	0.3428	0.00527		F_sporotrichioides	F_ayerte	0.66789	0.03103	213	1.94834
F_sporotrichioides	F_beomiforme	0.65833	0.00914		F_sporotrichioides	F_beomiforme	1.05638	0.05041	214	1.60464
F_sporotrichioides	F_camptoceras	0.40013	0.00591		F_sporotrichioides	F_camptoceras	0.78128	0.03626	215	1.95257
F_sporotrichioides	F_circinatum	0.66508	0.00926		F_sporotrichioides	F_circinatum	1.05294	0.05007	216	1.58318
F_sporotrichioides	F_culmorum	0.21832	0.00412		F_sporotrichioides	F_culmorum	0.41134	0.02013	217	1.88412
F_sporotrichioides	F_fujikuroi	0.65197	0.00908		F_sporotrichioides	F_fujikuroi	1.07268	0.05181	218	1.64529
F_sporotrichioides	F_gaditjirrii	0.65017	0.00899		F_sporotrichioides	F_gaditjirri	1.01432	0.04819	219	1.56008
F_sporotrichioides	F_graminearum	0.22112	0.00385		F_sporotrichioides	F_graminearum	0.41095	0.01998	220	1.85849
F_sporotrichioides	F_langsethiae	0.04053	0		F_sporotrichioides	F_langsethiae	0.03478	0.00436	221	0.85813
F_sporotrichioides	F_longipes	0.33492	0.00518		F_sporotrichioides	F_longipes	0.65427	0.03052	222	1.95351
F_sporotrichioides	F_miscanthi	0.64548	0.00895		F_sporotrichioides	F_miscanthi	1.00399	0.04711	223	1.55542
F_sporotrichioides	F_nygamai	0.65117	0.00902		F_sporotrichioides	F_nygamai	0.98404	0.04596	224	1.51119
F_sporotrichioides	F_oxysporum_Fol4287	0.62566	0.00872		F_sporotrichioides	F_oxysporum_Fol4287	0.9696	0.04495	225	1.54972
F_sporotrichioides	F_oxysporum_FOSC3a	0.62691	0.00871		F_sporotrichioides	F_oxysporum_FOSC3a	0.98118	0.04579	226	1.56511
F_sporotrichioides	F_poae	0.22335	0.00388		F_sporotrichioides	F_poae	0.43316	0.02101	227	1.93938
F_sporotrichioides	F_proliferatum	0.6545	0.00908		F_sporotrichioides	F_proliferatum	1.07565	0.05185	228	1.64347
F_sporotrichioides	F_pseudograminearum	0.21763	0.00381		F_sporotrichioides	F_pseudograminearum	0.40125	0.01972	229	1.84373
F_sporotrichioides	F_scirpi	0.39058	0.00579		F_sporotrichioides	F_scirpi	0.75287	0.03513	230	1.92757
F_sporotrichioides	F_solani	0.77283	0.01054		F_sporotrichioides	F_solani	1.29742	0.06637	231	1.67879
F_temperatum	F_acuminatum	0.59752	0.0083		F_temperatum	F_acuminatum	0.94233	0.04446	232	1.57707
F_temperatum	F_avenaceum	0.59632	0.00827		F_temperatum	F_avenaceum	0.92215	0.04325	233	1.5464
F_temperatum	F_aywerte	0.63285	0.0088		F_temperatum	F_ayerte	1.03084	0.04966	234	1.62889
F_temperatum	F_beomiforme	0.4005	0.00592		F_temperatum	F_beomiforme	0.59561	0.02732	235	1.48717
F_temperatum	F_camptoceras	0.65022	0.009		F_temperatum	F_camptoceras	1.05927	0.05058	236	1.62909
F_temperatum	F_circinatum	0.04112	0.00146		F_temperatum	F_circinatum	0.08962	0.00726	237	2.17947
F_temperatum	F_culmorum	0.66835	0.00923		F_temperatum	F_culmorum	0.99552	0.04664	238	1.48952
F_temperatum	F_fujikuroi	0.13325	0.00281		F_temperatum	F_fujikuroi	0.27405	0.01482	239	2.05666
F_temperatum	F_gaditjirrii	0.17124	0.00328		F_temperatum	F_gaditjirri	0.30452	0.01601	240	1.77832
F_temperatum	F_graminearum	0.66928	0.00925		F_temperatum	F_graminearum	0.9952	0.04623	241	1.48697
F_temperatum	F_langsethiae	0.65473	0.00909		F_temperatum	F_langsethiae	1.02515	0.04855	242	1.56576
F_temperatum	F_longipes	0.68733	0.00957		F_temperatum	F_longipes	1.11491	0.05377	243	1.62209
F_temperatum	F_miscanthi	0.1639	0.00318		F_temperatum	F_miscanthi	0.27435	0.01482	244	1.67389
F_temperatum	F_nygamai	0.11851	0.00262		F_temperatum	F_nygamai	0.24759	0.01382	245	2.08919
F_temperatum	F_oxysporum_Fol4287	0.1266	0.00272		F_temperatum	F_oxysporum_Fol4287	0.24485	0.01369	246	1.93404
F_temperatum	F_oxysporum_FOSC3a	0.13659	0.00285		F_temperatum	F_oxysporum_FOSC3a	0.23971	0.01351	247	1.75496
F_temperatum	F_poae	0.67709	0.00937		F_temperatum	F_poae	1.05533	0.05049	248	1.55863
F_temperatum	F_proliferatum	0.13213	0.0028		F_temperatum	F_proliferatum	0.25672	0.01416	249	1.94293
F_temperatum	F_pseudograminearum	0.64637	0.00894		F_temperatum	F_pseudograminearum	0.95489	0.04405	250	1.47731
F_temperatum	F_scirpi	0.63835	0.00882		F_temperatum	F_scirpi	1.04552	0.05012	251	1.63785
F_temperatum	F_solani	0.80676	0.011		F_temperatum	F_solani	1.3407	0.06897	252	1.66183
F_temperatum	F_sporotrichioides	0.65929	0.00913		F_temperatum	F_sporotrichioides	1.0531	0.0504	253	1.59732
F_torreyae	F_acuminatum	0.47051	0.00675		F_torreyae	F_acuminatum	0.73952	0.03438	254	1.57174
F_torreyae	F_avenaceum	0.48371	0.00691		F_torreyae	F_avenaceum	0.72403	0.03369	255	1.49683
F_torreyae	F_aywerte	0.52463	0.00741		F_torreyae	F_ayerte	0.87866	0.04225	256	1.67482
F_torreyae	F_beomiforme	0.56232	0.00787		F_torreyae	F_beomiforme	0.807	0.03729	257	1.43513
F_torreyae	F_camptoceras	0.56756	0.00792		F_torreyae	F_camptoceras	0.87779	0.04067	258	1.5466
F_torreyae	F_circinatum	0.57089	0.008		F_torreyae	F_circinatum	0.82438	0.03717	259	1.44403
F_torreyae	F_culmorum	0.56948	0.00796		F_torreyae	F_culmorum	0.91397	0.04319	260	1.60492
F_torreyae	F_fujikuroi	0.56811	0.00793		F_torreyae	F_fujikuroi	0.83972	0.03844	261	1.47809
F_torreyae	F_gaditjirrii	0.56348	0.00791		F_torreyae	F_gaditjirri	0.80767	0.03689	262	1.43336
F_torreyae	F_graminearum	0.57313	0.00799		F_torreyae	F_graminearum	0.89712	0.04164	263	1.5653
F_torreyae	F_langsethiae	0.5535	0.00775		F_torreyae	F_langsethiae	0.95109	0.04529	264	1.71832
F_torreyae	F_longipes	0.58272	0.00813		F_torreyae	F_longipes	0.98221	0.0471	265	1.68556
F_torreyae	F_miscanthi	0.55623	0.00782		F_torreyae	F_miscanthi	0.81575	0.03735	266	1.46657
F_torreyae	F_nygamai	0.55699	0.0078		F_torreyae	F_nygamai	0.78368	0.03553	267	1.40699
F_torreyae	F_oxysporum_Fol4287	0.52949	0.00748		F_torreyae	F_oxysporum_Fol4287	0.79055	0.03589	268	1.49304
F_torreyae	F_oxysporum_FOSC3a	0.53184	0.0075		F_torreyae	F_oxysporum_FOSC3a	0.79511	0.03629	269	1.49502
F_torreyae	F_poae	0.57801	0.00805		F_torreyae	F_poae	0.90139	0.04217	270	1.55947
F_torreyae	F_proliferatum	0.56625	0.00793		F_torreyae	F_proliferatum	0.82787	0.03771	271	1.46202
F_torreyae	F_pseudograminearum	0.57061	0.00796		F_torreyae	F_pseudograminearum	0.87241	0.0403	272	1.52891
F_torreyae	F_scirpi	0.55021	0.0077		F_torreyae	F_scirpi	0.86586	0.04046	273	1.57369
F_torreyae	F_solani	0.69427	0.00944		F_torreyae	F_solani	1.02722	0.04824	274	1.47957
F_torreyae	F_sporotrichioides	0.55737	0.00781		F_torreyae	F_sporotrichioides	0.96369	0.046	275	1.729
F_torreyae	F_temperatum	0.57117	0.00799		F_torreyae	F_temperatum	0.82937	0.03771	276	1.45205
F_udum	F_acuminatum	0.59161	0.00823		F_udum	F_acuminatum	0.93789	0.04414	277	1.58532
F_udum	F_avenaceum	0.58856	0.00818		F_udum	F_avenaceum	0.88156	0.04105	278	1.49783
F_udum	F_aywerte	0.61785	0.00859		F_udum	F_ayerte	1.03599	0.04969	279	1.67677
F_udum	F_beomiforme	0.3944	0.00588		F_udum	F_beomiforme	0.56963	0.02617	280	1.4443
F_udum	F_camptoceras	0.63642	0.00879		F_udum	F_camptoceras	0.99483	0.04645	281	1.56317
F_udum	F_circinatum	0.13239	0.0028		F_udum	F_circinatum	0.24342	0.01364	282	1.83866
F_udum	F_culmorum	0.65008	0.00899		F_udum	F_culmorum	0.94351	0.04355	283	1.45138
F_udum	F_fujikuroi	0.12911	0.00276		F_udum	F_fujikuroi	0.25177	0.01395	284	1.95004
F_udum	F_gaditjirrii	0.16622	0.00322		F_udum	F_gaditjirri	0.2723	0.01476	285	1.63819
F_udum	F_graminearum	0.65169	0.00903		F_udum	F_graminearum	0.93682	0.04285	286	1.43752
F_udum	F_langsethiae	0.65022	0.00903		F_udum	F_langsethiae	0.99109	0.04629	287	1.52424
F_udum	F_longipes	0.67047	0.0093		F_udum	F_longipes	1.06555	0.0507	288	1.58926
F_udum	F_miscanthi	0.1615	0.00316		F_udum	F_miscanthi	0.25422	0.01403	289	1.57412
F_udum	F_nygamai	0.10118	0.00236		F_udum	F_nygamai	0.23298	0.01324	290	2.30263
F_udum	F_oxysporum_Fol4287	0.12255	0.00268		F_udum	F_oxysporum_Fol4287	0.21813	0.01267	291	1.77993
F_udum	F_oxysporum_FOSC3a	0.12072	0.00265		F_udum	F_oxysporum_FOSC3a	0.21464	0.01254	292	1.778
F_udum	F_poae	0.66278	0.00917		F_udum	F_poae	1.00119	0.04676	293	1.51059
F_udum	F_proliferatum	0.12789	0.00275		F_udum	F_proliferatum	0.24419	0.01367	294	1.90938
F_udum	F_pseudograminearum	0.65343	0.00903		F_udum	F_pseudograminearum	0.92858	0.04232	295	1.42109
F_udum	F_scirpi	0.62444	0.00863		F_udum	F_scirpi	0.96775	0.04509	296	1.54979
F_udum	F_solani	0.80014	0.01092		F_udum	F_solani	1.30886	0.0663	297	1.63579
F_udum	F_sporotrichioides	0.65611	0.00909		F_udum	F_sporotrichioides	1.03073	0.04869	298	1.57097
F_udum	F_temperatum	0.12976	0.00277		F_udum	F_temperatum	0.25901	0.01425	299	1.99607
F_udum	F_torreyae	0.56044	0.00785		F_udum	F_torreyae	0.81034	0.0367	300	1.4459
F_venenatum	F_acuminatum	0.58171	0.0081		F_venenatum	F_acuminatum	1.0264	0.0493	301	1.76445
F_venenatum	F_avenaceum	0.58072	0.00807		F_venenatum	F_avenaceum	1.01972	0.04948	302	1.75596
F_venenatum	F_aywerte	0.35077	0.00535		F_venenatum	F_ayerte	0.68969	0.0322	303	1.96622
F_venenatum	F_beomiforme	0.6683	0.00923		F_venenatum	F_beomiforme	0.97992	0.04598	304	1.46629
F_venenatum	F_camptoceras	0.40476	0.00596		F_venenatum	F_camptoceras	0.73487	0.03371	305	1.81557
F_venenatum	F_circinatum	0.67652	0.00937		F_venenatum	F_circinatum	1.01137	0.04749	306	1.49496
F_venenatum	F_culmorum	0.22444	0.0039		F_venenatum	F_culmorum	0.43626	0.02114	307	1.94377
F_venenatum	F_fujikuroi	0.67009	0.00928		F_venenatum	F_fujikuroi	0.99732	0.04735	308	1.48834
F_venenatum	F_gaditjirrii	0.66471	0.0092		F_venenatum	F_gaditjirri	0.95734	0.04486	309	1.44024
F_venenatum	F_graminearum	0.22684	0.00391		F_venenatum	F_graminearum	0.40662	0.01977	310	1.79254
F_venenatum	F_langsethiae	0.20195	0.00362		F_venenatum	F_langsethiae	0.38293	0.01897	311	1.89616
F_venenatum	F_longipes	0.33178	0.00514		F_venenatum	F_longipes	0.6804	0.03171	312	2.05076
F_venenatum	F_miscanthi	0.65975	0.00914		F_venenatum	F_miscanthi	0.95577	0.0444	313	1.44869
F_venenatum	F_nygamai	0.66155	0.00916		F_venenatum	F_nygamai	0.96547	0.04523	314	1.45941
F_venenatum	F_oxysporum_Fol4287	0.63804	0.00887		F_venenatum	F_oxysporum_Fol4287	0.91963	0.04229	315	1.44134
F_venenatum	F_oxysporum_FOSC3a	0.6307	0.00875		F_venenatum	F_oxysporum_FOSC3a	0.93192	0.04304	316	1.4776
F_venenatum	F_poae	0.14467	0.00291		F_venenatum	F_poae	0.31824	0.01649	317	2.19976
F_venenatum	F_proliferatum	0.67361	0.00934		F_venenatum	F_proliferatum	0.99993	0.04716	318	1.48443
F_venenatum	F_pseudograminearum	0.23076	0.00397		F_venenatum	F_pseudograminearum	0.42223	0.02056	319	1.82974
F_venenatum	F_scirpi	0.39453	0.00568		F_venenatum	F_scirpi	0.7036	0.03243	320	1.78339
F_venenatum	F_solani	0.78333	0.01068		F_venenatum	F_solani	1.30975	0.06784	321	1.67203
F_venenatum	F_sporotrichioides	0.20254	0.00364		F_venenatum	F_sporotrichioides	0.38644	0.01913	322	1.90797
F_venenatum	F_temperatum	0.67594	0.0094		F_venenatum	F_temperatum	1.02086	0.04837	323	1.51028
F_venenatum	F_torreyae	0.56304	0.0079		F_venenatum	F_torreyae	0.88145	0.04143	324	1.56552
F_venenatum	F_udum	0.65382	0.00905		F_venenatum	F_udum	0.97374	0.04537	325	1.48931
F_verticillioides	F_acuminatum	0.60169	0.00838		F_verticillioides	F_acuminatum	0.93583	0.04411	326	1.55534
F_verticillioides	F_avenaceum	0.59856	0.0083		F_verticillioides	F_avenaceum	0.89317	0.04183	327	1.4922
F_verticillioides	F_aywerte	0.63557	0.00888		F_verticillioides	F_ayerte	1.02071	0.04894	328	1.60598
F_verticillioides	F_beomiforme	0.40886	0.00602		F_verticillioides	F_beomiforme	0.61523	0.02817	329	1.50474
F_verticillioides	F_camptoceras	0.66005	0.00912		F_verticillioides	F_camptoceras	1.04098	0.0494	330	1.57712
F_verticillioides	F_circinatum	0.13796	0.00284		F_verticillioides	F_circinatum	0.28886	0.01536	331	2.0938
F_verticillioides	F_culmorum	0.67653	0.00935		F_verticillioides	F_culmorum	0.98295	0.04588	332	1.45293
F_verticillioides	F_fujikuroi	0.13937	0.00297		F_verticillioides	F_fujikuroi	0.28401	0.01518	333	2.03781
F_verticillioides	F_gaditjirrii	0.17392	0.00331		F_verticillioides	F_gaditjirri	0.31133	0.01629	334	1.79008
F_verticillioides	F_graminearum	0.67776	0.0094		F_verticillioides	F_graminearum	0.95842	0.04417	335	1.4141
F_verticillioides	F_langsethiae	0.66462	0.00921		F_verticillioides	F_langsethiae	1.02967	0.04871	336	1.54926
F_verticillioides	F_longipes	0.69354	0.00969		F_verticillioides	F_longipes	1.06932	0.05086	337	1.54183
F_verticillioides	F_miscanthi	0.16929	0.00323		F_verticillioides	F_miscanthi	0.2959	0.01556	338	1.74789
F_verticillioides	F_nygamai	0.07044	0.00195		F_verticillioides	F_nygamai	0.25741	0.01419	339	3.65432
F_verticillioides	F_oxysporum_Fol4287	0.13532	0.00283		F_verticillioides	F_oxysporum_Fol4287	0.28047	0.01501	340	2.07264
F_verticillioides	F_oxysporum_FOSC3a	0.14473	0.00295		F_verticillioides	F_oxysporum_FOSC3a	0.28119	0.01507	341	1.94286
F_verticillioides	F_poae	0.6768	0.00935		F_verticillioides	F_poae	1.03721	0.04889	342	1.53252
F_verticillioides	F_proliferatum	0.13786	0.00285		F_verticillioides	F_proliferatum	0.27906	0.015	343	2.02423
F_verticillioides	F_pseudograminearum	0.65208	0.00902		F_verticillioides	F_pseudograminearum	0.93071	0.04253	344	1.42729
F_verticillioides	F_scirpi	0.64438	0.00889		F_verticillioides	F_scirpi	1.04883	0.05029	345	1.62766
F_verticillioides	F_solani	0.81417	0.01112		F_verticillioides	F_solani	1.31949	0.06792	346	1.62066
F_verticillioides	F_sporotrichioides	0.6678	0.00931		F_verticillioides	F_sporotrichioides	1.05212	0.05014	347	1.5755
F_verticillioides	F_temperatum	0.13914	0.00288		F_verticillioides	F_temperatum	0.29828	0.01574	348	2.14374
F_verticillioides	F_torreyae	0.57607	0.00804		F_verticillioides	F_torreyae	0.83356	0.03802	349	1.44698
F_verticillioides	F_udum	0.12261	0.00267		F_verticillioides	F_udum	0.27931	0.015	350	2.27804
F_verticillioides	F_venenatum	0.67769	0.0094		F_verticillioides	F_venenatum	0.99234	0.04648	351	1.4643
FIESC12	F_acuminatum	0.57019	0.00793		FIESC12	F_acuminatum	0.90971	0.04222	352	1.59545
FIESC12	F_avenaceum	0.56924	0.00791		FIESC12	F_avenaceum	0.95104	0.04484	353	1.67072
FIESC12	F_aywerte	0.36005	0.00545		FIESC12	F_ayerte	0.7403	0.03511	354	2.0561
FIESC12	F_beomiforme	0.62788	0.00867		FIESC12	F_beomiforme	0.99335	0.04657	355	1.58207
FIESC12	F_camptoceras	0.11371	0.00249		FIESC12	F_camptoceras	0.24551	0.01371	356	2.15909
FIESC12	F_circinatum	0.6372	0.00881		FIESC12	F_circinatum	1.01473	0.0476	357	1.59248
FIESC12	F_culmorum	0.39628	0.00587		FIESC12	F_culmorum	0.70633	0.03272	358	1.7824
FIESC12	F_fujikuroi	0.63455	0.00876		FIESC12	F_fujikuroi	0.95888	0.04457	359	1.51112
FIESC12	F_gaditjirrii	0.62563	0.00867		FIESC12	F_gaditjirri	0.9631	0.04512	360	1.53941
FIESC12	F_graminearum	0.40025	0.00591		FIESC12	F_graminearum	0.69599	0.03191	361	1.73889
FIESC12	F_langsethiae	0.38703	0.00576		FIESC12	F_langsethiae	0.73435	0.03422	362	1.8974
FIESC12	F_longipes	0.41741	0.00611		FIESC12	F_longipes	0.8097	0.03786	363	1.93982
FIESC12	F_miscanthi	0.62145	0.00858		FIESC12	F_miscanthi	0.96529	0.04492	364	1.55329
FIESC12	F_nygamai	0.62719	0.00865		FIESC12	F_nygamai	0.94891	0.04394	365	1.51295
FIESC12	F_oxysporum_Fol4287	0.59634	0.00825		FIESC12	F_oxysporum_Fol4287	0.95054	0.04406	366	1.59396
FIESC12	F_oxysporum_FOSC3a	0.59152	0.00822		FIESC12	F_oxysporum_FOSC3a	0.96016	0.04465	367	1.62321
FIESC12	F_poae	0.4108	0.00603		FIESC12	F_poae	0.75193	0.03479	368	1.8304
FIESC12	F_proliferatum	0.63556	0.00877		FIESC12	F_proliferatum	0.92951	0.04274	369	1.46251
FIESC12	F_pseudograminearum	0.40344	0.00595		FIESC12	F_pseudograminearum	0.67291	0.03095	370	1.66793
FIESC12	F_scirpi	0.0655	0		FIESC12	F_scirpi	0.10168	0.00796	371	1.55237
FIESC12	F_solani	0.74989	0.01021		FIESC12	F_solani	1.30084	0.06643	372	1.73471
FIESC12	F_sporotrichioides	0.38971	0.00579		FIESC12	F_sporotrichioides	0.74703	0.03475	373	1.91689
FIESC12	F_temperatum	0.63643	0.00881		FIESC12	F_temperatum	1.00134	0.0473	374	1.57337
FIESC12	F_torreyae	0.54851	0.00768		FIESC12	F_torreyae	0.8213	0.03795	375	1.49733
FIESC12	F_udum	0.62462	0.00862		FIESC12	F_udum	0.9382	0.04342	376	1.50203
FIESC12	F_venenatum	0.39531	0.00585		FIESC12	F_venenatum	0.70347	0.03244	377	1.77954
FIESC12	F_verticillioides	0.64234	0.00888		FIESC12	F_verticillioides	1.02029	0.04827	378	1.5884
FIESC14	F_acuminatum	0.56815	0.00791		FIESC14	F_acuminatum	0.92874	0.04321	379	1.63467
FIESC14	F_avenaceum	0.56787	0.00789		FIESC14	F_avenaceum	0.95818	0.04511	380	1.68732
FIESC14	F_aywerte	0.35176	0.00535		FIESC14	F_ayerte	0.75475	0.03577	381	2.14564
FIESC14	F_beomiforme	0.62511	0.00865		FIESC14	F_beomiforme	0.98606	0.04563	382	1.57742
FIESC14	F_camptoceras	0.10886	0.00303		FIESC14	F_camptoceras	0.23467	0.01333	383	2.1557
FIESC14	F_circinatum	0.6299	0.0087		FIESC14	F_circinatum	1.01871	0.04745	384	1.61726
FIESC14	F_culmorum	0.39171	0.00581		FIESC14	F_culmorum	0.71842	0.03322	385	1.83406
FIESC14	F_fujikuroi	0.6294	0.00869		FIESC14	F_fujikuroi	1.00251	0.04697	386	1.5928
FIESC14	F_gaditjirrii	0.6171	0.00854		FIESC14	F_gaditjirri	0.98179	0.04587	387	1.59097
FIESC14	F_graminearum	0.39581	0.00585		FIESC14	F_graminearum	0.71582	0.03279	388	1.80849
FIESC14	F_langsethiae	0.38361	0.00575		FIESC14	F_langsethiae	0.73706	0.03433	389	1.92138
FIESC14	F_longipes	0.41221	0.00606		FIESC14	F_longipes	0.80508	0.03754	390	1.95308
FIESC14	F_miscanthi	0.61237	0.00848		FIESC14	F_miscanthi	0.97732	0.0454	391	1.59596
FIESC14	F_nygamai	0.62114	0.00857		FIESC14	F_nygamai	0.96905	0.04478	392	1.56012
FIESC14	F_oxysporum_Fol4287	0.59048	0.00818		FIESC14	F_oxysporum_Fol4287	0.97046	0.04488	393	1.64351
FIESC14	F_oxysporum_FOSC3a	0.58578	0.00813		FIESC14	F_oxysporum_FOSC3a	0.98353	0.04579	394	1.67901
FIESC14	F_poae	0.40635	0.006		FIESC14	F_poae	0.76868	0.0355	395	1.89167
FIESC14	F_proliferatum	0.63127	0.00875		FIESC14	F_proliferatum	0.97856	0.04532	396	1.55014
FIESC14	F_pseudograminearum	0.39926	0.00589		FIESC14	F_pseudograminearum	0.68283	0.03124	397	1.71024
FIESC14	F_scirpi	0.076	0.00197		FIESC14	F_scirpi	0.12618	0.00888	398	1.66026
FIESC14	F_solani	0.75014	0.01021		FIESC14	F_solani	1.34888	0.06998	399	1.79817
FIESC14	F_sporotrichioides	0.38407	0.00573		FIESC14	F_sporotrichioides	0.7567	0.03525	400	1.97021
FIESC14	F_temperatum	0.63003	0.00873		FIESC14	F_temperatum	1.0088	0.04739	401	1.60119
FIESC14	F_torreyae	0.54478	0.00764		FIESC14	F_torreyae	0.84106	0.03883	402	1.54385
FIESC14	F_udum	0.6209	0.00858		FIESC14	F_udum	0.94125	0.0433	403	1.51594
FIESC14	F_venenatum	0.38986	0.00577		FIESC14	F_venenatum	0.71602	0.03298	404	1.83661
FIESC14	F_verticillioides	0.63642	0.00878		FIESC14	F_verticillioides	1.01153	0.04746	405	1.58941
FIESC14	FIESC12	0.06852	0.00178		FIESC14	FIESC12	0.12229	0.00844	406	1.78473
FIESC15	F_acuminatum	0.57434	0.00797		FIESC15	F_acuminatum	0.94293	0.04395	407	1.64176
FIESC15	F_avenaceum	0.57393	0.00797		FIESC15	F_avenaceum	0.98608	0.04666	408	1.71812
FIESC15	F_aywerte	0.36619	0.0055		FIESC15	F_ayerte	0.78501	0.03751	409	2.14372
FIESC15	F_beomiforme	0.62943	0.00868		FIESC15	F_beomiforme	1.0021	0.04684	410	1.59208
FIESC15	F_camptoceras	0.13659	0.0031		FIESC15	F_camptoceras	0.27322	0.01479	411	2.00029
FIESC15	F_circinatum	0.63485	0.00874		FIESC15	F_circinatum	1.03684	0.04905	412	1.6332
FIESC15	F_culmorum	0.40502	0.00596		FIESC15	F_culmorum	0.74141	0.03459	413	1.83055
FIESC15	F_fujikuroi	0.63383	0.00874		FIESC15	F_fujikuroi	0.97673	0.04569	414	1.541
FIESC15	F_gaditjirrii	0.62096	0.00856		FIESC15	F_gaditjirri	0.9785	0.04604	415	1.57579
FIESC15	F_graminearum	0.40716	0.00598		FIESC15	F_graminearum	0.73471	0.0338	416	1.80447
FIESC15	F_langsethiae	0.39811	0.00588		FIESC15	F_langsethiae	0.75257	0.03504	417	1.89036
FIESC15	F_longipes	0.42614	0.00621		FIESC15	F_longipes	0.84901	0.03983	418	1.99233
FIESC15	F_miscanthi	0.61697	0.00854		FIESC15	F_miscanthi	0.9777	0.04579	419	1.58468
FIESC15	F_nygamai	0.62581	0.00863		FIESC15	F_nygamai	0.93221	0.04309	420	1.48961
FIESC15	F_oxysporum_Fol4287	0.59163	0.00818		FIESC15	F_oxysporum_Fol4287	0.97337	0.0455	421	1.64523
FIESC15	F_oxysporum_FOSC3a	0.58744	0.00813		FIESC15	F_oxysporum_FOSC3a	0.98474	0.04622	422	1.67632
FIESC15	F_poae	0.41247	0.00605		FIESC15	F_poae	0.77878	0.03621	423	1.88809
FIESC15	F_proliferatum	0.63756	0.0088		FIESC15	F_proliferatum	0.94336	0.04351	424	1.47964
FIESC15	F_pseudograminearum	0.41171	0.00602		FIESC15	F_pseudograminearum	0.71946	0.03331	425	1.74749
FIESC15	F_scirpi	0.11441	0.00262		FIESC15	F_scirpi	0.24502	0.01372	426	2.1416
FIESC15	F_solani	0.75618	0.01029		FIESC15	F_solani	1.30293	0.06719	427	1.72304
FIESC15	F_sporotrichioides	0.39783	0.00588		FIESC15	F_sporotrichioides	0.76857	0.03573	428	1.93191
FIESC15	F_temperatum	0.63323	0.00873		FIESC15	F_temperatum	1.01372	0.04806	429	1.60087
FIESC15	F_torreyae	0.55483	0.00773		FIESC15	F_torreyae	0.88149	0.04127	430	1.58876
FIESC15	F_udum	0.62195	0.00858		FIESC15	F_udum	0.93972	0.04361	431	1.51093
FIESC15	F_venenatum	0.39959	0.00589		FIESC15	F_venenatum	0.75356	0.03492	432	1.88583
FIESC15	F_verticillioides	0.64432	0.0089		FIESC15	F_verticillioides	1.00416	0.04741	433	1.55848
FIESC15	FIESC12	0.11015	0.00239		FIESC15	FIESC12	0.24078	0.01355	434	2.18593
FIESC15	FIESC14	0.10552	0.00232		FIESC15	FIESC14	0.24157	0.0136	435	2.28933
FIESC23	F_acuminatum	0.57461	0.00797		FIESC23	F_acuminatum	0.93735	0.04383	436	1.63128
FIESC23	F_avenaceum	0.57274	0.00794		FIESC23	F_avenaceum	0.95558	0.04507	437	1.66844
FIESC23	F_aywerte	0.36633	0.00553		FIESC23	F_ayerte	0.74279	0.03529	438	2.02765
FIESC23	F_beomiforme	0.63173	0.00873		FIESC23	F_beomiforme	1.02679	0.04861	439	1.62536
FIESC23	F_camptoceras	0.13564	0.00272		FIESC23	F_camptoceras	0.25566	0.01416	440	1.88484
FIESC23	F_circinatum	0.64174	0.00886		FIESC23	F_circinatum	1.03019	0.0485	441	1.60531
FIESC23	F_culmorum	0.40341	0.00593		FIESC23	F_culmorum	0.70602	0.03285	442	1.75013
FIESC23	F_fujikuroi	0.63943	0.00881		FIESC23	F_fujikuroi	0.98582	0.04652	443	1.54172
FIESC23	F_gaditjirrii	0.62646	0.00864		FIESC23	F_gaditjirri	0.97961	0.04613	444	1.56372
FIESC23	F_graminearum	0.40519	0.00595		FIESC23	F_graminearum	0.71008	0.03264	445	1.75246
FIESC23	F_langsethiae	0.39673	0.00586		FIESC23	F_langsethiae	0.74461	0.03482	446	1.87687
FIESC23	F_longipes	0.4266	0.00622		FIESC23	F_longipes	0.831	0.03923	447	1.94796
FIESC23	F_miscanthi	0.62106	0.00856		FIESC23	F_miscanthi	0.99012	0.04642	448	1.59424
FIESC23	F_nygamai	0.6294	0.00868		FIESC23	F_nygamai	0.94774	0.04398	449	1.50578
FIESC23	F_oxysporum_Fol4287	0.59709	0.00823		FIESC23	F_oxysporum_Fol4287	0.9614	0.04458	450	1.61014
FIESC23	F_oxysporum_FOSC3a	0.59274	0.00819		FIESC23	F_oxysporum_FOSC3a	0.97924	0.04582	451	1.65206
FIESC23	F_poae	0.41491	0.00608		FIESC23	F_poae	0.77311	0.03614	452	1.86332
FIESC23	F_proliferatum	0.64247	0.00884		FIESC23	F_proliferatum	0.94794	0.04389	453	1.47546
FIESC23	F_pseudograminearum	0.41192	0.00604		FIESC23	F_pseudograminearum	0.71041	0.03304	454	1.72463
FIESC23	F_scirpi	0.11109	0.0024		FIESC23	F_scirpi	0.2348	0.01334	455	2.1136
FIESC23	F_solani	0.76053	0.01034		FIESC23	F_solani	1.26204	0.06436	456	1.65942
FIESC23	F_sporotrichioides	0.3979	0.00587		FIESC23	F_sporotrichioides	0.75614	0.03533	457	1.90033
FIESC23	F_temperatum	0.64148	0.00883		FIESC23	F_temperatum	1.03752	0.04974	458	1.61738
FIESC23	F_torreyae	0.55304	0.0077		FIESC23	F_torreyae	0.84536	0.03935	459	1.52857
FIESC23	F_udum	0.62775	0.00863		FIESC23	F_udum	0.94121	0.04356	460	1.49934
FIESC23	F_venenatum	0.40104	0.00596		FIESC23	F_venenatum	0.70997	0.03291	461	1.77032
FIESC23	F_verticillioides	0.64849	0.00894		FIESC23	F_verticillioides	1.01611	0.04823	462	1.56689
FIESC23	FIESC12	0.10849	0.00233		FIESC23	FIESC12	0.23556	0.01337	463	2.17126
FIESC23	FIESC14	0.10458	0.0036		FIESC23	FIESC14	0.22985	0.01314	464	2.19784
FIESC23	FIESC15	0.06167	0.00183		FIESC23	FIESC15	0.18263	0.0113	465	2.96141
FIESC25	F_acuminatum	0.57693	0.00802		FIESC25	F_acuminatum	0.94085	0.04368	466	1.63079
FIESC25	F_avenaceum	0.57797	0.00802		FIESC25	F_avenaceum	0.97926	0.04599	467	1.69431
FIESC25	F_aywerte	0.37121	0.00559		FIESC25	F_ayerte	0.76465	0.03629	468	2.05989
FIESC25	F_beomiforme	0.63358	0.00876		FIESC25	F_beomiforme	0.99946	0.04675	469	1.57748
FIESC25	F_camptoceras	0.14096	0.00284		FIESC25	F_camptoceras	0.26229	0.01437	470	1.86074
FIESC25	F_circinatum	0.64417	0.00888		FIESC25	F_circinatum	1.07057	0.05085	471	1.66194
FIESC25	F_culmorum	0.40897	0.006		FIESC25	F_culmorum	0.7117	0.03292	472	1.74023
FIESC25	F_fujikuroi	0.64109	0.00882		FIESC25	F_fujikuroi	1.02525	0.0485	473	1.59923
FIESC25	F_gaditjirrii	0.62543	0.00864		FIESC25	F_gaditjirri	1.03209	0.0493	474	1.65021
FIESC25	F_graminearum	0.41155	0.00603		FIESC25	F_graminearum	0.72719	0.0334	475	1.76695
FIESC25	F_langsethiae	0.40154	0.00593		FIESC25	F_langsethiae	0.77683	0.03629	476	1.93463
FIESC25	F_longipes	0.43025	0.00627		FIESC25	F_longipes	0.83476	0.0394	477	1.94017
FIESC25	F_miscanthi	0.62232	0.00861		FIESC25	F_miscanthi	1.02772	0.04848	478	1.65143
FIESC25	F_nygamai	0.63295	0.00871		FIESC25	F_nygamai	1.00123	0.04701	479	1.58185
FIESC25	F_oxysporum_Fol4287	0.60093	0.00831		FIESC25	F_oxysporum_Fol4287	0.98275	0.04612	480	1.63538
FIESC25	F_oxysporum_FOSC3a	0.59731	0.00825		FIESC25	F_oxysporum_FOSC3a	0.9926	0.04665	481	1.66178
FIESC25	F_poae	0.41911	0.00611		FIESC25	F_poae	0.77418	0.03581	482	1.8472
FIESC25	F_proliferatum	0.64437	0.00889		FIESC25	F_proliferatum	0.99359	0.04645	483	1.54196
FIESC25	F_pseudograminearum	0.41629	0.00609		FIESC25	F_pseudograminearum	0.7215	0.03332	484	1.73317
FIESC25	F_scirpi	0.11572	0.00254		FIESC25	F_scirpi	0.25887	0.01419	485	2.23704
FIESC25	F_solani	0.76	0.01032		FIESC25	F_solani	1.30041	0.06673	486	1.71107
FIESC25	F_sporotrichioides	0.40356	0.00596		FIESC25	F_sporotrichioides	0.777	0.03619	487	1.92536
FIESC25	F_temperatum	0.64402	0.00887		FIESC25	F_temperatum	1.05465	0.05056	488	1.6376
FIESC25	F_torreyae	0.55702	0.00775		FIESC25	F_torreyae	0.87735	0.0411	489	1.57508
FIESC25	F_udum	0.63104	0.00868		FIESC25	F_udum	0.99643	0.04678	490	1.57903
FIESC25	F_venenatum	0.40688	0.00597		FIESC25	F_venenatum	0.73958	0.03409	491	1.81769
FIESC25	F_verticillioides	0.65057	0.00896		FIESC25	F_verticillioides	1.06767	0.05145	492	1.64113
FIESC25	FIESC12	0.11272	0.00244		FIESC25	FIESC12	0.2555	0.01411	493	2.26668
FIESC25	FIESC14	0.10943	0.00244		FIESC25	FIESC14	0.24762	0.01382	494	2.26282
FIESC25	FIESC15	0.07755	0.00204		FIESC25	FIESC15	0.21005	0.01233	495	2.70858
FIESC25	FIESC23	0.07803	0.00205		FIESC25	FIESC23	0.19684	0.01184	496	2.52262
FIESC28	F_acuminatum	0.57834	0.00802		FIESC28	F_acuminatum	0.95729	0.0452	497	1.65524
FIESC28	F_avenaceum	0.57798	0.00803		FIESC28	F_avenaceum	0.99319	0.04765	498	1.71838
FIESC28	F_aywerte	0.36907	0.00555		FIESC28	F_ayerte	0.77117	0.03685	499	2.0895
FIESC28	F_beomiforme	0.63396	0.00873		FIESC28	F_beomiforme	1.02815	0.04879	500	1.62179
FIESC28	F_camptoceras	0.13494	0.00292		FIESC28	F_camptoceras	0.2749	0.01487	501	2.0372
FIESC28	F_circinatum	0.63682	0.00878		FIESC28	F_circinatum	1.04532	0.04952	502	1.64147
FIESC28	F_culmorum	0.41025	0.00602		FIESC28	F_culmorum	0.74278	0.03476	503	1.81055
FIESC28	F_fujikuroi	0.63724	0.00879		FIESC28	F_fujikuroi	1.02221	0.0486	504	1.60412
FIESC28	F_gaditjirrii	0.62401	0.0086		FIESC28	F_gaditjirri	1.01722	0.04862	505	1.63013
FIESC28	F_graminearum	0.412	0.00603		FIESC28	F_graminearum	0.74709	0.03464	506	1.81333
FIESC28	F_langsethiae	0.40075	0.00592		FIESC28	F_langsethiae	0.76218	0.03575	507	1.90188
FIESC28	F_longipes	0.42767	0.00625		FIESC28	F_longipes	0.8425	0.03991	508	1.96998
FIESC28	F_miscanthi	0.61976	0.00854		FIESC28	F_miscanthi	1.01824	0.04817	509	1.64296
FIESC28	F_nygamai	0.62882	0.00869		FIESC28	F_nygamai	0.98711	0.04628	510	1.56978
FIESC28	F_oxysporum_Fol4287	0.59867	0.00827		FIESC28	F_oxysporum_Fol4287	0.99475	0.04685	511	1.6616
FIESC28	F_oxysporum_FOSC3a	0.59382	0.0082		FIESC28	F_oxysporum_FOSC3a	1.01597	0.04826	512	1.71091
FIESC28	F_poae	0.41863	0.00611		FIESC28	F_poae	0.79062	0.03706	513	1.88859
FIESC28	F_proliferatum	0.6418	0.00882		FIESC28	F_proliferatum	0.99006	0.04633	514	1.54263
FIESC28	F_pseudograminearum	0.41601	0.00609		FIESC28	F_pseudograminearum	0.76198	0.0356	515	1.83164
FIESC28	F_scirpi	0.11081	0		FIESC28	F_scirpi	0.24601	0.01375	516	2.22011
FIESC28	F_solani	0.75968	0.01035		FIESC28	F_solani	1.30108	0.06688	517	1.71267
FIESC28	F_sporotrichioides	0.40273	0.00594		FIESC28	F_sporotrichioides	0.77686	0.03649	518	1.92898
FIESC28	F_temperatum	0.6372	0.00877		FIESC28	F_temperatum	1.05019	0.05062	519	1.64813
FIESC28	F_torreyae	0.55909	0.00777		FIESC28	F_torreyae	0.86772	0.04075	520	1.55202
FIESC28	F_udum	0.62459	0.0086		FIESC28	F_udum	0.9881	0.04656	521	1.582
FIESC28	F_venenatum	0.40534	0.00597		FIESC28	F_venenatum	0.7274	0.03383	522	1.79454
FIESC28	F_verticillioides	0.64568	0.00887		FIESC28	F_verticillioides	1.05724	0.05068	523	1.63741
FIESC28	FIESC12	0.10819	0.00238		FIESC28	FIESC12	0.23567	0.01337	524	2.1783
FIESC28	FIESC14	0.10506	0.00234		FIESC28	FIESC14	0.24333	0.01367	525	2.31611
FIESC28	FIESC15	0.06806	0.0019		FIESC28	FIESC15	0.18598	0.01142	526	2.73259
FIESC28	FIESC23	0.07244	0.00195		FIESC28	FIESC23	0.17086	0.01084	527	2.35864
FIESC28	FIESC25	0.0809	0.0021		FIESC28	FIESC25	0.19731	0.01181	528	2.43894
FIESC29	F_acuminatum	0.57779	0.00802		FIESC29	F_acuminatum	0.93376	0.04357	529	1.61609
FIESC29	F_avenaceum	0.57301	0.00797		FIESC29	F_avenaceum	0.94432	0.04457	530	1.648
FIESC29	F_aywerte	0.36672	0.00553		FIESC29	F_ayerte	0.74922	0.03579	531	2.04303
FIESC29	F_beomiforme	0.63609	0.0088		FIESC29	F_beomiforme	1.00727	0.04738	532	1.58353
FIESC29	F_camptoceras	0.13241	0.00276		FIESC29	F_camptoceras	0.23115	0.01317	533	1.74571
FIESC29	F_circinatum	0.63439	0.00876		FIESC29	F_circinatum	1.04314	0.04908	534	1.64432
FIESC29	F_culmorum	0.3999	0.00589		FIESC29	F_culmorum	0.69027	0.03204	535	1.72611
FIESC29	F_fujikuroi	0.63699	0.0088		FIESC29	F_fujikuroi	0.98985	0.04657	536	1.55395
FIESC29	F_gaditjirrii	0.62272	0.00862		FIESC29	F_gaditjirri	0.98105	0.04611	537	1.57543
FIESC29	F_graminearum	0.40506	0.00596		FIESC29	F_graminearum	0.68608	0.03168	538	1.69377
FIESC29	F_langsethiae	0.39635	0.00586		FIESC29	F_langsethiae	0.72613	0.03379	539	1.83204
FIESC29	F_longipes	0.42309	0.00618		FIESC29	F_longipes	0.8185	0.03821	540	1.93458
FIESC29	F_miscanthi	0.61993	0.00857		FIESC29	F_miscanthi	0.94548	0.04382	541	1.52514
FIESC29	F_nygamai	0.62646	0.00865		FIESC29	F_nygamai	0.94555	0.04362	542	1.50935
FIESC29	F_oxysporum_Fol4287	0.59398	0.00824		FIESC29	F_oxysporum_Fol4287	0.96404	0.0449	543	1.62302
FIESC29	F_oxysporum_FOSC3a	0.59038	0.00819		FIESC29	F_oxysporum_FOSC3a	0.96465	0.04492	544	1.63395
FIESC29	F_poae	0.41489	0.00608		FIESC29	F_poae	0.75988	0.03553	545	1.83152
FIESC29	F_proliferatum	0.63832	0.00886		FIESC29	F_proliferatum	0.96064	0.04439	546	1.50495
FIESC29	F_pseudograminearum	0.41026	0.00602		FIESC29	F_pseudograminearum	0.68053	0.03154	547	1.65878
FIESC29	F_scirpi	0.10793	0.00241		FIESC29	F_scirpi	0.22284	0.01286	548	2.06467
FIESC29	F_solani	0.75687	0.0103		FIESC29	F_solani	1.25903	0.06361	549	1.66347
FIESC29	F_sporotrichioides	0.39741	0.00588		FIESC29	F_sporotrichioides	0.73508	0.03419	550	1.84968
FIESC29	F_temperatum	0.63604	0.00882		FIESC29	F_temperatum	1.03031	0.04895	551	1.61988
FIESC29	F_torreyae	0.55085	0.00769		FIESC29	F_torreyae	0.84166	0.03905	552	1.52793
FIESC29	F_udum	0.62474	0.00862		FIESC29	F_udum	0.95518	0.0443	553	1.52892
FIESC29	F_venenatum	0.40074	0.00591		FIESC29	F_venenatum	0.72282	0.03358	554	1.80371
FIESC29	F_verticillioides	0.64526	0.00892		FIESC29	F_verticillioides	1.02454	0.0485	555	1.58779
FIESC29	FIESC12	0.10379	0.00237		FIESC29	FIESC12	0.2165	0.01258	556	2.08594
FIESC29	FIESC14	0.10075	0.0023		FIESC29	FIESC14	0.21627	0.01258	557	2.1466
FIESC29	FIESC15	0.09469	0		FIESC29	FIESC15	0.23687	0.01341	558	2.50153
FIESC29	FIESC23	0.09538	0.00222		FIESC29	FIESC23	0.23022	0.01312	559	2.41371
FIESC29	FIESC25	0.09918	0.00225		FIESC29	FIESC25	0.23126	0.01317	560	2.33172
FIESC29	FIESC28	0.09407	0.00218		FIESC29	FIESC28	0.22941	0.01311	561	2.43872
FIESC33_10395	F_acuminatum	0.57853	0.00805		FIESC33_10395	F_acuminatum	0.93198	0.04375	562	1.61094
FIESC33_10395	F_avenaceum	0.57797	0.00803		FIESC33_10395	F_avenaceum	0.97421	0.04658	563	1.68557
FIESC33_10395	F_aywerte	0.36264	0.00549		FIESC33_10395	F_ayerte	0.74207	0.03542	564	2.0463
FIESC33_10395	F_beomiforme	0.62956	0.00872		FIESC33_10395	F_beomiforme	0.95953	0.04472	565	1.52413
FIESC33_10395	F_camptoceras	0.12128	0.00261		FIESC33_10395	F_camptoceras	0.22639	0.01298	566	1.86667
FIESC33_10395	F_circinatum	0.63695	0.00878		FIESC33_10395	F_circinatum	1.0275	0.04846	567	1.61316
FIESC33_10395	F_culmorum	0.39866	0.00589		FIESC33_10395	F_culmorum	0.69948	0.03256	568	1.75458
FIESC33_10395	F_fujikuroi	0.635	0.00877		FIESC33_10395	F_fujikuroi	1.00257	0.04733	569	1.57885
FIESC33_10395	F_gaditjirrii	0.62528	0.00862		FIESC33_10395	F_gaditjirri	0.97421	0.04609	570	1.55804
FIESC33_10395	F_graminearum	0.39997	0.0059		FIESC33_10395	F_graminearum	0.69122	0.03186	571	1.72818
FIESC33_10395	F_langsethiae	0.39032	0.00579		FIESC33_10395	F_langsethiae	0.72204	0.03377	572	1.84987
FIESC33_10395	F_longipes	0.42318	0.00618		FIESC33_10395	F_longipes	0.81166	0.03833	573	1.918
FIESC33_10395	F_miscanthi	0.61659	0.00852		FIESC33_10395	F_miscanthi	0.97224	0.04545	574	1.5768
FIESC33_10395	F_nygamai	0.625	0.00863		FIESC33_10395	F_nygamai	0.94109	0.04364	575	1.50574
FIESC33_10395	F_oxysporum_Fol4287	0.59548	0.00827		FIESC33_10395	F_oxysporum_Fol4287	0.96288	0.04495	576	1.61698
FIESC33_10395	F_oxysporum_FOSC3a	0.59223	0.00822		FIESC33_10395	F_oxysporum_FOSC3a	0.96713	0.0453	577	1.63303
FIESC33_10395	F_poae	0.41278	0.00604		FIESC33_10395	F_poae	0.76143	0.03565	578	1.84464
FIESC33_10395	F_proliferatum	0.63607	0.00878		FIESC33_10395	F_proliferatum	0.97654	0.04573	579	1.53527
FIESC33_10395	F_pseudograminearum	0.40693	0.006		FIESC33_10395	F_pseudograminearum	0.66564	0.03076	580	1.63576
FIESC33_10395	F_scirpi	0.05975	0.00169		FIESC33_10395	F_scirpi	0.16913	0.01079	581	2.83063
FIESC33_10395	F_solani	0.75706	0.01031		FIESC33_10395	F_solani	1.31994	0.06844	582	1.74351
FIESC33_10395	F_sporotrichioides	0.39173	0.00581		FIESC33_10395	F_sporotrichioides	0.73028	0.03407	583	1.86424
FIESC33_10395	F_temperatum	0.63565	0.00879		FIESC33_10395	F_temperatum	1.01197	0.04807	584	1.59202
FIESC33_10395	F_torreyae	0.54835	0.00768		FIESC33_10395	F_torreyae	0.83421	0.03898	585	1.52131
FIESC33_10395	F_udum	0.62313	0.00862		FIESC33_10395	F_udum	0.95354	0.04436	586	1.53024
FIESC33_10395	F_venenatum	0.3965	0.00586		FIESC33_10395	F_venenatum	0.70562	0.03267	587	1.77962
FIESC33_10395	F_verticillioides	0.641	0.00885		FIESC33_10395	F_verticillioides	1.00177	0.04751	588	1.56282
FIESC33_10395	FIESC12	0.06765	0.00183		FIESC33_10395	FIESC12	0.14891	0.00993	589	2.20118
FIESC33_10395	FIESC14	0.07956	0.00196		FIESC33_10395	FIESC14	0.1885	0.01154	590	2.36928
FIESC33_10395	FIESC15	0.11154	0.00235		FIESC33_10395	FIESC15	0.23339	0.01322	591	2.09243
FIESC33_10395	FIESC23	0.10925	0.0024		FIESC33_10395	FIESC23	0.22778	0.01297	592	2.08494
FIESC33_10395	FIESC25	0.11454	0.00248		FIESC33_10395	FIESC25	0.24221	0.01355	593	2.11463
FIESC33_10395	FIESC28	0.11044	0.00235		FIESC33_10395	FIESC28	0.24413	0.0137	594	2.21052
FIESC33_10395	FIESC29	0.10579	0.00235		FIESC33_10395	FIESC29	0.20138	0.01196	595	1.90358
FIESC33_11401	F_acuminatum	0.57752	0.00803		FIESC33_11401	F_acuminatum	0.95839	0.04476	596	1.65949
FIESC33_11401	F_avenaceum	0.57403	0.00796		FIESC33_11401	F_avenaceum	0.9883	0.04682	597	1.72169
FIESC33_11401	F_aywerte	0.36391	0.00549		FIESC33_11401	F_ayerte	0.73767	0.03491	598	2.02707
FIESC33_11401	F_beomiforme	0.63067	0.00873		FIESC33_11401	F_beomiforme	0.99212	0.0463	599	1.57312
FIESC33_11401	F_camptoceras	0.12292	0.0026		FIESC33_11401	F_camptoceras	0.24488	0.0137	600	1.99219
FIESC33_11401	F_circinatum	0.63963	0.00882		FIESC33_11401	F_circinatum	1.06968	0.05064	601	1.67234
FIESC33_11401	F_culmorum	0.40146	0.00593		FIESC33_11401	F_culmorum	0.67857	0.03122	602	1.69026
FIESC33_11401	F_fujikuroi	0.63865	0.00882		FIESC33_11401	F_fujikuroi	1.02244	0.04809	603	1.60094
FIESC33_11401	F_gaditjirrii	0.62665	0.00867		FIESC33_11401	F_gaditjirri	1.02848	0.04873	604	1.64124
FIESC33_11401	F_graminearum	0.40335	0.00594		FIESC33_11401	F_graminearum	0.67508	0.03083	605	1.67368
FIESC33_11401	F_langsethiae	0.39021	0.00579		FIESC33_11401	F_langsethiae	0.73089	0.03392	606	1.87307
FIESC33_11401	F_longipes	0.42268	0.00621		FIESC33_11401	F_longipes	0.80965	0.03778	607	1.91552
FIESC33_11401	F_miscanthi	0.62103	0.00858		FIESC33_11401	F_miscanthi	0.99357	0.04631	608	1.59987
FIESC33_11401	F_nygamai	0.62749	0.00866		FIESC33_11401	F_nygamai	0.99679	0.04656	609	1.58854
FIESC33_11401	F_oxysporum_Fol4287	0.59848	0.0083		FIESC33_11401	F_oxysporum_Fol4287	1.00505	0.04697	610	1.67934
FIESC33_11401	F_oxysporum_FOSC3a	0.59543	0.00825		FIESC33_11401	F_oxysporum_FOSC3a	1.00797	0.04727	611	1.69284
FIESC33_11401	F_poae	0.41468	0.00609		FIESC33_11401	F_poae	0.73924	0.0341	612	1.78268
FIESC33_11401	F_proliferatum	0.63943	0.00883		FIESC33_11401	F_proliferatum	0.97884	0.04534	613	1.5308
FIESC33_11401	F_pseudograminearum	0.40869	0.006		FIESC33_11401	F_pseudograminearum	0.64749	0.02965	614	1.58431
[truncated: 89 more rows]

## Sheet: NRPS10
		30HK					NRPS10
[truncated: 704 more rows]

## Sheet: NRPS11
		30HK					NRPS11
[truncated: 704 more rows]

## Sheet: NRPS12
		30HK					NRPS12
[truncated: 704 more rows]

[truncated: 30 more sheets: NRPS13, NRPS14, NRPS15, NRPS16, NRPS17, NRPS19, NRPS22, NRPS31, NRPS33, NRPS34, PKS3, PKS4, PKS5, PKS7, PKS8, PKS10, PKS11, PKS13, PKS18, PKS22 …]
